# Supplementary material for: Transcriptome Analyses of Myometrium from Fibroid Patients Reveals Phenotypic Differences Compared to Non-Diseased Myometrium
Source: Int J Mol Sci. 2021 Mar 31;22(7):3618. doi: 10.3390/ijms22073618 (PMC8036618; doi:10.3390/ijms22073618)
Supplement: Supplementary file 1 [file ijms-22-03618-s001.zip]

Archive with 14 entries (14 files):
- Figure S3-1.pdf
- __MACOSX/._Figure S3-1.pdf
- Figure S3-2.pdf
- __MACOSX/._Figure S3-2.pdf
- Figure S4.pdf
- __MACOSX/._Figure S4.pdf
- Figure S1.pdf
- __MACOSX/._Figure S1.pdf
- Figure S2.pdf
- __MACOSX/._Figure S2.pdf
- Supplementary file 1.txt
- __MACOSX/._Supplementary file 1.txt
- Supplementary file 2.txt
- __MACOSX/._Supplementary file 2.txt
