# Supplementary material for: Transcriptome Analyses of Myometrium from Fibroid Patients Reveals Phenotypic Differences Compared to Non-Diseased Myometrium
Source: Int J Mol Sci. 2021 Mar 31;22(7):3618. doi: 10.3390/ijms22073618 (PMC8036618; doi:10.3390/ijms22073618)
Supplement: Supplementary file 1 [file ijms-22-03618-s001.zip › Supplementary file 1.txt]

SYMBOL	Ensembl	logFC	logCPM	LR	PValue	FDR	M1	M2	M3	M4	M5	M6	MF1	MF2	MF3	MF4	MF5	MF6
SOCS3	ENSG00000184557	3.570232089	5.6123463	58.1134633	2.47E-14	2.01E-10	2.108819335	6.957158225	3.22751846	3.584505472	1.578901538	2.710019902	5.516459951	4.652265866	6.73326805	7.027619656	6.368657155	6.805463331
NA	ENSG00000284959	-2.375939737	3.205676218	58.41029352	2.13E-14	2.01E-10	3.237070744	4.29668979	4.210543755	2.894951433	4.066430485	4.553974029	2.749341357	2.102657318	2.15988673	1.936558415	1.508652328	1.402516511
ZFP36	ENSG00000128016	2.001531	8.63783278	53.97040026	2.04E-13	1.10E-09	7.115915374	9.573762945	6.988688231	7.438016069	6.947720474	7.265257651	8.948084774	7.807549085	9.120010559	9.498857782	9.656272888	9.583978281
EFHB	ENSG00000163576	-2.8729672	0.820549603	51.16470067	8.49E-13	3.46E-09	1.601474283	2.063100884	2.024226291	1.738110696	2.286259761	1.482835643	0.421764913	0.783063266	0.230743934	0.22199816	1.423636299	0.314406182
JUNB	ENSG00000171223	2.484504129	6.384661255	49.62025739	1.87E-12	6.07E-09	4.051259517	7.201892796	4.587119737	4.483214196	3.296049028	5.157256464	6.289592	6.038168633	6.800656706	7.34794852	7.583762184	7.562568012
IL17RB	ENSG00000056736	-2.920596073	2.939747838	48.25050991	3.75E-12	1.02E-08	4.443091522	4.775594766	2.024226291	1.662230458	3.984859277	4.046251713	1.796587695	1.225640658	1.539947256	1.58312169	1.713547387	1.108774447
PDLIM3	ENSG00000154553	1.945103809	9.255522442	45.59512802	1.45E-11	2.96E-08	8.227227841	7.487796621	8.023454202	9.672980461	7.083851886	7.842286374	10.10599327	9.045080048	9.785229593	9.281488087	10.21813538	10.28211753
STC1	ENSG00000159167	2.559142591	5.57287178	45.8510158	1.28E-11	2.96E-08	3.340039729	2.948140805	5.21720329	4.46843809	4.002419622	3.131034527	4.71552883	6.493765606	6.893378082	5.135730424	6.259438376	6.899680034
NOS3	ENSG00000164867	1.083061585	4.673111834	42.74527889	6.24E-11	1.13E-07	3.723252204	3.92740267	4.472180458	4.039161114	4.18266856	4.271971582	4.950946869	4.962077992	5.436939081	4.838636598	5.139519271	5.557113565
CEMIP2	ENSG00000135048	1.032281442	6.275080724	41.76791972	1.03E-10	1.67E-07	5.391674868	6.015619356	5.515169286	5.768174861	5.8028082	5.725084261	5.664541498	6.827771342	6.810350284	6.660230199	6.695424485	7.006677871
PLK3	ENSG00000173846	1.399190734	3.797218474	40.09643609	2.42E-10	3.30E-07	2.584754992	3.500320235	3.129778764	3.254936955	2.036439633	3.239847643	4.309002947	3.91711744	4.613071758	4.489213871	4.129317208	4.607387907
PTP4A3	ENSG00000184489	1.091999077	4.447565288	40.0822622	2.43E-10	3.30E-07	3.833246964	3.6662697	3.912248584	4.340390808	4.032645112	3.686894279	4.808369411	4.954911365	5.417555466	4.327296255	4.932016652	5.087217223
NPR1	ENSG00000169418	0.981278464	5.195536373	39.14526193	3.93E-10	4.92E-07	4.934889905	4.509190533	4.450261715	4.741615647	4.520962808	4.84645957	5.926284196	5.881942651	5.316527152	5.187138206	5.774389198	5.51356018
SLC2A3	ENSG00000059804	2.178917458	7.010205396	38.30964018	6.04E-10	6.55E-07	4.87327513	7.59908956	5.416880903	6.556082257	4.784692696	5.228058195	7.13405991	6.735290526	7.684516343	7.276479345	8.747864777	8.285448536
SERPINE1	ENSG00000106366	2.860313233	6.798814735	38.35501111	5.90E-10	6.55E-07	4.036003683	5.802707989	4.064289877	6.979274843	2.799557569	4.767565741	7.441203169	6.888588105	7.993550831	5.562080931	7.6596917	8.007556185
LINC01391	ENSG00000244578	-2.619929209	1.544217949	37.70592853	8.23E-10	8.37E-07	3.380865056	2.855534194	1.292901161	1.46792053	2.396622161	3.095832596	1.081145005	0.907070427	0.429621071	1.186078185	0.770287667	0.572404103
CACNA1G	ENSG00000006283	-1.502782632	3.659404454	37.57127677	8.81E-10	8.44E-07	4.850200884	4.238286343	3.479155469	4.252560583	4.682187274	3.811467862	3.766852252	3.150089033	2.72418958	2.827701641	2.63474596	2.626291715
OXTR	ENSG00000180914	3.755740761	3.35897371	37.33444941	9.95E-10	9.00E-07	1.425327984	1.213824123	0.786681162	1.986486119	1.207137437	1.076327415	4.688642927	4.506296649	5.053198466	1.287875108	1.614734267	7.258006041
CCL2	ENSG00000108691	1.636952697	2.70449341	37.04280326	1.16E-09	9.30E-07	1.601474283	3.530586705	1.61529864	2.301963235	1.602122727	2.231290412	3.014776976	3.141697509	3.324648467	3.45692084	3.600141801	3.594457451
HOXD11	ENSG00000128713	-1.392660903	3.092787902	36.96885519	1.20E-09	9.30E-07	3.885251397	3.745823641	3.261480072	3.514305082	3.984859277	3.626506942	3.325204367	2.355790694	1.960016666	2.647932198	2.16149158	2.64044601
ITPRIP	ENSG00000148841	1.296826014	6.088407126	37.01208026	1.17E-09	9.30E-07	4.940362927	5.983157534	5.821555184	5.406703867	4.834563577	5.018459322	5.534691106	6.515037157	6.859302069	6.436523499	6.645457325	6.890086272
GADD45B	ENSG00000099860	1.926673399	4.826159178	36.78926879	1.32E-09	9.31E-07	3.631498045	5.796493971	3.46465069	4.181858905	2.727474606	2.994349537	4.330033114	5.027303721	5.956722362	5.737257715	5.20679262	5.73912751
DUSP8	ENSG00000184545	1.920606011	4.815201449	36.85411877	1.27E-09	9.31E-07	2.97439735	3.500320235	4.139269342	5.28549131	2.933742827	3.650966021	5.521039384	3.43055613	5.814281488	5.251551627	5.511476042	5.822189954
DUSP10	ENSG00000143507	1.608915568	3.717377085	36.37777046	1.63E-09	1.10E-06	2.256532924	2.86744036	4.020335897	3.908417196	2.69544418	2.247420573	4.042160669	3.841413974	4.420084385	4.464062555	4.31387219	4.471478546
PDLIM1	ENSG00000107438	1.03165924	6.170223359	35.76626132	2.22E-09	1.45E-06	5.488250618	5.724677296	5.516927751	6.393514576	5.305117529	5.376614385	6.105689627	6.782609208	6.888458514	6.167201303	6.664108866	6.681746276
CCDC171	ENSG00000164989	-1.15799519	6.374416611	35.39051842	2.70E-09	1.69E-06	6.671191638	6.952973814	6.975320585	6.226830967	8.34686876	6.91128258	5.672796384	5.550671207	5.762982784	6.336132219	5.872548529	5.355226125
EFCAB1	ENSG00000034239	-1.681778112	3.168938811	35.06992779	3.18E-09	1.92E-06	4.091170229	4.550394702	3.382157885	3.556833859	3.114175379	5.001915605	2.961865188	2.507179302	2.232676368	2.094745601	2.143881151	2.568243584
MDK	ENSG00000110492	-1.059476191	5.409262587	34.54974878	4.15E-09	2.41E-06	5.968488723	6.155713695	5.965005888	5.381291657	5.648245814	5.695994974	4.699457487	5.574247148	4.711858094	4.810404823	4.115830777	4.934762556
THBD	ENSG00000178726	1.39934488	5.226988531	34.41763152	4.45E-09	2.50E-06	3.443873832	4.93683313	4.855206977	4.729273017	3.975998295	3.733447798	5.051445415	5.837171543	5.779779857	5.64275143	5.939150873	6.047367704
NA	ENSG00000223749	-1.627323609	4.117449044	33.83663476	5.99E-09	3.25E-06	4.760228709	5.139447047	4.593799997	4.049126185	5.641256877	4.449785321	3.502392611	2.632249148	3.728619145	2.850063474	3.821220246	2.344436617
NA	ENSG00000285367	-1.076663982	3.917196272	33.68197557	6.49E-09	3.41E-06	4.19096733	4.73717806	4.35123302	4.024083247	4.468227959	4.507850428	3.275479407	3.549514191	3.55499064	3.941234715	3.157778019	2.932697571
B3GALT5	ENSG00000183778	-1.881277557	3.033803852	33.45819506	7.28E-09	3.70E-06	4.227240304	4.172628221	2.576317925	3.031900786	3.365546495	4.244107301	2.002730743	2.747336142	2.122066723	1.997928923	1.269763099	2.412001046
GALNT13	ENSG00000144278	-1.746471658	3.465916375	33.39506315	7.52E-09	3.71E-06	5.035484774	4.694372088	3.382157885	3.577637168	3.32425101	5.648196581	2.674581666	2.480809523	2.549993587	2.816389388	2.778626908	2.709206503
MMP7	ENSG00000137673	3.160989357	3.50489739	33.26968385	8.02E-09	3.84E-06	1.188305342	1.213824123	4.801392983	1.582136563	0.661462114	2.370353576	2.652490364	4.144121868	5.399884713	5.009792907	2.755621292	4.559773166
HBEGF	ENSG00000113070	2.001131724	3.868863584	33.03289378	9.06E-09	4.21E-06	2.089244585	3.024565219	2.8684506	4.411639417	2.640427294	2.263372382	3.687596627	3.593250077	4.9245348	4.167316493	5.119385936	5.690638949
EGR2	ENSG00000122877	1.856106659	3.106451842	32.96638933	9.38E-09	4.24E-06	1.6557143	4.34857957	1.692017017	2.588279531	2.019290974	2.247420573	4.265999979	3.081549078	3.497071519	3.628435947	4.630733016	3.651480753
DDX11	ENSG00000013573	-1.275151598	3.934151158	32.52022932	1.18E-08	5.04E-06	4.204676791	4.322867959	4.244902569	4.073741824	4.875639194	4.975528864	3.950074563	3.054983171	2.868222342	3.219926516	3.74734322	2.977988196
TAGLN2	ENSG00000158710	0.839753617	6.155492612	32.51749512	1.18E-08	5.04E-06	5.758366174	5.511709954	5.649481556	6.284910029	5.742694123	5.402054858	6.636246684	6.684201856	6.572554067	6.077652177	6.374331763	6.599003651
PDE4B	ENSG00000184588	1.159997349	3.514397626	32.47463563	1.21E-08	5.04E-06	3.331734177	2.490135672	2.984835724	3.220077348	2.571511949	3.182277512	4.120696414	3.682730317	4.242001932	3.79905471	4.438279284	3.912851867
CCN2	ENSG00000118523	1.83498052	9.790967812	32.22608657	1.37E-08	5.58E-06	7.973299182	9.040529251	8.671456525	10.73571083	7.543101232	8.227399548	9.455942329	10.30285595	10.32427597	10.86863129	10.81849885	9.978315186
SPRY1	ENSG00000164056	1.801043606	7.233747557	31.77144476	1.73E-08	6.88E-06	5.427191439	7.16980085	6.240880359	6.432103178	6.112753112	5.148693711	6.471730095	7.714426935	8.035162503	7.073480164	8.403699954	8.837439422
NA	ENSG00000230563	-4.36453002	-0.843768185	31.69226481	1.81E-08	7.00E-06	0	1.176028138	0.739264312	0.75163639	1.113280145	0.707984798	0	0	0	0.73586139	0	0.383358308
NA	ENSG00000261326	-0.701876109	5.507836746	31.13690403	2.40E-08	9.10E-06	5.736511541	5.864904531	5.808692122	5.781685427	5.777533246	5.95855382	5.159172199	5.049901962	5.631196486	5.058616884	5.110346801	5.018432275
FOS	ENSG00000170345	2.649782738	8.228636422	31.03786056	2.53E-08	9.36E-06	6.387470757	8.145965658	5.563613793	5.406703867	5.134447164	7.508857615	9.462305878	6.760172067	8.027191434	9.761744121	9.373391504	8.312772979
TNFRSF12A	ENSG00000006327	2.142642111	3.393036425	30.69334072	3.02E-08	1.09E-05	1.601474283	2.327264147	2.879427684	4.45350908	1.237113648	1.925258923	3.963595086	3.072748018	4.986359028	3.821861483	4.079238167	4.45555579
ABRA	ENSG00000174429	3.720209923	1.051683616	30.5358969	3.28E-08	1.16E-05	0	0.238706251	0.739264312	2.94917347	0.195878207	0.212108838	2.002730743	1.538498669	3.138289379	1.150484594	4.466889245	1.46747407
SELP	ENSG00000174175	1.069307542	4.775808024	30.29465447	3.71E-08	1.29E-05	3.617900632	4.565090984	3.949184807	4.252560583	4.586465895	4.037001909	4.694060341	5.666340594	5.162032887	4.863581302	5.424809473	5.466666277
BHLHE40	ENSG00000134107	1.406472022	6.950615581	30.13239617	4.04E-08	1.37E-05	5.662279387	7.458578186	5.82581751	6.165170416	5.648245814	6.386715437	6.923049858	6.620709063	8.076534762	7.034348273	7.816588233	7.868667365
CNGA3	ENSG00000144191	3.374706146	-0.60430123	30.09015397	4.12E-08	1.37E-05	0.158671809	0	0.078305184	0.799648212	0.133494433	0.074222346	0.86762655	1.404630025	1.481408553	0.151727122	0.723630344	0.79118824
LRRC32	ENSG00000137507	0.974878159	5.254929609	29.8126677	4.76E-08	1.55E-05	4.458431205	5.129593759	5.488531816	4.430821846	4.600947134	4.521179753	5.403606822	6.056140448	5.775218198	5.572204739	5.370952176	5.72591331
CDKN1A	ENSG00000124762	1.779060377	5.608096634	29.76295423	4.88E-08	1.56E-05	4.236167819	5.968031531	4.343326273	4.616518066	4.759095521	3.626506942	4.427569043	4.978662963	6.66422245	6.476600066	6.433511474	6.607134447
CSRNP1	ENSG00000144655	1.457810772	5.955993862	29.61954955	5.26E-08	1.65E-05	4.610356872	6.217484737	5.242930835	5.583383783	4.452343625	4.635906176	5.761903373	5.947199369	6.519901537	6.588061532	6.854104619	7.438448196
FRAS1	ENSG00000138759	-1.30486715	5.024333251	29.497243	5.60E-08	1.72E-05	5.592734608	5.945743043	5.266118044	4.999750575	6.695817985	5.289717664	4.558073995	4.16910975	5.401858852	3.804790293	3.821220246	4.463539135
PLEKHO2	ENSG00000241839	0.941096361	4.48278089	29.31038722	6.17E-08	1.86E-05	3.821431358	4.568741782	3.801186711	3.951558122	4.139673323	3.916078856	4.939589056	4.528995105	5.203367296	4.423631245	4.967488912	5.160258087
ICAM1	ENSG00000090339	1.168762726	3.566197321	29.2747709	6.28E-08	1.86E-05	2.598666901	4.196422042	3.261480072	2.706328779	3.106076232	2.811151898	3.719823209	4.435976506	4.083763899	3.838733033	4.051171449	4.197657448
RCAN1	ENSG00000159200	2.210610866	5.936715993	28.9241412	7.53E-08	2.19E-05	4.020584799	4.516770262	4.998026304	6.799835827	3.850721809	4.20747236	6.388136404	5.53633847	7.808380658	5.048983379	8.265743713	6.915044132
SALL1	ENSG00000103449	-1.202360338	5.625582593	28.78279948	8.10E-08	2.31E-05	6.355053901	6.296669624	5.323511355	5.359433774	6.642216555	6.165830478	5.897222741	4.945300144	4.372557495	5.019690782	5.059593111	4.73818526
SLC19A2	ENSG00000117479	1.453090852	5.597894051	28.59991481	8.90E-08	2.50E-05	4.14430475	4.831367288	5.46686196	5.831613116	4.01545102	4.359911664	5.479291581	5.595909099	6.168660337	5.831581824	6.617019947	6.565087102
HOXD10	ENSG00000128710	-0.82911297	6.339467759	28.48558874	9.44E-08	2.60E-05	6.676940407	6.856212803	6.343538759	6.420634585	7.182953452	6.83127283	6.293166093	5.796322535	5.724064271	6.121973272	5.690447143	5.732535539
CYSTM1	ENSG00000120306	0.863110809	3.9833062	28.41191068	9.81E-08	2.66E-05	3.52624909	3.232188477	3.724123045	3.962144755	3.573688355	3.524300187	4.481822338	4.321763649	4.702278348	4.041799573	4.356544381	4.447528022
BCL6B	ENSG00000161940	0.944277285	3.808500549	28.33286428	1.02E-07	2.73E-05	3.164101059	3.222950631	3.327095069	3.514305082	3.962603935	3.255882941	4.156456255	4.225784842	4.228717234	3.849872107	4.618033818	4.381645188
DLL4	ENSG00000128917	1.037865728	4.554377475	28.2880557	1.05E-07	2.74E-05	3.388893298	4.278970001	4.097573871	4.102736691	4.111630142	4.023015048	4.071594613	5.48086993	5.136177322	4.746278956	4.882436756	5.318283583
EFNB3	ENSG00000108947	-1.598836241	3.599530257	28.11278783	1.14E-07	2.96E-05	4.305666248	5.032470048	3.335091026	3.71542136	4.045407524	4.778707551	2.820417153	3.21551992	2.214820354	3.351145296	1.850130775	2.812830481
TNC	ENSG00000041982	2.232903443	9.641118531	28.05513186	1.18E-07	3.00E-05	9.024891027	6.972398058	7.376876953	11.10698978	8.34965839	6.782292693	10.47541082	10.72460425	10.53130532	8.819549274	10.18030325	10.09653282
RGCC	ENSG00000102760	1.847290434	5.299290039	27.94007247	1.25E-07	3.05E-05	3.436146593	3.035159859	4.982837995	4.865211731	4.586465895	2.915784994	5.482425782	5.361287568	6.154679463	5.184940766	6.619411256	6.284401444
MGP	ENSG00000111341	1.20478345	7.890641498	27.94547594	1.25E-07	3.05E-05	7.199881429	6.691847997	7.341591035	8.071521295	7.282885975	6.774660989	8.34706513	9.20691428	8.693147329	7.53382381	8.007303191	8.408927225
SLCO2A1	ENSG00000174640	1.090399758	7.003465389	27.90574403	1.27E-07	3.05E-05	5.585766761	6.338971751	7.059773506	6.216919672	6.53317948	6.283921403	6.960056992	7.627327058	7.7873918	7.063347726	7.034563482	7.904296525
NA	ENSG00000270071	-1.887339789	0.783810085	27.92684512	1.26E-07	3.05E-05	2.069400584	2.292361111	1.388208214	1.135191805	1.948582235	1.799621866	0.905480237	0.497612056	0.300127449	0.958017086	0.901836461	0.79118824
MYC	ENSG00000136997	1.180035434	5.834161856	27.81416668	1.34E-07	3.15E-05	4.853105428	6.448048164	5.221523202	5.355423787	5.156182953	4.626686503	5.585128996	6.170894193	6.53166912	5.985966128	6.521378016	7.134686488
LINC01482	ENSG00000267659	-1.19726309	3.322144725	27.75526591	1.38E-07	3.20E-05	3.885251397	4.632923994	3.236084107	3.683789191	3.67571624	4.363616186	3.12316678	2.874319622	2.549993587	2.500226057	3.057881164	2.812830481
LRRC17	ENSG00000128606	-1.078764155	3.63171316	27.71876865	1.40E-07	3.22E-05	4.499793232	4.390439454	3.879818425	3.492561128	4.011120286	4.310866702	3.413236136	3.141697509	3.194035748	3.499982171	2.69644919	2.83761389
DUSP5	ENSG00000138166	1.939815354	4.781337092	27.65145004	1.45E-07	3.28E-05	2.875016368	4.756514281	3.457343245	5.485873453	2.547788677	3.399937356	4.772971186	4.340216302	5.564025959	5.089488796	6.104186143	5.845287682
LRFN5	ENSG00000165379	-1.361272919	3.409991299	27.51228735	1.56E-07	3.48E-05	4.218257201	4.196422042	3.358816387	3.81806099	4.759095521	3.772985176	3.366502834	2.341206606	2.999171774	3.122250592	2.108001976	2.553359125
CD9	ENSG00000010278	0.849685635	6.59683573	27.38011714	1.67E-07	3.68E-05	6.075575828	5.947146207	6.0645477	6.675079469	6.331730195	5.776011105	6.819662198	6.832341126	7.165005161	6.507702751	7.014717213	7.375316949
SELE	ENSG00000007908	3.536472977	2.509273277	27.26961366	1.77E-07	3.84E-05	0.158671809	5.689898818	0.354886712	0.424224215	1.506907481	0.963682119	2.820417153	1.729789922	2.72418958	2.827701641	4.777852601	4.917430149
TGFBI	ENSG00000120708	1.287984088	6.369917019	27.19630605	1.84E-07	3.94E-05	5.875843798	5.338621929	5.249291668	6.639245431	5.827647968	5.246232422	7.217777778	8.344484193	6.747310529	5.741749603	6.850037677	6.792053288
CPE	ENSG00000109472	0.873163353	6.249437486	26.86854384	2.18E-07	4.41E-05	6.037780495	5.81043806	5.975274877	6.021991898	5.400918572	5.360019669	6.089337169	6.782609208	7.177735091	6.625002385	6.711204746	6.486952006
RND3	ENSG00000115963	1.297710701	6.231913712	26.82796708	2.22E-07	4.41E-05	4.893166732	5.68486131	5.954663282	6.799097895	4.589373795	4.946182005	6.090364646	6.543185476	7.042551166	7.012209621	6.664108866	6.578933296
EGR1	ENSG00000120738	1.94217144	8.708767172	26.85765977	2.19E-07	4.41E-05	7.211244857	9.434142173	6.287982579	7.299827501	6.502655283	8.276368938	9.171334919	8.082063138	8.483338029	9.683547234	9.907836129	9.539943245
SGMS2	ENSG00000164023	1.241371625	6.436088777	26.91164609	2.13E-07	4.41E-05	5.541438284	5.180588607	6.23448225	6.740344181	5.705653431	4.617407531	6.624236606	6.789340019	7.728833093	6.893425303	6.617817491	6.997084661
FOXL2NB	ENSG00000206262	-1.25574247	4.438912363	26.92333714	2.12E-07	4.41E-05	5.442700207	5.16378981	3.687117533	4.265439899	4.87801937	5.405652864	3.746139485	4.177343784	3.341203088	4.185016622	3.513656807	3.637434833
ZIM2	ENSG00000269699	-1.59387371	0.2224066	26.84317344	2.21E-07	4.41E-05	1.486464432	1.286569261	1.357133551	0.977153237	1.482088328	1.536332611	0.905480237	0.549283778	0.548442896	0.473158334	0.573858369	0.572404103
CMKLR1	ENSG00000174600	1.094187791	4.864966595	26.6134822	2.49E-07	4.87E-05	4.158462676	4.073323109	4.709039177	5.169232615	3.917036041	3.965670812	5.437914967	5.981694663	5.369943802	4.818932515	5.494206815	4.911606095
GNA14	ENSG00000156049	1.102014451	5.52988297	26.51083627	2.62E-07	5.08E-05	4.371970058	4.406849148	5.430006144	5.304335242	5.299801313	4.303171115	5.664541498	6.055023745	6.501608035	5.806072681	5.723427077	6.165862578
GPR4	ENSG00000177464	1.450704318	2.553050427	26.32353064	2.89E-07	5.53E-05	1.899982437	1.955664372	2.2608802	1.738110696	2.271851383	2.164903462	2.315498116	3.523913778	3.690365545	2.622177035	3.048447051	4.134055047
TMTC1	ENSG00000133687	0.727116755	6.958057301	26.29897595	2.92E-07	5.53E-05	6.364245004	6.54945427	7.100215624	6.53052457	6.222651432	6.697506191	7.266317254	7.138353153	7.336847017	7.038005243	7.294566096	7.491631015
LINC01547	ENSG00000183250	-1.71007333	-0.071362245	26.15540473	3.15E-07	5.89E-05	1.425327984	0.970594814	1.3253748	1.208160055	1.113280145	1.039747601	0.522642313	0.497612056	0.429621071	0.414347471	0.217643969	0.79118824
LOC105370941	ENSG00000261136	-1.59297768	1.131491826	26.00957829	3.40E-07	6.28E-05	2.202896934	1.659563316	1.666894807	2.105864858	2.271851383	2.059218148	1.796587695	1.092650882	0.760229069	1.186078185	0.859305836	0.630288382
IGDCC4	ENSG00000103742	-1.112503903	4.15231185	25.85352315	3.68E-07	6.59E-05	4.388080589	5.290793844	4.620215949	4.691598624	4.970143006	3.843655237	3.976990074	3.562146035	4.013201676	3.697890278	3.104147959	3.19491293
RGS16	ENSG00000143333	1.921194002	1.546761913	25.86976149	3.65E-07	6.59E-05	1.393759957	2.636471049	0.920241834	0.799648212	0.867148003	0.963682119	1.949366996	1.795454518	2.578200478	1.872460845	3.09501254	2.885938924
NA	ENSG00000251637	-1.622926981	1.824876945	25.85971982	3.67E-07	6.59E-05	2.238874899	3.097144035	2.119894583	1.878855141	3.826279515	2.965386881	1.177115752	1.512700275	1.650347267	1.55617202	1.236916258	1.529632485
DUSP6	ENSG00000139318	0.841973947	5.3216317	25.79344318	3.80E-07	6.72E-05	4.582625413	5.107174686	4.486610107	4.868029212	5.334878239	4.888208508	5.94230649	5.930246568	5.194283672	5.480219693	5.772957844	5.67868653
HTR1E	ENSG00000168830	-2.316445323	2.386171817	25.75299706	3.88E-07	6.79E-05	3.466810283	4.704363719	1.118570793	1.554419035	3.83610618	3.456537046	1.874998789	1.092650882	1.510974792	1.661075728	1.535913003	1.108774447
NA	ENSG00000275322	-1.392249059	2.234936916	25.72343097	3.94E-07	6.82E-05	3.489387781	3.076777115	2.44947222	2.518267066	2.789477896	3.173862415	2.213564929	1.613236241	1.894225957	1.710799185	2.033450407	1.067465761
DEPP1	ENSG00000165507	1.65611389	6.807404092	25.69463861	4.00E-07	6.85E-05	5.711122583	5.857461595	7.196622817	5.022689351	5.132454848	6.11178828	5.877121176	7.991280292	7.605348765	7.18653233	6.365811459	8.126404698
WNT2	ENSG00000105989	-1.85979155	2.803938223	25.42598867	4.60E-07	7.79E-05	3.533509667	3.552877015	3.427737611	2.233698857	3.642502253	4.722117559	2.037240601	2.864154271	1.596203028	2.882969464	1.508652328	1.299243671
THRB	ENSG00000151090	1.691571451	5.844736856	25.33262682	4.82E-07	8.01E-05	4.301419314	4.153306519	6.753879502	5.015083546	4.979039913	4.61430123	5.209216359	5.966333165	7.260571754	6.925367687	5.285194162	6.933842414
NA	ENSG00000259275	-1.104316283	4.671184895	25.34471446	4.79E-07	8.01E-05	5.534217599	5.490694994	4.705959315	4.30340203	4.730403936	5.532838548	4.601962566	3.705683241	3.70961913	4.278666193	4.220348997	3.98672792
HOXA9	ENSG00000078399	-1.371352793	3.780005976	25.24903262	5.04E-07	8.20E-05	4.826751585	4.750097627	3.457343245	3.01165942	4.703816085	4.295434258	3.483746022	2.981651974	3.070406798	3.131408586	3.421654829	2.378614318
NA	ENSG00000231154	-1.185361081	2.043854338	25.24828225	5.04E-07	8.20E-05	3.077341469	2.914106115	2.667800165	2.382987918	2.422942304	2.721613299	1.648194125	1.404630025	1.981296662	2.094745601	1.664986651	1.830558378
TINAGL1	ENSG00000142910	0.940760757	6.347935736	25.04963537	5.59E-07	9.00E-05	5.881545014	5.845472446	5.900461424	7.149883607	5.538176849	5.326246375	6.67990265	6.540794167	6.992338468	6.135691178	7.006214398	6.761619392
OLFM1	ENSG00000130558	1.105575238	4.102021641	24.93688181	5.92E-07	9.45E-05	3.459205244	3.338661104	3.148049236	4.575737401	4.300918865	3.086896249	4.43081752	4.903722689	4.553936215	4.117490734	4.582523408	4.552306308
SDK1	ENSG00000146555	-0.914502476	4.998461571	24.88368055	6.09E-07	9.61E-05	6.113617866	5.822720666	5.234405863	5.002317414	5.234430102	5.363723915	4.739305066	4.390662378	4.416183067	5.007307791	4.525864548	4.178384425
TM4SF1	ENSG00000169908	0.700830573	5.672034169	24.85917787	6.17E-07	9.61E-05	5.313694881	5.805804989	5.025462924	5.242713236	5.296246254	5.289717664	5.947985887	5.876895713	6.07526468	5.607088871	6.153421114	6.16830694
ZCCHC12	ENSG00000174460	-1.90020227	5.767256824	24.84854735	6.20E-07	9.61E-05	5.389675852	6.906126018	6.881525824	4.70741602	7.111929413	5.847859695	3.904068499	5.04315958	3.992390492	6.963685351	4.686535382	3.853332963
BCL3	ENSG00000069399	1.030204651	3.749716975	24.82892068	6.27E-07	9.62E-05	3.154714773	4.063006043	3.044571423	3.354730047	3.281738571	3.032083568	4.059053525	4.284134832	4.582066872	3.691712616	3.870236248	4.581944629
IER2	ENSG00000160888	1.069691784	4.488360369	24.76719083	6.47E-07	9.84E-05	3.562191998	5.056070898	3.772031946	3.983087777	3.476512604	4.252123591	4.867101782	4.035079878	4.859942121	5.241013798	5.085193132	5.08979841
BTG2	ENSG00000159388	1.698660905	7.662691961	24.72852714	6.60E-07	9.95E-05	6.046688382	7.801149884	6.455969254	6.269010083	5.312175482	7.585011431	8.061879847	7.083001176	7.828334768	7.968473117	8.844891616	8.989799052
HMCN1	ENSG00000143341	0.782285345	5.312347282	24.65245648	6.87E-07	0.000101859	4.790847132	4.632923994	4.975183455	4.887599003	5.493859374	4.84645957	6.03807276	5.905677406	5.700199043	5.399130938	5.395344037	5.4961531
MIDN	ENSG00000167470	0.947150136	5.128524567	24.64586051	6.89E-07	0.000101859	4.554350435	5.621241078	4.219210476	4.836730089	4.542129057	4.400147449	5.43468245	5.018164371	5.856639542	5.303116226	5.455470818	5.908060675
FILIP1L	ENSG00000168386	1.935101168	8.612026282	24.62964775	6.95E-07	0.000101859	6.879265116	7.297949878	8.880879792	9.555332933	6.511880544	6.265228817	8.153210284	8.767984718	10.4092251	9.203849994	9.282888396	9.400059627
ITPKC	ENSG00000086544	1.423854255	5.141473484	24.5549532	7.22E-07	0.000104939	4.07135288	5.851479475	4.580408399	4.540850204	3.771002804	3.7277101	4.330033114	5.448917978	5.788860131	5.142540586	6.230530314	6.162188253
PPP1R15A	ENSG00000087074	1.075701302	5.958819881	24.50525702	7.41E-07	0.000106728	4.790847132	5.517388576	5.971432567	5.571333301	4.376935085	5.289717664	6.085219929	5.866748562	6.68463678	6.682208156	6.04966935	6.667993344
PFKP	ENSG00000067057	0.876856362	6.170478467	24.47271511	7.54E-07	0.000107593	5.64562381	5.463498186	5.508113912	6.158281573	6.087265474	5.268138876	6.63131346	6.665299333	6.865752932	5.771343338	6.478113574	6.471200046
LAMA1	ENSG00000101680	1.474028194	3.452303029	24.20943869	8.64E-07	0.000122278	2.256532924	2.103931073	4.106944228	3.237612437	2.617819324	2.650612871	3.654633695	5.031851776	4.093568282	3.628435947	3.593670094	4.510533154
MT2A	ENSG00000125148	1.847565754	5.245009358	24.17703269	8.79E-07	0.000123281	3.37279189	5.726312684	4.206190792	4.923253286	2.86820971	3.626506942	3.88997565	5.825430832	6.455783472	5.471231297	6.142377974	5.85594136
LINC00923	ENSG00000251209	-1.691678637	2.793460212	24.14581078	8.93E-07	0.000124225	4.004999344	3.961128742	2.789179449	2.429504731	2.996428056	4.563668689	1.531999622	2.412695997	2.761568139	1.977760771	2.089722133	1.70149246
TRPM3	ENSG00000083067	-1.92459728	3.934911174	23.99220828	9.67E-07	0.000132489	5.57700936	5.431775066	3.044571423	4.324068316	2.001936022	5.025491821	2.652490364	2.679391233	3.070406798	3.219926516	3.259404087	2.568243584
PEG3	ENSG00000198300	-0.827864205	6.820053766	23.98916056	9.69E-07	0.000132489	6.861345015	6.858451654	7.48862789	6.608407672	7.42354465	7.529616523	6.103655677	6.491290891	6.725407205	6.320202057	6.262501589	6.243258046
PDE11A	ENSG00000128655	-1.370784961	2.472911763	23.89273081	1.02E-06	0.000136992	3.016460499	2.410997091	3.302837809	2.779982019	4.147586549	3.510999795	2.087505287	1.707220333	2.351838591	2.237289194	2.196080379	1.46747407
NA	ENSG00000262877	-1.147971222	2.523663909	23.90804046	1.01E-06	0.000136992	3.126183847	3.097144035	3.34304291	2.124835101	3.089740245	3.490816433	2.183067545	2.250463398	2.415757883	2.351415684	1.760526669	2.058488415
THBS1	ENSG00000137801	2.005871802	11.21718268	23.84236587	1.05E-06	0.000138337	8.336336159	9.992948242	11.16020396	10.7021589	8.477783972	9.619036184	10.82521896	11.9811496	11.84682933	11.96362388	11.38484928	12.7828868
RHOB	ENSG00000143878	1.098976348	8.63572234	23.85736268	1.04E-06	0.000138337	7.648297934	8.035537188	8.289067187	8.516978391	7.2072922	7.901459594	9.005721839	8.213237992	9.131655738	8.798323698	9.342604374	9.557066132
YBX3	ENSG00000060138	0.839722233	7.433140199	23.64720669	1.16E-06	0.00015065	6.697286722	7.287464219	7.264137698	7.091413142	6.757875269	6.375750863	7.200276674	7.709822122	8.011115945	7.818492632	7.784627899	8.02519398
OSMR	ENSG00000145623	0.802974264	6.885229679	23.65969262	1.15E-06	0.00015065	6.245472785	6.805284559	6.377810323	6.699802171	6.347274491	6.185847134	6.82954111	7.846150406	7.292844582	6.946276351	7.211940319	7.509574448
MEX3A	ENSG00000254726	-1.44560187	2.320173508	23.57588992	1.20E-06	0.000155097	2.730870674	3.185396119	3.261480072	1.922875691	3.53197696	2.789282815	1.602833025	2.874319622	1.676675962	1.997928923	1.828246066	1.559735426
PIK3R3	ENSG00000117461	0.898373459	5.672960161	23.36361935	1.34E-06	0.000170484	4.881833707	5.029823739	5.676480413	5.391118628	5.331408676	4.838495338	5.119459643	6.091426077	6.3390623	5.755141956	6.095050966	6.414673024
PXDC1	ENSG00000168994	1.149128589	5.458128121	23.37696727	1.33E-06	0.000170484	4.554350435	4.879195207	5.401732938	6.182249973	4.322050937	4.104971726	5.436299614	5.944789702	6.608043378	5.862159304	5.765779698	5.924059641
SLC39A14	ENSG00000104635	0.906976319	6.012927996	23.29219363	1.39E-06	0.000175053	5.706312007	5.290793844	5.370951343	6.200248018	5.608664373	4.908638496	6.171250209	6.726900397	6.460526697	5.582258001	6.471069253	6.495737484
ANXA1	ENSG00000135046	1.083818401	6.725344125	23.28292061	1.40E-06	0.000175053	5.647298047	5.500285213	6.473280761	7.030472482	6.389594488	5.309058539	7.398288373	6.620709063	7.488989557	7.023321412	7.085036647	7.057670642
KCNT2	ENSG00000162687	1.319141941	3.426509424	23.22522175	1.44E-06	0.000179008	2.612445937	2.443175305	3.054291256	3.956861149	2.896660594	2.310196079	3.253632617	4.280317402	4.423975181	4.12209213	3.157778019	4.134055047
AR	ENSG00000169083	-0.699793883	7.705834744	23.15992507	1.49E-06	0.000183787	8.085918993	7.955530267	8.204574704	7.647651887	8.155592493	7.976559682	7.549394502	7.389792936	7.487596006	7.242544722	7.225608161	6.881173508
ADPRH	ENSG00000144843	0.757974618	3.642179993	23.14158057	1.51E-06	0.000184154	3.496835774	3.204295568	3.514791958	3.440513298	3.358745479	3.022742182	3.807406464	4.193672194	4.228717234	3.967040716	4.017721558	4.041088066
SLC35E2A	ENSG00000215790	-0.788546721	5.997839399	23.05850866	1.57E-06	0.00019085	6.068095558	6.297769933	6.609719419	6.075382789	6.208536124	6.757164585	6.388136404	5.226928897	5.595416782	5.575563617	5.588355643	5.432502696
CRLF1	ENSG00000006016	2.625301662	0.492545551	22.94276813	1.67E-06	0.000201191	0.607072713	0.378389676	0.416474627	0.799648212	0.368312864	0	1.893953313	2.102657318	1.596203028	0.353036948	2.543672443	0.98112117
RASIP1	ENSG00000105538	0.708090169	4.251956573	22.91081163	1.70E-06	0.000202069	3.735896249	3.915983137	4.125504313	4.019022069	4.01545102	3.854226734	4.116667827	4.622421499	4.589014659	4.769928552	4.598772935	4.830589658
NA	ENSG00000271151	-1.36301679	0.360100486	22.90613241	1.70E-06	0.000202069	1.573569889	1.48508709	1.418627638	1.172137202	1.207137437	1.661990923	0.74771445	0.599168633	0.944867975	0.687008924	0.675413529	0.68593952
NA	ENSG00000273148	-1.154322851	1.741972667	22.88677937	1.72E-06	0.000202634	2.374434151	2.636471049	2.326521874	2.19831589	2.300525663	2.755844775	1.670350808	1.25705716	1.650347267	1.977760771	1.364041604	1.529632485
CHL1	ENSG00000134121	2.42267788	3.793294373	22.78698699	1.81E-06	0.000211898	2.202896934	0.505734629	3.943965748	3.37071119	2.342496008	1.180810825	2.934663325	4.156669908	4.975795533	5.022154677	4.66509019	4.258573881
P4HA3	ENSG00000149380	2.313220028	2.914748826	22.57208239	2.02E-06	0.000235087	1.516087795	1.097329276	1.477607381	3.061740111	1.930349969	1.905064592	4.371195535	2.453948765	3.955232534	0.73586139	4.06527306	3.964397077
NA	ENSG00000274444	-1.680538789	0.861384239	22.55999515	2.04E-06	0.000235087	2.165998752	2.394634778	1.388208214	1.437895525	1.795833572	1.685860643	0.78880257	0.549283778	0.760229069	1.609577156	0.625529357	1.067465761
GRK5	ENSG00000198873	0.98559544	4.696165126	22.50810432	2.09E-06	0.000239822	3.862369426	3.863446241	5.506344664	4.360537608	4.107579102	4.182521815	4.739305066	5.080956366	5.649589989	4.933311725	4.760623574	5.526955291
TNFRSF10D	ENSG00000173530	1.020575642	3.559503848	22.48954931	2.11E-06	0.000240457	3.026787417	3.910239294	3.005023697	3.081295547	3.154002818	2.800258794	3.359701333	3.804678609	4.281137456	4.419898859	4.241202148	3.772095252
ELN	ENSG00000049540	0.842385612	6.453288705	22.30788731	2.32E-06	0.000260976	5.913896852	6.00757212	6.306401146	6.424467588	5.228846404	5.605033132	6.808466958	6.940911709	7.015086211	6.788787553	6.876936546	6.190121804
NAMPT	ENSG00000105835	1.081318688	6.850635511	22.3056041	2.33E-06	0.000260976	5.7996018	7.198951129	6.643917203	6.2213331	5.678601169	6.030229053	6.412166485	7.074208998	7.30818806	6.996633206	7.803328152	7.681135713
UPP1	ENSG00000183696	1.31952443	3.043102198	22.22249727	2.43E-06	0.000270652	2.468348988	3.380805588	2.493005134	2.641941678	2.166750377	2.247420573	2.84009756	3.523913778	4.053944518	3.507035738	5.316971831	3.557638319
ID4	ENSG00000172201	1.071343838	5.784260919	22.19891435	2.46E-06	0.000270722	4.898800033	4.608302393	5.71681955	5.361434595	5.688127269	4.497771989	6.675116713	5.999218578	6.500687242	5.70694898	6.448831408	5.707543867
NA	ENSG00000233725	1.504751715	1.476690104	22.19587943	2.46E-06	0.000270722	1.361485697	0.62274505	2.174391373	1.34387872	1.113280145	1.076327415	1.648194125	2.031769314	2.476964942	2.457172114	2.311000423	2.523121436
ABCA8	ENSG00000141338	1.101453763	6.216482314	22.15791963	2.51E-06	0.000274275	5.320006786	5.361954223	6.839985204	5.11808035	5.350388834	6.094058293	6.111774327	6.3983699	7.329605848	6.706922566	6.219013182	7.076662991
CCDC122	ENSG00000151773	-0.827409339	4.485509062	22.14180113	2.53E-06	0.000274743	4.735257323	5.109682968	5.155325685	4.836730089	4.400305581	4.890778134	4.354187021	3.568420722	3.922602926	4.449491023	4.194920708	3.816406166
GALNT16	ENSG00000100626	0.876286384	5.393952016	22.07712767	2.62E-06	0.000282275	4.589608411	4.565090984	5.085944032	5.304335242	5.312175482	3.941087911	5.798828535	6.044934326	5.818721477	5.545048427	5.772957844	5.547756649
S1PR1	ENSG00000170989	1.04618514	6.223543618	22.06047581	2.64E-06	0.000282861	5.294591764	5.714825842	6.336585656	5.915714021	5.512363037	5.055575971	5.546718463	6.996066335	6.939635612	6.513843626	6.143486099	7.002574304
PLA1A	ENSG00000144837	1.369081354	2.410705205	22.0045961	2.72E-06	0.000289314	0.948654675	2.256592688	1.764860898	2.047409916	1.911884338	2.231290412	2.243430947	3.166727055	3.421241279	2.609124957	3.534079987	3.04336492
NRARP	ENSG00000198435	1.172658679	1.922668145	21.97531951	2.76E-06	0.000291853	1.260090721	1.51567145	1.788347167	1.713258104	1.984369754	1.88458357	2.595735231	2.690939934	3.147731316	2.397692261	2.16149158	2.709206503
MCL1	ENSG00000143384	0.833893325	8.559641937	21.8863972	2.89E-06	0.000303722	7.688693692	8.322302634	8.441972247	8.239491064	7.540849735	8.017109755	8.433609647	8.955008539	9.059550157	8.961905189	9.042118526	8.960481454
FRY	ENSG00000073910	0.675402975	7.068427742	21.83910496	2.96E-06	0.000309305	6.57683106	6.526172065	6.965695861	6.911246808	6.81799284	6.314866318	6.967905013	7.425228621	7.600629581	7.385271694	7.283550901	7.48967775
SBDS	ENSG00000126524	0.762892427	6.697662997	21.80161593	3.02E-06	0.000311933	6.333377503	6.083543543	6.292095963	7.04423905	6.190456164	6.016176053	6.841185129	6.71634365	7.249103517	6.6274318	7.237591943	7.284160797
MLKL	ENSG00000168404	0.853701412	4.077223674	21.79843128	3.03E-06	0.000311933	3.2980254	3.972197809	3.82409361	3.746374824	3.850721809	3.504303333	4.269632925	4.287942187	4.420084385	4.257909693	4.999664324	5.029230392
HOXA3	ENSG00000105997	-1.086270512	4.211426705	21.72645128	3.14E-06	0.000320452	5.391674868	5.035111512	4.078648574	3.440513298	4.386997405	5.193091619	3.714501855	3.872173672	3.504439853	3.76415395	3.729743707	3.69959174
BHLHE41	ENSG00000123095	1.389040966	2.979519594	21.72260358	3.15E-06	0.000320452	1.328472883	2.42717591	2.984835724	1.944392307	3.35191225	2.040825974	3.870968448	3.359968175	3.194035748	3.849872107	3.663310598	3.156031024
RCAN2	ENSG00000172348	0.769665276	5.349222753	21.6812112	3.22E-06	0.000325408	4.799907363	4.797541001	5.976553376	4.944764313	4.93170683	4.870091821	5.491787738	5.513756163	5.595416782	6.158268417	5.499409323	5.948441526
VANGL2	ENSG00000162738	-0.797142052	4.100453449	21.61334213	3.34E-06	0.000335047	4.596557773	4.964810955	4.355170202	4.145164813	4.629480703	4.359911664	3.709160801	3.861993136	3.784162441	4.153897413	3.323383746	3.644474887
RAPGEF5	ENSG00000136237	0.716217492	6.053801644	21.58167187	3.39E-06	0.000338536	5.083268581	5.686542434	6.154277001	5.746903665	5.493859374	5.685673554	6.085219929	6.243274113	6.421163986	6.62419167	6.178504057	6.537935013
EPHA2	ENSG00000142627	0.777816952	4.174070398	21.44076175	3.65E-06	0.000362126	3.466810283	3.839467987	3.801186711	4.252560583	3.659204827	3.941087911	4.558073995	4.376428302	4.606239138	4.833034267	4.079238167	4.73818526
CXADR	ENSG00000154639	1.883223155	4.282890821	21.2939062	3.94E-06	0.000388586	3.420566832	2.490135672	5.078818759	3.090974753	3.200388332	2.710019902	2.87867083	5.503968765	5.535537801	4.766993467	3.09501254	5.340128879
FOXF1	ENSG00000103241	1.001386594	3.43640491	21.26805836	3.99E-06	0.000391488	2.920032863	2.970392563	3.148049236	3.147724672	3.32425101	2.523914625	3.458502981	3.423650738	4.250790921	3.647712048	4.207690875	4.368950061
CCN1	ENSG00000142871	1.410703171	9.784156592	21.14278732	4.26E-06	0.000415428	8.288591037	9.426743189	9.2510191	9.408365335	7.952632332	8.737879828	9.917104612	9.252197751	10.16724977	10.25678728	11.07543952	11.17773079
STAB1	ENSG00000010327	0.776574446	6.262904074	20.97044045	4.66E-06	0.000451821	5.33254835	5.693247411	6.015635136	6.020726433	6.354129669	5.573391795	6.667563731	6.840789656	6.630946513	5.913494908	6.726074774	6.504469785
FGFR1	ENSG00000077782	0.667356476	7.350345806	20.94283112	4.73E-06	0.000455667	6.949477935	7.072224364	6.944292696	7.751238557	6.769459988	6.751520622	7.533239636	7.693767924	7.798299144	7.396710236	7.631931098	7.705743899
SEMA3D	ENSG00000153993	0.716729702	3.878927017	20.8328069	5.01E-06	0.000479768	3.91890794	3.295248339	3.397511686	3.806357936	3.544018065	3.497575643	4.214154117	4.092808988	4.348193725	4.084863367	4.31387219	4.45555579
ADM	ENSG00000148926	1.651871058	1.989515529	20.7303727	5.29E-06	0.000503168	1.188305342	1.68669633	3.34304291	1.46792053	1.176525143	1.398676155	1.796587695	2.644179869	2.659655879	3.278808359	2.279089484	3.623250818
LRRC4B	ENSG00000131409	-1.211177829	3.615210039	20.71118783	5.34E-06	0.00050528	4.392080268	4.586858465	2.655081103	3.549832222	4.527042062	4.055442589	2.934663325	3.836222988	2.988702019	3.066047175	2.622082193	3.064514979
TSC22D3	ENSG00000157514	1.00428651	7.358140566	20.69191084	5.39E-06	0.000507442	6.544852823	6.670770045	7.741175064	7.225430165	6.53544297	6.173237386	6.947070409	8.058853184	7.885182255	7.641508605	7.415541557	8.13079797
CA4	ENSG00000167434	2.21614123	2.295390186	20.67231634	5.45E-06	0.000509715	1.033039533	0.62274505	3.183910356	1.856330705	1.624976068	0.753873341	1.507593982	2.370228827	3.808178188	2.685722845	3.166525693	3.871447868
APOLD1	ENSG00000178878	1.646605367	7.277656105	20.65454476	5.50E-06	0.000511529	5.454223346	6.639866345	6.772400269	6.874590498	5.681329337	4.18671032	6.040201234	7.541422914	8.32172947	7.349420891	8.367644888	8.273293924
C15orf40	ENSG00000169609	-0.612073618	4.633885801	20.61035152	5.63E-06	0.000520499	5.025220146	4.962037462	5.076435826	4.649642929	4.849194762	5.085045576	4.381305218	4.476578133	4.447102148	4.52092006	4.138238628	4.153925338
LOC101928035	ENSG00000261404	-1.456308192	0.858148128	20.48333309	6.02E-06	0.000553066	1.80717706	2.327264147	1.692017017	1.407232342	1.815835285	1.75518793	0.86762655	1.347399266	0.658218748	1.150484594	0.983311588	0.449164712
RNF19B	ENSG00000116514	1.21341935	5.027952422	20.43780984	6.16E-06	0.000563196	4.051259517	3.875287557	5.384499174	5.052717831	3.845866366	4.367311221	5.250246389	4.942887301	6.348305129	5.20025302	5.432082752	6.231617968
B3GNT2	ENSG00000170340	0.725418705	5.252869089	20.3675883	6.39E-06	0.000580982	4.769482659	4.942472269	5.613774623	4.939416551	4.632303265	4.713434301	5.08069244	5.801658823	5.612565445	5.607088871	5.406464218	5.790806239
NR4A2	ENSG00000153234	1.835843185	4.065864093	20.33775798	6.49E-06	0.000583589	2.556522132	4.05781971	2.680408072	3.514305082	2.103065787	3.271741967	4.867101782	2.608087568	4.613071758	3.691712616	5.476728367	5.984952216
TRIB1	ENSG00000173334	1.752167664	5.368724867	20.3431981	6.47E-06	0.000583589	2.908909739	4.486209436	5.715288723	5.418283292	3.161838047	3.880321459	4.83558553	5.262193671	6.268327636	6.001033124	5.993011288	6.73630726
CCND1	ENSG00000110092	1.37326834	6.134452208	20.29585543	6.63E-06	0.000593233	6.245472785	4.769262602	4.849635951	6.919418611	5.353813104	4.18671032	6.302949438	6.964298297	6.661753204	5.875846767	7.229787733	6.276492699
PCDH17	ENSG00000118946	0.821686803	4.897780347	20.2323845	6.86E-06	0.000609893	4.19096733	4.852487364	4.188646399	4.039161114	5.210076438	4.544213781	5.436299614	5.49081475	5.189720323	4.835838152	5.378501382	5.117890789
TC2N	ENSG00000165929	1.025122381	6.592301795	20.20017238	6.97E-06	0.000616879	5.389675852	5.39933868	6.891726741	6.278571063	5.880835125	6.244282845	6.760861815	6.677686664	7.393504023	7.423518732	6.205282418	7.102455715
OR51E2	ENSG00000167332	1.699943742	1.367996219	20.10836101	7.32E-06	0.000643712	1.188305342	0.565425787	1.388208214	1.609331595	0.941858204	0.924090577	1.776300455	2.384523897	2.924235898	1.472164055	1.871688462	3.085359451
ZFAND5	ENSG00000107372	1.001738749	8.529979701	20.09323548	7.38E-06	0.000645335	7.509297222	8.154190204	9.000082146	8.078532005	7.550953915	7.749065047	7.83702412	8.867549658	9.102212871	8.927323794	8.897727425	9.303153196
MT1A	ENSG00000205362	3.382777072	0.306048576	20.07307533	7.45E-06	0.000648686	0.081516205	1.014088444	0.223213813	0.891128967	0.068290718	0	0.133588063	1.563843828	2.578200478	1.351956308	1.203304113	1.94902003
SYNPO	ENSG00000171992	0.733891551	7.016518829	20.01046553	7.70E-06	0.00066671	6.568902707	6.176200486	6.583108784	7.096227041	7.080755563	6.210740729	7.510775093	7.480341706	7.30818806	7.165511373	7.32174166	7.089616993
COL4A3	ENSG00000169031	1.301150835	3.920017729	19.99176662	7.78E-06	0.0006697	3.388893298	2.182280213	3.699558469	4.340390808	2.877755815	2.800258794	4.500493646	3.437428626	4.798328901	4.215478732	4.916543135	4.235447871
BAG3	ENSG00000151929	0.658717565	5.439206844	19.95460461	7.93E-06	0.000679249	4.907208956	5.342892328	5.123362328	5.493191672	4.920204404	4.867485051	5.63808499	5.549085694	6.125110086	5.546760755	5.80971914	5.860483249
DGKB	ENSG00000136267	-1.229976016	4.975555335	19.92951991	8.04E-06	0.00068105	4.004999344	5.64044999	5.234405863	5.602119206	5.966088169	5.383928984	4.747144192	3.587082684	5.371959311	4.319304228	4.265834461	3.519854858
MT1X	ENSG00000187193	1.713834017	4.626071899	19.93823117	8.00E-06	0.00068105	3.135756985	4.803750521	3.801186711	4.45350908	2.286259761	2.811151898	3.231449907	5.273759606	5.772169059	4.849776414	5.114873448	5.629861304
PLVAP	ENSG00000130300	1.176005432	6.029274783	19.91475188	8.10E-06	0.000682775	4.484889339	4.684310776	5.996856765	5.41635983	6.082113463	5.219906683	6.155628174	7.413513169	6.573430128	5.811780486	6.262501589	6.870705209
SDCBP2-AS1	ENSG00000234684	-0.674994271	3.520771233	19.89091454	8.20E-06	0.000687778	3.760856673	3.949974092	3.857786108	3.93553107	3.874756889	4.037001909	3.311171254	3.141697509	3.389756817	3.499982171	3.200995436	3.136189914
GDF7	ENSG00000143869	-0.997918046	5.241459115	19.85959639	8.33E-06	0.000695553	6.954219852	5.78868862	5.259831129	4.870841202	5.929838489	5.788466799	4.691354177	4.773995304	4.916271873	5.13117239	3.902012182	4.60016407
PKIG	ENSG00000168734	0.77756085	5.474949176	19.82365213	8.49E-06	0.00070514	4.799907363	4.902527423	5.378708532	5.373381599	4.947657697	4.987582697	5.22987723	6.087062282	6.131072644	5.743243796	5.344214457	6.114818241
NA	ENSG00000261821	-1.385207935	0.101286929	19.76531114	8.76E-06	0.000723304	1.224644471	1.35582177	0.877081014	1.172137202	1.378308057	1.482835643	0.828752828	0.599168633	0.366326661	0.687008924	0.625529357	0.512099943
NCALD	ENSG00000104490	0.734163668	4.860120281	19.74107895	8.87E-06	0.000725171	4.503495272	4.382164079	4.511519839	5.185135211	4.502569819	3.784085371	5.061958975	5.087524797	5.280500131	4.951523396	5.448314789	5.220386385
EXOC3L2	ENSG00000283632	1.185471413	3.087256832	19.74230461	8.86E-06	0.000725171	2.483423841	1.574961192	2.53526284	2.33492115	2.877755815	3.530904682	3.75653304	3.409739999	3.894836261	3.094422558	3.331185331	4.008718375
ATP6V1FNB	ENSG00000272899	1.850393629	1.481869394	19.71702624	8.98E-06	0.000730684	0.948654675	1.056309132	1.002872825	2.143559135	1.047134984	0.883381801	2.790383821	1.057395565	2.809945869	1.351956308	2.877840146	2.037249166
COL4A4	ENSG00000081052	1.280061824	5.433481584	19.70074777	9.06E-06	0.000733269	4.893166732	3.185396119	4.882743917	6.396444797	4.668502731	4.013614567	6.051852039	5.423183173	6.162851429	5.280654526	6.499907969	5.758724607
PTPRE	ENSG00000132334	0.648769308	4.320191798	19.63424316	9.38E-06	0.00075548	4.209217813	3.745823641	4.064289877	3.93553107	4.115669839	4.165645122	4.683205094	4.684396965	4.81026941	4.158384322	4.731443258	4.728279484
NAALAD2	ENSG00000077616	-0.991235693	4.915304104	19.56995577	9.70E-06	0.000777483	5.532406767	6.056496391	4.597128564	5.281270133	4.646333833	6.091826645	4.394675529	4.257198239	4.348193725	4.761105322	4.079238167	4.767500923
NR2F1-AS1	ENSG00000237187	-0.749522184	5.092421192	19.46876735	1.02E-05	0.000815759	5.204215148	5.78084081	5.461393254	4.909644178	5.441715502	5.617497882	4.815843053	4.631439811	4.789308213	5.274467423	4.595537639	4.267721476
KLF6	ENSG00000067082	1.20313306	8.94615363	19.44625889	1.03E-05	0.000821403	7.378828556	8.22906117	9.157873848	8.792688868	7.255229311	8.120072625	9.249991372	8.522677321	9.365720265	9.462694848	9.734743056	9.61208194
C1QTNF1	ENSG00000173918	0.861536117	4.771526488	19.31149503	1.11E-05	0.000877183	4.218257201	4.352820638	4.652569912	4.960689682	3.93999989	3.399937356	4.734055218	5.404014879	5.322792512	5.182739974	5.047804853	5.06377634
MT1E	ENSG00000169715	1.028345212	4.054166787	19.26614025	1.14E-05	0.00089393	3.562191998	4.242863821	3.583528112	3.79455917	2.629167593	3.165397945	3.880503351	4.727089817	4.970484639	4.070651118	4.618033818	4.52967102
PDGFD	ENSG00000170962	0.878308073	5.034267101	19.25190619	1.15E-05	0.00089629	4.271335484	3.988643781	5.343467934	4.438423967	5.185304598	4.456739057	5.253919172	5.226928897	5.588499831	5.014750333	5.397203363	5.748959333
SNAI2	ENSG00000019549	-0.8567189	6.682494398	19.17145895	1.19E-05	0.000930395	7.334311659	7.34234945	6.331598557	6.673469814	7.116472337	7.154679453	6.607109163	6.265650624	5.615970852	6.108123675	6.624182015	5.73912751
C4B	ENSG00000224389	1.237015758	1.30218259	19.05881729	1.27E-05	0.000982258	1.361485697	1.176028138	0.832589034	1.375903262	1.624976068	1.076327415	2.357071392	1.898661069	1.938418081	2.220222648	2.446459984	1.589223064
JUND	ENSG00000130522	0.882851648	7.412285148	19.03849602	1.28E-05	0.000985545	6.625207511	6.994960147	6.992484918	7.576658873	6.645712931	6.817157918	7.818232002	6.421950675	8.098306857	8.111568628	7.460694028	7.821692619
MALL	ENSG00000144063	0.942016037	2.573182164	19.03435444	1.28E-05	0.000985545	2.238874899	1.839578722	2.64224891	2.351121999	2.47418443	2.247420573	3.275479407	3.116226044	2.924235898	2.609124957	3.346663065	3.305640773
JUN	ENSG00000177606	0.948761047	8.05433059	18.97932554	1.32E-05	0.001009619	6.827040487	8.045724426	7.76874146	7.07748303	7.547967454	7.591739246	8.520600743	7.308721924	8.360057512	8.942687347	8.456147358	8.509953426
DUSP3	ENSG00000108861	0.756732754	7.03788682	18.90064792	1.38E-05	0.001047208	6.753553084	6.313086789	6.806588464	7.384416736	6.301017149	6.358218043	7.237853696	7.129892888	7.697432603	6.914135468	7.535196315	7.470988627
DUSP1	ENSG00000120129	1.630950103	8.953529487	18.88457092	1.39E-05	0.001047796	6.946081284	8.530386398	7.915275899	8.630632597	6.018810079	8.040151638	9.321848928	8.660485161	9.476060306	8.774408178	10.54114878	10.60823722
SSTR2	ENSG00000180616	1.983253928	2.380418158	18.88183263	1.39E-05	0.001047796	0.859025733	1.887139617	2.507229009	2.318536305	0.90498666	0.924090577	1.967375123	2.981651974	4.188113007	2.427738697	3.166525693	3.765652543
NA	ENSG00000237352	-1.401753412	2.559598941	18.86659128	1.40E-05	0.001051334	2.705381368	3.024565219	3.852225051	2.546681051	3.457540296	3.428514748	2.717774638	1.858260034	2.083228519	1.150484594	2.55704026	1.529632485
ADAMTS19	ENSG00000145808	-0.96800905	6.150459424	18.83557811	1.42E-05	0.001058808	5.908322305	6.727396927	7.082513104	6.46968646	7.24235471	5.688630074	5.995927233	5.542726161	6.015922362	5.29498874	5.694989047	5.142963144
NTRK2	ENSG00000148053	0.790890304	5.349357817	18.84162365	1.42E-05	0.001058808	4.725780484	4.813014973	5.945552276	5.400879115	4.598062492	4.648108132	5.635271661	5.232866546	5.876651544	5.821715127	5.66752063	5.750591476
SEMA3F	ENSG00000001617	0.698240784	3.981677163	18.74674247	1.49E-05	0.001104251	3.380865056	3.567548161	4.064289877	3.521480845	3.776116397	3.843655237	4.312529332	4.280317402	4.777192216	4.176193702	4.286044919	4.360424153
CXCL14	ENSG00000145824	2.150800424	1.092738141	18.60870161	1.60E-05	0.001181789	0.991463987	0.238706251	0.832589034	1.018315302	0.977810843	0.611582202	2.410702081	2.234768705	0.710125341	0.584042389	2.789993592	2.460675685
LINC01089	ENSG00000212694	-0.752172789	3.863112463	18.5699646	1.64E-05	0.001200617	4.125208762	4.210512222	4.450261715	3.852611106	4.275867081	4.501139298	3.632232417	3.4846407	3.855042634	3.722339748	3.369572707	2.989092129
BIRC3	ENSG00000023445	1.295282644	5.079611713	18.55473997	1.65E-05	0.001204817	4.326715389	5.342892328	4.374696537	4.659433873	3.930858166	3.363400705	4.712862675	4.079690443	6.159354824	5.595554295	5.954385068	5.822189954
TNFAIP1	ENSG00000109079	0.642420271	5.466960784	18.53827799	1.67E-05	0.001208674	4.926641244	5.032470048	5.349401471	5.522098877	5.096114513	4.943709273	5.564573559	5.6765423	6.013342197	5.485585974	5.732292283	6.126178827
PPFIBP1	ENSG00000110841	0.635095896	7.575337421	18.52334355	1.68E-05	0.001208674	7.185550111	6.919054298	7.230239331	7.467109784	7.52423051	6.955524407	7.678668512	8.018461257	7.917624923	7.653080444	7.687688026	8.150094665
NR2F1	ENSG00000175745	-0.844890731	5.431087521	18.52317706	1.68E-05	0.001208674	4.95395533	6.093715293	5.821555184	5.39698284	5.960483851	6.08398858	4.993309034	4.901239236	5.274047967	5.636332555	4.585787989	4.614575752
LINC00524	ENSG00000259023	-1.592743506	-0.528201686	18.49025828	1.71E-05	0.001224314	1.260090721	0.831645669	0.690235902	0.75163639	0.788356616	1.112002629	0.473085139	0.388361518	0.490254924	0.289004811	0.346404831	0.165751004
NA	ENSG00000224934	-0.803814966	2.676058554	18.47652036	1.72E-05	0.001227762	3.289473688	3.166245795	3.253064325	3.202326505	2.848925888	3.215455481	2.548666673	2.545851688	2.71151171	2.500226057	2.387819941	2.100051273
SYNGR2	ENSG00000108639	0.852886594	3.993971083	18.41984263	1.77E-05	0.001259303	3.791461912	3.60358628	3.901519327	3.492561128	3.338147924	3.632660697	3.945539416	4.911147497	4.589014659	4.412404994	3.554218082	4.701526667
TRIM29	ENSG00000137699	1.836255257	1.57441112	18.36016048	1.83E-05	0.001282569	1.294686919	0.730973133	1.477607381	2.233698857	0.941858204	0.560852446	2.301369806	2.812224539	2.60586644	0.958017086	2.980622253	1.879116381
CDCA7	ENSG00000144354	-1.880328648	2.712015976	18.36604971	1.82E-05	0.001282569	3.93544628	4.078454106	2.729765942	2.706328779	2.07013729	5.84918152	1.579606177	1.83762717	1.356684131	2.397692261	3.113225894	1.46747407
HLA-C	ENSG00000204525	0.634114543	7.24842879	18.37652588	1.81E-05	0.001282569	6.708556558	7.206001081	7.016922789	6.843434943	7.0356288	6.550869879	7.426632881	7.611842176	7.872069323	7.339576581	7.225084863	7.693492273
GJA1	ENSG00000152661	1.12803106	7.118751118	18.32595542	1.86E-05	0.001300199	6.028817265	6.439100713	7.549600322	6.088729359	6.51264666	6.551682006	6.265232463	8.029874088	8.007879239	7.438353608	6.471069253	7.811564101
FLT1	ENSG00000102755	0.86285771	7.896409424	18.29715358	1.89E-05	0.001314364	7.149381717	6.899618172	7.624096291	7.378501117	7.955734218	7.478002906	7.937505961	8.21898288	8.652892757	7.851771971	8.132290631	9.141501064
ACP5	ENSG00000102575	0.86769178	3.051020424	18.26007086	1.93E-05	0.001334499	2.612445937	2.730734335	2.667800165	2.905960096	3.237935266	2.442185901	3.231449907	4.021423209	3.540727389	3.303325886	3.69388719	3.416720033
SBNO2	ENSG00000064932	0.68770432	5.305941498	18.24274966	1.94E-05	0.001335325	4.898800033	5.536157491	5.003053747	4.870841202	4.976820824	4.642020054	5.084822603	5.837171543	5.579806746	5.429147737	5.639519055	5.935584815
PODN	ENSG00000174348	0.604522017	6.761231274	18.24500724	1.94E-05	0.001335325	6.124477015	6.217484737	6.725264546	6.866864458	6.436371935	6.256289183	7.11953827	7.023158119	6.976530097	6.846927601	7.227699461	6.967916247
CD22	ENSG00000012124	-1.196043221	2.755216173	18.22335869	1.96E-05	0.00134332	2.692465824	2.636471049	3.66825263	3.485239702	3.418830373	3.675017332	2.397480154	2.370228827	3.540727389	1.735032682	2.052452568	2.327039263
IFFO2	ENSG00000169991	1.046284845	3.95476169	18.21140176	1.98E-05	0.001346124	3.314978238	3.405513713	3.549569357	4.623204163	3.399078819	3.050586819	4.309002947	3.44426854	4.86281146	3.920252322	4.48098424	4.946202882
TMEM9B-AS1	ENSG00000254860	-0.882108184	2.842750855	18.19846863	1.99E-05	0.001349649	3.37279189	3.056118548	3.528803678	3.875193237	3.073217162	3.247887571	2.370667125	2.5585155	2.749215911	2.977410439	2.432021909	2.361626674
CEBPB	ENSG00000172216	1.014990901	5.777209527	18.18512797	2.00E-05	0.001353497	4.644287998	5.286366174	5.953365227	5.353414607	4.743516343	5.419955823	5.068230531	6.069473898	6.674057385	6.203475736	5.834631423	6.867700262
EPAS1	ENSG00000116016	0.834094377	8.714246486	18.16445347	2.03E-05	0.001362616	7.897949131	8.175297281	8.951659806	8.287633936	8.190482691	8.092712663	8.488225237	9.203768664	9.409427313	8.856778641	8.747500434	9.374882957
VEGFD	ENSG00000165197	1.685709803	1.751384804	18.14146897	2.05E-05	0.001373486	1.033039533	0.730973133	2.434664363	1.277614732	1.984369754	0.924090577	2.98856364	1.858260034	2.809945869	2.397692261	1.689471327	2.861978737
PTGS2	ENSG00000073756	1.679649351	2.741242332	18.12547221	2.07E-05	0.001379396	1.733432451	4.073323109	2.342476018	1.901033308	1.047134984	2.113028342	2.961865188	2.66774934	3.099891283	3.405002258	5.679793426	3.997765046
PRICKLE2-AS1	ENSG00000241111	-1.561083559	-0.558865443	18.11522386	2.08E-05	0.00138118	0.763457475	0.78218735	0.877081014	0.701971603	1.378308057	1.002216117	0.313300011	0.33046855	0.366326661	0.289004811	0.52026779	0.383358308
PLAAT5	ENSG00000168004	-1.812888153	1.371587081	18.09098881	2.11E-05	0.001393185	2.069400584	2.855534194	0.475540675	2.367142938	1.734108747	2.853919998	1.267098603	0.444020688	1.183894561	0.916238688	1.30187871	1.188004289
F2R	ENSG00000181104	0.718700316	5.338061581	18.03154013	2.17E-05	0.001431553	4.750915017	4.928332877	5.31747015	5.025215735	5.1143991	4.79526057	5.801340597	6.945137314	5.622757646	5.449427874	5.846928081	5.344458523
STX11	ENSG00000135604	1.194013948	0.761278663	18.0204545	2.19E-05	0.001434108	1.294686919	1.137215267	0.96214884	0.846113563	0.522320544	0.924090577	1.796587695	1.538498669	1.623529136	1.528709329	1.850130775	1.674233507
NA	ENSG00000239268	-1.187702802	1.912087552	17.99253235	2.22E-05	0.001449453	2.542195773	2.730734335	2.119894583	2.180293574	2.737995311	3.050586819	2.136077512	1.021257083	1.894225957	1.55617202	1.737228246	1.498888013
LINC02024	ENSG00000241213	-1.406438307	3.090139846	17.97038974	2.24E-05	0.001460546	3.459205244	4.205830769	2.789179449	3.246300701	3.724146061	4.414504822	3.162778808	1.092650882	2.284955504	2.67323563	2.720410042	2.100051273
CRYAB	ENSG00000109846	0.976496756	6.575028756	17.95484559	2.26E-05	0.001466656	6.82111931	5.884078354	5.741094419	7.139427361	5.78008076	5.402054858	7.142009718	7.267376	6.843410787	6.060973911	7.131571474	6.755129624
MYOC	ENSG00000034971	1.923002402	0.6672414	17.86046143	2.38E-05	0.001534175	0.492526458	0.925749094	0.739264312	0.541813161	0.90498666	0.660588567	0.74771445	2.58351444	2.956829008	1.58312169	1.954835439	0.889278069
AHR	ENSG00000106546	0.578999865	5.935685367	17.8540828	2.39E-05	0.001534175	5.401628606	5.603553677	5.776757646	5.92926626	5.688127269	5.385751853	6.205793305	6.118404757	6.04652969	5.947595491	6.413441077	6.473178472
RASGEF1B	ENSG00000138670	0.837260517	4.108961644	17.83078784	2.41E-05	0.001546957	3.412713401	4.047390774	4.282602681	3.313985101	3.031062076	3.936120662	4.731423112	4.439403961	4.352283033	4.262084952	4.710660081	4.439455334
LRRC37A2	ENSG00000238083	-0.942303539	4.634578143	17.78992288	2.47E-05	0.001574342	5.399643345	4.451036478	5.46686196	5.343326516	4.349753989	4.83316132	3.994658765	4.160828452	3.332949522	4.084863367	4.652691133	4.35184756
SPRY2	ENSG00000136158	0.7956986	5.297721313	17.71984792	2.56E-05	0.001627032	5.075828194	4.344325997	4.871792132	5.132211797	5.187225298	3.980221969	5.487114354	5.51538096	5.759907648	5.217556022	5.996695005	5.803441767
NA	ENSG00000270605	-1.460028998	0.11778619	17.68291523	2.61E-05	0.001652476	1.486464432	1.32161101	0.877081014	1.497333381	0.828290132	1.536332611	0.421764913	0.783063266	0.429621071	0.828867232	0.52026779	0.572404103
NA	ENSG00000260495	-1.410407977	0.86147647	17.67148797	2.63E-05	0.00165599	2.049279821	1.955664372	1.61529864	1.058335462	1.984369754	1.88458357	1.295887482	1.092650882	1.029021199	1.038110651	0.573858369	0.449164712
IL4R	ENSG00000077238	0.758462099	6.440525416	17.62677914	2.69E-05	0.001688832	5.945539097	6.537394424	5.991807642	6.360883127	5.747908863	5.595613383	6.235818974	6.600950216	7.097179438	6.625812645	6.756087416	7.252832875
MYO3A	ENSG00000095777	2.046956792	-0.308323467	17.57294468	2.76E-05	0.001724011	0.368095031	0.163442115	1.042478754	0.227649134	0.522320544	0.074222346	1.579606177	0.783063266	0.855500314	1.58312169	0.723630344	0.79118824
NR4A1	ENSG00000123358	2.241695185	7.782166425	17.57967927	2.76E-05	0.001724011	5.068349237	7.683591469	5.411219038	7.13006887	3.708182746	6.603513054	7.738550874	6.407148524	8.514690687	7.76984005	9.816043542	9.525954144
NEDD9	ENSG00000111859	1.293323241	7.406135708	17.55217073	2.80E-05	0.001736296	6.268500201	6.663105959	7.352464697	7.386383231	6.043405779	5.030161181	6.552982039	7.953724339	8.393926343	7.754733291	7.498859032	8.223037096
C17orf58	ENSG00000186665	-0.874147911	3.588740468	17.54032895	2.81E-05	0.0017405	3.785392584	3.949974092	4.206190792	2.883858121	4.465065052	4.231998725	3.178324019	3.629710811	3.282411262	3.113034094	3.104147959	3.126166085
FOSL1	ENSG00000175592	2.268901679	0.128020813	17.51766658	2.85E-05	0.001748745	0.231909749	0.730973133	0.354886712	0.75163639	0.313093343	0	0.86762655	0.388361518	1.981296662	1.528709329	1.133635173	1.855041665
GPC6	ENSG00000183098	1.011699988	4.514291842	17.51693901	2.85E-05	0.001748745	3.940917195	3.845500016	4.397784551	4.735457531	3.648091291	3.231762659	5.370155969	4.245498224	5.280500131	4.869066481	5.181122118	4.312609145
CRIM1	ENSG00000150938	0.751695603	7.898059249	17.44095182	2.96E-05	0.001813215	7.344667697	7.270190717	7.898174323	7.944143442	7.367476409	7.057392511	7.881329063	8.173399693	8.853382956	8.267152742	8.12809831	8.261322293
PRKCH	ENSG00000027075	0.532427416	6.02395536	17.40025394	3.03E-05	0.001845517	5.642269495	5.807351	5.789907302	5.825828164	5.856901937	5.626776275	5.894872337	6.44770728	6.300429343	6.095310346	6.306697144	6.525595507
LINC00852	ENSG00000231177	-0.878436822	2.040726783	17.36745058	3.08E-05	0.00187064	2.291213526	2.769320732	2.71758388	2.693679195	2.499138756	2.755844775	2.087505287	1.976219623	1.752896313	2.094745601	1.974894428	1.646449576
TMBIM1	ENSG00000135926	0.564697565	6.430566696	17.32703028	3.15E-05	0.001903748	6.131671303	5.965264228	6.368101239	6.251854744	5.929838489	6.142300926	6.468572546	6.964298297	6.862889442	6.501535625	6.414359451	6.871455469
HTR4	ENSG00000164270	1.850814046	0.149234883	17.29589002	3.20E-05	0.00192092	0.607072713	0	0.832589034	0.701971603	0.421496527	0.276405652	1.776300455	1.225640658	1.752896313	0.783113654	0.815483226	1.402516511
EFHC2	ENSG00000183690	-0.91396322	4.013184959	17.29790583	3.20E-05	0.00192092	4.844374194	5.005785957	3.699558469	4.295051906	3.681178317	4.707616292	3.936426129	3.51744206	3.452053292	3.877349233	3.36197651	3.504459981
THBS4	ENSG00000113296	2.188429049	5.577786131	17.28004271	3.23E-05	0.001929886	4.066355714	3.232188477	3.442616369	5.216423995	5.414099532	3.131034527	6.546258316	7.060363042	6.09370119	3.555468079	7.948288063	4.402558595
CRIP2	ENSG00000182809	0.678444177	5.200973258	17.23452273	3.30E-05	0.00196944	5.153280558	4.81608995	4.409191463	5.546926105	4.870867029	4.480816535	5.718702335	5.485850909	5.440784747	5.327227524	5.525144116	5.526955291
SERTAD1	ENSG00000197019	1.125872629	1.997363523	17.20872687	3.35E-05	0.001989077	1.944238341	2.327264147	1.042478754	1.856330705	1.712932662	1.50983208	2.370667125	2.265989189	2.578200478	3.027323747	2.609306279	2.849847748
LCN10	ENSG00000187922	1.357056512	1.715839866	17.19138777	3.38E-05	0.002000016	1.188305342	1.574961192	1.921760606	1.582136563	1.145249184	1.398676155	1.967375123	1.816694936	3.138289379	1.936558415	2.743979436	3.085359451
EID3	ENSG00000255150	0.979964087	3.511599084	17.17499033	3.41E-05	0.002010045	3.077341469	2.806901922	3.358816387	3.902932731	2.877755815	2.811151898	3.162778808	3.63569901	4.49966556	3.8664211	4.199190002	4.202435741
PPM1H	ENSG00000111110	-1.566415266	4.517690739	17.15031931	3.45E-05	0.00202897	5.677106754	5.592836206	5.052387488	3.409906296	3.274529756	7.230684726	3.275479407	4.287942187	3.55499064	4.153897413	3.140121922	3.572478921
NCOA7	ENSG00000111912	0.671069986	6.209111078	17.10921518	3.53E-05	0.002058495	5.405590952	6.092447739	6.30130842	5.684341473	5.837465349	5.771835194	5.918205823	6.711390607	6.623352462	6.58473166	6.702960426	6.269679096
NXPH3	ENSG00000182575	0.631718557	4.486154704	17.11423159	3.52E-05	0.002058495	4.213744587	4.042147899	4.405399171	4.756896908	4.036911806	3.890628611	4.815843053	4.557663712	4.830930414	4.844217258	4.719603842	4.993836891
BCL7B	ENSG00000106635	0.638791085	4.477899753	17.02730037	3.68E-05	0.002141555	3.983953319	4.078454106	4.125504313	4.694776007	4.339427583	4.027692418	4.937306724	4.81942368	4.75574125	4.57562148	5.085193132	4.518218792
HFM1	ENSG00000162669	-0.956368616	3.678449908	16.9791786	3.78E-05	0.002188708	4.010213226	3.961128742	3.912248584	4.923253286	4.279472651	4.018322464	2.790383821	4.280317402	3.349409703	3.420027767	2.63474596	3.391834941
CX3CL1	ENSG00000006210	0.752278529	4.279323877	16.94179986	3.85E-05	0.002224312	3.785392584	4.270027817	3.896124627	3.727882552	4.246693455	3.620326825	4.326549306	4.787505722	4.97314253	4.412404994	4.253570875	5.055877304
ELL2	ENSG00000118985	1.157840125	6.057722316	16.9289546	3.88E-05	0.002231501	4.962049724	5.521161944	5.924508489	6.377785418	4.632303265	4.877883989	5.327221305	6.130117399	6.991683233	5.979641474	6.788324971	6.976310429
WNT9A	ENSG00000143816	1.558440042	2.789867681	16.86991262	4.00E-05	0.002293896	2.256532924	1.999603632	4.166411554	2.124835101	1.237113648	2.19847876	3.139142342	3.549514191	3.9976215	2.997583454	2.474909758	5.353079024
HCG23	ENSG00000225914	-0.830728679	3.380428235	16.80460453	4.14E-05	0.002365877	4.046192143	4.466774863	3.705738936	3.463049819	4.032645112	3.392703675	2.916239567	3.000337165	3.429006195	3.236996545	3.029391709	2.825275403
PLK2	ENSG00000145632	0.855029694	6.406013822	16.76756293	4.22E-05	0.002404078	5.480758056	6.280063488	5.909860747	6.070498715	5.648245814	6.250298504	6.108735185	7.127238848	7.083100055	6.285754884	6.596127539	7.817416152
ANKH	ENSG00000154122	0.539134308	5.878330249	16.74805133	4.27E-05	0.002420464	5.317905884	5.340758709	5.701437688	5.814188201	5.872503596	5.517955755	6.00467342	6.261783904	6.148813873	6.296989814	6.107596976	5.997378284
CEBPD	ENSG00000221869	1.279293051	6.49645087	16.73131623	4.31E-05	0.002433429	5.2752323	6.392482033	6.387454504	5.895143933	4.548119954	5.268138876	5.297278369	7.327803479	7.302387313	6.728205737	6.568342059	7.826730336
ACKR3	ENSG00000144476	0.85860036	3.558311267	16.71682962	4.34E-05	0.002443597	3.924441812	3.338661104	2.933094172	3.549832222	2.789477896	2.778222691	3.751345622	4.021423209	4.348193725	3.716266116	4.02735807	3.958759938
SH2D3C	ENSG00000095370	0.59763547	4.464798465	16.68002834	4.42E-05	0.002482871	4.167824689	3.999504524	4.335375955	4.204327639	4.307997338	4.231998725	4.475544481	5.130566316	4.839695347	4.618588123	4.582523408	5.010280315
RASSF3	ENSG00000153179	0.775876195	6.522808927	16.65909995	4.47E-05	0.00249322	5.698258563	6.354917139	5.911198522	6.757159431	6.243107229	5.649714502	6.933965862	6.43402767	7.231450907	6.412307801	7.194938636	6.698755103
GPX3	ENSG00000211445	1.325653388	4.456133847	16.66351653	4.46E-05	0.00249322	3.016460499	3.673069336	4.863523387	3.696525406	2.74843985	4.318521457	4.361014508	5.834570741	5.192003802	4.366605484	4.294050488	5.590304716
HNMT	ENSG00000150540	-0.522852162	5.784547386	16.61921283	4.57E-05	0.002528884	5.898514716	5.813518529	6.198776274	6.166315365	6.118803722	6.012641309	5.643695242	5.673634881	5.70979256	5.387711649	5.244461739	5.450690025
UBC	ENSG00000150991	0.704629502	8.528740918	16.62390838	4.56E-05	0.002528884	8.063523223	8.083856655	8.400900003	8.288948572	7.861152338	8.106595672	8.25728483	8.733673954	9.131804427	8.555028016	8.904933198	9.209537913
ALDH1B1	ENSG00000137124	1.175442506	6.501857868	16.58334091	4.66E-05	0.002563732	6.047956459	5.46545791	5.191008603	7.160264613	6.173116215	4.34499771	6.659278764	7.062587344	7.361401535	5.955351695	7.338772422	6.691975617
TMEM108	ENSG00000144868	-1.111793032	2.429565195	16.58039835	4.66E-05	0.002563732	2.612445937	3.545485112	2.209611503	2.680917717	4.127721502	3.271741967	2.054190828	2.202857626	2.178431324	2.2708283	2.143881151	2.037249166
PCDH11X	ENSG00000102290	1.721432008	0.193411833	16.51256227	4.83E-05	0.002633025	0.368095031	0.505734629	1.002872825	0.361628715	1.323477121	0.212108838	0.86762655	1.25705716	1.481408553	1.382960202	1.737228246	1.067465761
STC2	ENSG00000113739	1.286641477	2.44098582	16.51166029	4.84E-05	0.002633025	1.78301195	2.182280213	1.921760606	2.105864858	2.819508074	1.076327415	2.897577484	2.545851688	3.397692582	2.254156207	3.606584607	3.278745304
CD93	ENSG00000125810	0.599933176	7.317792565	16.50437263	4.85E-05	0.002633025	6.695669535	7.333256263	7.078351073	7.030472482	6.995635887	6.842598899	7.324672342	8.054668969	7.684516343	7.370361399	7.545292712	7.691794199
COL27A1	ENSG00000196739	-0.914148075	6.720603498	16.50922849	4.84E-05	0.002633025	6.808455534	8.13431036	6.450459022	7.116508783	8.791582647	7.079523287	6.418725637	5.814913823	6.356471559	6.406661365	6.52052532	6.046039166
PPP4R4	ENSG00000119698	-1.364701615	1.857910394	16.4891881	4.89E-05	0.002636619	2.128132042	3.686573215	2.521314016	1.582136563	2.629167593	3.530904682	1.692172353	1.512700275	1.727934299	1.443038008	1.269763099	1.971588298
OGDHL	ENSG00000197444	-1.658374803	0.404847327	16.49376699	4.88E-05	0.002636619	1.922280081	1.097329276	1.74098595	0.934782184	1.145249184	2.674670021	0.36855155	0.783063266	0.710125341	0.998619612	0.723630344	0.383358308
TOB1	ENSG00000141232	0.745124352	5.401872906	16.46426068	4.96E-05	0.002645237	4.956658511	5.029823739	5.025462924	5.29808124	5.236286543	4.449785321	5.869959102	5.034120438	6.263992928	5.641149386	6.06495572	5.395425405
ZNF519	ENSG00000175322	-0.757242817	5.800462706	16.46895532	4.95E-05	0.002645237	6.113617866	6.627667164	5.501023865	6.298549645	6.019888222	6.128214554	5.808850644	5.180576395	5.007256771	5.182739974	6.042559099	5.335786202
ZBED9	ENSG00000232040	-1.285438811	1.434229761	16.46857367	4.95E-05	0.002645237	2.008176357	2.520614312	2.562762296	1.738110696	1.96658696	2.214977865	0.57055356	1.404630025	1.255512258	1.472164055	1.060430392	1.926093105
EMP1	ENSG00000134531	0.847961343	7.839962234	16.44702591	5.00E-05	0.002660672	7.095211165	7.809659849	7.295209941	7.945477864	7.10889283	6.939480185	8.363520002	7.494827036	8.248747895	7.874789431	8.859632271	8.316634565
TMCC3	ENSG00000057704	0.873038555	5.828390954	16.42961029	5.05E-05	0.002666207	4.832649739	5.61065468	5.932435924	5.069950079	5.456124486	5.266161069	5.450773088	6.710681639	6.303600574	6.582229203	5.444723419	6.22341367
SMAD7	ENSG00000101665	0.671020257	4.312445348	16.42459155	5.06E-05	0.002666207	3.767029882	3.857488936	4.393962116	4.336327465	3.912399081	3.761798912	4.754940953	4.237645166	4.77414725	4.641204678	4.532646951	4.902825693
NA	ENSG00000233117	1.364519668	4.810742511	16.42830698	5.05E-05	0.002666207	3.547922111	4.128784709	5.175505808	6.236674635	3.476512604	3.077904203	5.216763682	5.275678279	6.468083568	5.548471053	5.050170223	4.567201577
PLAT	ENSG00000104368	0.74750887	6.237210224	16.39806243	5.13E-05	0.002686783	5.675466774	6.291155457	5.778224651	6.07416332	5.742694123	4.985179974	6.2922734	6.813974491	6.79014411	5.920115614	6.453306484	6.784903066
ACE2	ENSG00000130234	1.269424256	0.547520738	16.39779024	5.13E-05	0.002686783	0.661106542	0.677873735	1.155162887	1.172137202	0.570207714	0.707984798	1.555999258	1.660993474	1.568349326	1.038110651	1.614734267	1.70149246
MYO1D	ENSG00000176658	0.598146336	6.30371377	16.36275473	5.23E-05	0.002728137	5.960430476	5.76183004	6.131501841	6.323396618	6.038094443	5.209652095	6.47409373	6.65722695	6.808863197	6.52082991	6.529877362	6.388704527
PCBP3	ENSG00000183570	-1.166084348	3.708634482	16.33980352	5.29E-05	0.002752554	4.458431205	4.697710326	4.130107264	3.499845587	2.809567307	5.176338839	4.063246012	3.262716423	3.019886063	3.056463323	2.980622253	3.000111252
HOXA2	ENSG00000105996	-1.192711349	1.673760913	16.3214319	5.35E-05	0.002770516	2.612445937	2.704424523	2.043874204	1.554419035	2.409842254	2.613757834	2.120067787	1.563843828	1.029021199	1.382960202	1.588936055	1.46747407
ETV5	ENSG00000244405	0.723589145	4.512357487	16.31460028	5.36E-05	0.002771695	3.962595724	3.745823641	4.453938043	4.434627914	4.524005637	3.7277101	5.019437064	5.130566316	4.946340665	4.88539799	4.386804643	4.741472129
B4GALNT4	ENSG00000182272	-1.341981466	2.408471569	16.29423582	5.42E-05	0.002792776	2.886402861	3.999504524	2.342476018	2.503847424	3.130238532	3.497575643	3.851707484	1.773896703	1.727934299	1.661075728	2.295133182	1.674233507
FAM131A	ENSG00000175182	0.746011185	4.588090154	16.28628998	5.45E-05	0.002795665	4.110719045	4.177418483	4.282602681	4.784001795	4.062250329	4.231998725	4.862297715	3.984360498	5.521079954	5.022154677	4.836583718	5.140475426
GYG1	ENSG00000163754	0.593358694	5.68502305	16.2657659	5.50E-05	0.002817224	5.33670476	4.861445028	5.605534665	5.796550252	5.276535278	5.254236945	5.871155253	5.971077224	6.22549816	5.76987798	5.815292498	6.039378064
SLC1A4	ENSG00000115902	-0.667451198	4.953126498	16.23663557	5.59E-05	0.002851906	5.294591764	5.355628201	5.025462924	4.992022544	5.936705047	5.383928984	4.857477597	4.687282798	4.30665019	4.625086255	4.994760727	4.308182707
ARVCF	ENSG00000099889	1.008136439	3.354289854	16.19992414	5.70E-05	0.002898623	2.743448415	2.410997091	3.874341809	3.440513298	2.88723917	2.537097025	3.393392652	3.653515904	4.380588169	3.961916312	3.513656807	4.024994003
NA	ENSG00000272885	-1.197479483	0.320416167	16.17459284	5.78E-05	0.002928494	1.328472883	1.545620875	1.08102638	1.554419035	1.40496136	1.246486123	1.081145005	0.783063266	0.548442896	0.636444064	0.859305836	0.572404103
NA	ENSG00000271959	1.114606518	1.992124411	16.15644996	5.83E-05	0.002947496	1.733432451	1.68669633	1.834202889	1.901033308	2.271851383	1.30930143	2.500010542	2.170224707	3.911560306	2.71037763	2.778626908	2.626291715
SLCO4A1	ENSG00000101187	1.453103863	4.100435973	16.14541055	5.87E-05	0.002948188	2.755917447	4.004904388	3.66825263	4.217642807	2.435924471	2.147818173	2.943787719	4.336544604	5.117077892	4.568896157	4.808914492	5.097514377
LIN7A	ENSG00000111052	-0.694925787	5.855069846	16.14427714	5.87E-05	0.002948188	6.289022479	6.627667164	5.96371711	5.772692456	5.879647848	6.460354523	5.420045822	5.056612981	5.540922357	5.292949694	6.000369341	5.683821126
TCTE3	ENSG00000184786	-0.833251337	1.673694002	16.13718609	5.89E-05	0.002950141	2.422155629	2.327264147	2.2608802	2.216115845	2.271851383	2.34058836	1.836325886	1.637312461	1.752896313	1.635556217	1.737228246	1.46747407
FOSB	ENSG00000125740	2.285289617	6.371828374	16.09725263	6.02E-05	0.003003764	5.190501278	6.718386058	3.705738936	3.432922207	3.26728474	5.762044138	8.046609231	4.075290951	6.385693289	8.836097688	6.55341255	6.94529001
RAMP3	ENSG00000122679	1.047747384	3.011736214	16.08946287	6.04E-05	0.003006922	1.601474283	2.505455478	2.974634804	2.574546212	3.17738199	2.27914974	3.006092011	3.536770768	3.562069731	3.103758338	3.764730621	3.964397077
ARID5A	ENSG00000196843	1.424390726	5.905206752	16.06057137	6.13E-05	0.003043842	3.940917195	5.425748534	5.62848898	5.803925621	3.697441554	4.651142564	5.421679466	5.3283906	7.182336448	6.195857006	6.815693104	6.925919168
MAFK	ENSG00000198517	0.848416577	5.13522635	16.04867453	6.17E-05	0.003053716	4.4040132	4.44310243	5.134859277	5.39698284	4.254042354	4.672206738	5.246564233	5.218973826	6.213184552	5.487370307	5.1126119	5.931273657
EOGT	ENSG00000163378	0.801066284	6.867789088	16.03335668	6.22E-05	0.003069192	6.464513241	6.491971508	6.271410749	7.713357703	6.348991342	5.93633798	7.070916975	6.606296582	7.606633141	6.828745371	7.566515784	7.233120666
PLN	ENSG00000198523	0.678158742	7.757437329	15.99938018	6.34E-05	0.003115327	7.253077921	7.461526803	7.502894774	8.042197539	7.107879213	7.083459791	7.995695895	7.810529913	8.380223769	8.087066313	8.250654025	7.615476258
SCHIP1	ENSG00000283154	1.404852487	2.686594054	15.98106843	6.40E-05	0.003136131	1.733432451	2.458999212	2.44947222	3.618364918	1.624976068	1.587916568	3.139142342	2.049820525	4.11779164	3.405002258	3.699925506	3.01104685
GREM2	ENSG00000180875	2.949218209	4.248216334	15.97154907	6.43E-05	0.003142476	2.483423841	0.730973133	4.781049606	1.662230458	1.378308057	3.156883519	1.670350808	5.264127777	6.563764071	4.270399394	2.372779791	6.307870828
NA	ENSG00000267636	-2.042590475	-0.059110612	15.95603029	6.48E-05	0.003158857	2.049279821	2.021081407	0.475540675	0.650535962	0.788356616	1.536332611	0.78880257	0.388361518	0.230743934	0.473158334	0.346404831	0.314406182
SLC20A1	ENSG00000144136	0.682017115	5.329184692	15.94807102	6.51E-05	0.003162698	4.732105289	5.451683609	5.116419923	4.999750575	5.001045062	4.730748866	5.385304906	5.526703588	5.491722198	5.474833378	6.458658316	5.986338187
GRIA3	ENSG00000125675	-0.931010297	2.991408333	15.92023109	6.61E-05	0.003190511	3.106844866	4.167822001	3.350951206	3.288974089	3.573688355	3.582679634	2.595735231	2.833221264	2.578200478	3.775881598	2.55704026	2.2552728
CCN3	ENSG00000136999	1.292912024	3.911302364	15.9213043	6.60E-05	0.003190511	3.25475073	2.163088207	4.412973812	4.034152647	3.064884109	2.537097025	4.699457487	3.44426854	4.686169376	4.810404823	4.456226887	3.822626643
TTC22	ENSG00000006555	-1.934151633	-0.081601681	15.88681366	6.72E-05	0.003199869	1.188305342	1.933182497	0.416474627	0.650535962	1.83556348	1.180810825	0.421764913	0.497612056	0.081085013	0.687008924	0.346404831	0.512099943
ARNTL2	ENSG00000029153	1.231913716	2.640223677	15.89667841	6.69E-05	0.003199869	2.128132042	1.574961192	2.741845999	2.850057014	2.182241767	1.63771962	3.413236136	2.933851991	3.922602926	2.412793698	2.97066736	3.601709846
CXCL2	ENSG00000081041	1.672933131	1.244707406	15.89015737	6.71E-05	0.003199869	0.812032799	2.86744036	1.448418887	0.891128967	0.255675875	0.841490902	1.267098603	2.186633432	2.002267333	2.555702764	2.108001976	2.160233197
NA	ENSG00000270661	-1.366861241	3.100082525	15.90738801	6.65E-05	0.003199869	3.340039729	4.423074289	2.44947222	2.76796465	4.24300492	4.064575284	2.916239567	2.031769314	3.413434344	2.427738697	2.089722133	2.2552728
NA	ENSG00000277151	-0.710093532	3.733694408	15.89382554	6.70E-05	0.003199869	4.40796901	4.182192891	3.730199388	3.858289863	4.297366562	4.109391186	3.556928544	3.338100279	2.956829008	3.787514681	3.527304334	3.408472604
CHDH	ENSG00000016391	-1.139006503	2.588591363	15.87057073	6.78E-05	0.003212022	3.237070744	3.268559466	3.024933068	2.124835101	3.489023603	3.310643195	1.893953313	2.769291488	2.196740566	2.967217157	1.783454812	1.805652414
ARL17A	ENSG00000185829	-1.297315096	3.562190106	15.86860453	6.79E-05	0.003212022	3.474375442	2.936884885	4.420508891	3.570736009	4.665750177	4.908638496	2.897577484	2.595853322	3.238900104	2.56924491	4.605221844	2.654462786
SLC10A6	ENSG00000145283	1.299927896	0.740925685	15.80352881	7.03E-05	0.00331477	0.812032799	0.730973133	1.878645884	0.977153237	0.788356616	0.841490902	1.081145005	1.816694936	1.510974792	1.936558415	1.640079248	1.830558378
DOCK6	ENSG00000130158	0.53061657	6.281086567	15.78688752	7.09E-05	0.003334388	6.03522525	5.915956882	5.89911365	6.218024296	6.1808486	5.829225842	6.452680301	6.931206453	6.482146889	6.179394403	6.619411256	6.615219677
B4GALNT3	ENSG00000139044	-1.371726425	3.657922767	15.77890966	7.12E-05	0.003338829	3.026787417	4.618906002	4.646156905	3.50709345	4.406913916	4.244107301	2.943787719	3.352715644	2.415757883	4.299128293	2.940383778	1.498888013
SUSD6	ENSG00000100647	0.676109156	5.620315643	15.74858761	7.23E-05	0.003373331	5.190501278	5.423734082	5.359236789	5.55043823	5.215733113	5.046385947	5.545220516	6.488811924	6.686257515	5.694644922	5.757118511	6.03402695
SEMA6B	ENSG00000167680	0.764770726	3.300346847	15.75274369	7.22E-05	0.003373331	2.84030754	3.380805588	2.994965022	2.980754717	3.031062076	2.984759778	3.332170066	4.185531089	3.981871229	3.485770726	3.471922085	3.883399328
SERPINB1	ENSG00000021355	0.648244687	4.535608008	15.73726544	7.28E-05	0.003374245	4.431478766	4.680941351	4.106944228	4.265439899	4.127721502	3.822276975	4.57578996	4.601156915	5.035505677	4.691605835	5.114873448	5.031917341
SIK1	ENSG00000142178	3.4424547	3.170459743	15.74181045	7.26E-05	0.003374245	0.904536129	1.863555152	0.078305184	2.850057014	1.482088328	0.074222346	4.469239186	2.067648665	4.857067063	2.946611954	0.52026779	5.229778549
SRGN	ENSG00000122862	0.694990422	5.832737761	15.71705815	7.36E-05	0.003395382	5.146193489	5.825775048	5.707610127	5.597033627	4.924816385	5.374779926	5.67005	6.395725863	6.142924338	5.785915631	6.227398385	6.518907182
VWA1	ENSG00000179403	0.728313051	4.550441619	15.71470502	7.36E-05	0.003395382	4.514544732	4.167822001	3.724123045	4.568827127	4.272252477	3.900862647	5.034462711	5.459084725	4.859942121	4.36272241	5.023935376	4.761037617
KCNJ3	ENSG00000162989	1.664898967	0.335255394	15.69408368	7.45E-05	0.003422905	0.431651844	0.879464512	1.002872825	0.597198501	0.368312864	0.560852446	1.405620579	1.225640658	1.596203028	2.816389388	1.713547387	0.572404103
STK38L	ENSG00000211455	1.001632074	7.840042322	15.63572027	7.68E-05	0.003520238	6.718943159	7.324105399	7.639513623	8.541893136	7.024391674	6.762085005	7.811705527	7.320851664	8.873262017	8.289312673	8.672909265	8.081720104
SEMA4G	ENSG00000095539	-1.097959194	1.789908825	15.62831912	7.71E-05	0.003524115	2.556522132	3.117227427	2.024226291	1.96559273	2.271851383	2.895456673	1.931131241	1.459676837	1.916491222	1.443038008	1.480866607	1.618120047
GALNT18	ENSG00000110328	0.915546284	4.645319393	15.59352985	7.85E-05	0.003579497	4.163151276	3.827327736	4.161923165	5.079705446	3.989269443	4.256115094	4.367809836	5.448917978	5.353717555	4.193785912	4.777852601	5.558977688
MIR22HG	ENSG00000186594	1.1886656	3.626077535	15.58743096	7.88E-05	0.003581031	3.34829774	2.769320732	2.705298077	4.376454901	3.138203534	2.686549816	4.537126605	3.081549078	4.52524612	3.464187578	4.972485923	3.859396573
SIMC1	ENSG00000170085	-0.726004379	5.593887538	15.57838481	7.92E-05	0.003588182	6.373377924	6.241699864	4.99298128	5.743839158	5.415738717	6.214848219	5.437914967	5.045410543	5.03296033	5.393432592	5.267006748	5.227436234
MTHFD1L	ENSG00000120254	0.947062776	4.357253315	15.55806475	8.00E-05	0.003616879	3.664941248	3.560231237	3.78959541	4.572286402	4.635120316	2.975105847	4.336975593	5.036385539	5.004661048	4.228339565	4.969989581	4.698147412
SULF1	ENSG00000137573	1.05759905	7.597082854	15.5515915	8.03E-05	0.003619231	6.762849815	6.074584048	7.042175217	7.863497197	7.609420475	6.346097945	8.362031835	8.639964477	7.536934699	7.930939866	8.077396501	7.180208385
ADAM17	ENSG00000151694	0.515634908	6.057073933	15.52958853	8.12E-05	0.003651485	5.550413613	5.821191047	6.155406375	5.858779237	5.740079667	5.676767468	6.000306954	6.369913865	6.500687242	6.218593546	6.362960139	6.311192646
HUNK	ENSG00000142149	2.355288359	4.063563142	15.51424304	8.19E-05	0.003671106	2.718182313	1.286569261	4.355170202	4.904164384	2.182241767	0.660588567	4.214154117	5.40751902	6.295128418	3.514054988	3.864871543	4.734890886
RNF122	ENSG00000133874	1.040360036	3.744197037	15.50400369	8.23E-05	0.003680906	2.556522132	4.29668979	3.629766256	3.409906296	2.559699075	3.223632111	3.730407393	3.882282871	4.427855513	4.158384322	4.265834461	5.018432275
EGLN3	ENSG00000129521	0.983839163	3.071916329	15.44118071	8.51E-05	0.003794883	2.851970177	2.042244121	2.156453538	3.402152	3.03959221	2.58865414	4.003412622	3.308417719	3.603829969	3.211315159	3.804504387	3.287766287
FOXL2	ENSG00000183770	-1.261672314	2.994182482	15.39667976	8.71E-05	0.003874692	4.322530058	3.752259291	2.389306421	2.718868415	3.482781665	4.231998725	2.436787868	3.018783444	1.752896313	2.861115741	2.246456711	2.444632584
ADAMTS5	ENSG00000154736	1.38340688	7.958720237	15.386866	8.76E-05	0.003884255	6.580340835	6.291155457	9.066275044	7.199380543	7.050476766	7.402133531	7.195032437	8.298278143	9.208669496	8.661198082	7.163602934	9.405379435
NRCAM	ENSG00000091129	-1.901180428	2.338069032	15.3740351	8.82E-05	0.003891508	3.973314044	5.585646735	1.984109023	2.706328779	1.207137437	3.463458394	1.267098603	1.512700275	1.481408553	2.622177035	1.203304113	1.971588298
SEC14L1	ENSG00000129657	0.75514242	7.414738776	15.37307175	8.82E-05	0.003891508	7.004071396	6.935406943	7.47873692	7.120058503	6.905760825	6.548430754	6.733500391	8.11351323	7.840030491	7.485539782	7.506630741	8.119789604
NA	ENSG00000267519	1.164619265	3.03341206	15.36495218	8.86E-05	0.003897704	2.238874899	3.30403603	2.41970294	2.894951433	2.135259456	2.58865414	4.357604803	2.119848142	3.703229776	3.716266116	3.859486815	3.095669826
STAC	ENSG00000144681	1.539463622	1.482521644	15.35495372	8.91E-05	0.003906182	0.607072713	1.097329276	2.922519393	1.135191805	2.086695483	0.798347166	2.120067787	2.049820525	3.040307141	2.094745601	2.262865362	2.120392136
CITED2	ENSG00000164442	1.450892813	8.735665508	15.34558968	8.95E-05	0.003906182	7.407761213	6.924763222	8.781428592	8.954527386	6.007984103	7.924841796	7.847696987	8.949009439	9.01864597	9.781421449	9.341397746	9.561605868
LOC105377623	ENSG00000250326	-1.279182086	0.757144387	15.35030867	8.93E-05	0.003906182	1.830944063	1.955664372	1.716709241	0.846113563	1.323477121	2.077378799	0.828752828	0.8669075	0.658218748	1.150484594	1.09749705	1.024939329
TAFA5	ENSG00000219438	-1.614613514	2.064838118	15.30145992	9.16E-05	0.003987811	3.067371385	3.241367547	2.156453538	2.124835101	2.086695483	3.470346694	1.237723527	2.644179869	1.220147766	1.500713705	0.770287667	2.412001046
ATP1B3	ENSG00000069849	0.816847623	5.881051296	15.29003197	9.22E-05	0.003994425	5.444627133	5.647372119	5.242930835	6.028302625	5.427161156	5.127061806	6.135859701	5.850105688	6.342149827	5.631499588	7.030975317	7.055031276
RFX2	ENSG00000087903	1.342009107	6.235562269	15.28281332	9.26E-05	0.003994425	5.311584761	5.1467931	5.935068751	7.072606072	4.339427583	5.236163907	6.658586198	4.824675355	7.703847626	6.2239546	6.578209919	7.36363268
GLT1D1	ENSG00000151948	-1.398487007	2.355676012	15.27823433	9.28E-05	0.003994425	2.498342802	3.321452441	3.201512088	1.609331595	2.951932534	3.614120121	1.295887482	2.747336142	1.702532767	1.661075728	1.562668109	2.507761563
DNAJB4	ENSG00000162616	0.851722175	6.342771802	15.28188769	9.26E-05	0.003994425	5.098035216	5.71811714	6.280755815	6.437803466	5.601480551	5.821165635	5.883062531	6.318723925	7.28323831	6.954039631	6.586381888	6.929526039
NA	ENSG00000270589	-1.031639594	2.540763759	15.25469629	9.39E-05	0.004033843	3.116546761	3.347189068	3.148049236	2.382987918	3.073217162	3.247887571	2.462410355	1.83762717	2.250314081	3.374473462	2.262865362	1.674233507
DOK5	ENSG00000101134	0.998761598	1.473809154	15.24009483	9.47E-05	0.004054451	1.573569889	1.213824123	1.811457209	1.554419035	1.323477121	1.278235624	2.087505287	2.412695997	1.650347267	2.131723454	2.262865362	2.444632584
DSG2	ENSG00000046604	-1.470704017	3.759570211	15.22748106	9.53E-05	0.004070908	4.266986122	5.089493536	4.206190792	3.657974407	2.511455901	5.02782839	2.696339791	2.398678712	3.906007137	2.734618149	2.502809338	4.173525669
CD24	ENSG00000272398	-1.325449355	6.032309763	15.20377513	9.65E-05	0.004111541	7.062959781	6.635521327	5.971432567	6.280687148	6.761747187	5.935093678	5.859148879	5.572687348	4.023495763	4.685401146	6.178504057	3.242086497
ESAM	ENSG00000149564	0.542439049	5.004617899	15.18970232	9.72E-05	0.00413148	4.477379255	4.743652305	4.925738148	4.596271822	4.99885959	4.745020607	5.197820823	5.416242315	5.173633962	5.058616884	5.23617541	5.595763086
LHFPL6	ENSG00000183722	0.5556794	6.034503221	15.177535	9.79E-05	0.004147359	5.64562381	5.671341323	6.200965612	5.756058321	5.883206751	5.328143555	6.165411752	6.494589568	6.304656104	6.489121718	6.179584789	6.043378415
OVCH1	ENSG00000187950	1.155429165	0.099673231	15.14739908	9.94E-05	0.004203139	0.607072713	0.505734629	0.690235902	1.058335462	0.570207714	0.660588567	1.324113103	1.127065172	1.029021199	1.186078185	1.269763099	1.299243671
IL6	ENSG00000136244	2.213603372	0.825421699	15.05077982	0.000104657	0.004412405	0.231909749	1.910344729	0.639482522	0.846113563	0.472789128	0.611582202	0.473085139	0.984190048	2.178431324	1.661075728	3.854081913	2.444632584
ERRFI1	ENSG00000116285	1.212047262	7.12615863	15.04335067	0.00010507	0.004417244	5.706312007	6.441093837	7.164449776	7.202174243	5.148316867	6.203524361	6.516754547	6.862654709	7.90062244	7.645109809	7.767839409	8.470387767
MT1M	ENSG00000205364	2.00443556	2.3687287	15.03895663	0.000105315	0.004417244	1.151027186	2.970392563	1.788347167	2.105864858	0.661462114	0.883381801	0.86762655	3.223494007	4.07389243	2.915141618	2.583409943	3.713048111
ABCA10	ENSG00000154263	0.82905259	6.264004394	14.98929014	0.000108123	0.00452338	5.085740206	6.196400425	6.899161837	5.751488254	5.764727756	5.287769239	6.957806837	6.053906176	6.81628335	6.776435229	6.31262026	6.482047969
CD200	ENSG00000091972	0.778875866	5.735169624	14.98042283	0.000108632	0.004533033	5.075828194	5.861931963	4.590463734	6.501787385	5.234430102	5.066981784	5.75414425	5.809626428	6.191664865	5.970740116	6.10873213	6.329873163
NA	ENSG00000240521	2.271178084	0.371486127	14.93834563	0.000111082	0.004623402	0.231909749	0.310237843	2.404584733	0.846113563	0.255675875	0.276405652	0.86762655	1.684292046	2.335406256	1.850446132	0.283460416	1.559735426
STKLD1	ENSG00000198870	-1.123601413	0.348871765	14.92524678	0.000111856	0.004643736	1.294686919	1.45384029	1.357133551	1.018315302	1.351153061	1.777575958	0.905480237	0.694044008	0.604374687	0.873214275	0.770287667	0.889278069
PALMD	ENSG00000099260	1.025276883	7.072379387	14.90016073	0.000113353	0.004693924	6.597762765	6.00218225	6.821606031	7.360107081	6.240334822	6.085110914	7.023292223	7.807549085	8.699380761	6.922732669	6.798912706	8.121682728
KRTAP5-AS1	ENSG00000233930	1.85799547	1.343854985	14.8780005	0.000114693	0.004737336	0.859025733	0.238706251	1.61529864	1.582136563	0.788356616	0.841490902	2.287101769	0.8669075	3.12878524	1.443038008	2.543672443	2.538319498
NTN4	ENSG00000074527	0.573451421	4.525839635	14.86497406	0.000115488	0.004758089	4.19096733	4.133722528	4.563492182	4.472146329	4.311523593	3.95588786	4.62766881	4.710163978	4.721374648	4.896183849	4.869101187	5.220386385
IFRD1	ENSG00000006652	0.651828844	5.692093591	14.82606489	0.000117895	0.004832795	4.951247075	5.435778814	5.989276439	5.437378166	4.983467876	5.455104879	5.737188275	5.564862953	5.936436608	6.321202862	6.18927512	6.038042145
TGFB2	ENSG00000092969	1.104261975	5.841473494	14.82718438	0.000117825	0.004832795	4.540002387	4.414984527	6.045181214	6.433054791	4.746124584	5.446397572	5.908917665	6.184234301	7.069503017	5.984703414	5.723427077	6.706344138
SORCS3	ENSG00000156395	2.984289655	1.77784838	14.81760179	0.000118425	0.004842333	0.492526458	0.443466769	0.152578116	1.856330705	1.351153061	0.508273654	1.482768364	4.453032927	3.166431805	0.529665404	0.52026779	3.772095252
GDF15	ENSG00000130513	1.922970338	-0.081050496	14.79636134	0.000119766	0.004884907	0.301608719	1.137215267	0.290551943	0.361628715	0.255675875	0.560852446	0.313300011	1.660993474	1.727934299	0.687008924	1.022386224	1.263108575
MAP3K8	ENSG00000107968	1.271264864	5.547687191	14.79029698	0.000120152	0.00488839	3.994514709	5.024516515	5.877376258	5.703396631	4.053853505	4.348740677	4.800856852	5.63977151	6.760448532	5.806072681	5.922463581	6.810949087
EHD4	ENSG00000103966	0.620940895	5.789985666	14.75177619	0.000122632	0.004964459	5.580518702	5.380767541	5.384499174	5.223041353	5.982771671	5.449886803	5.896048018	6.769052642	6.119122783	5.893448514	5.772957844	6.338580994
PTOV1-AS1	ENSG00000268006	-0.815256711	2.71941892	14.75243422	0.000122589	0.004964459	2.995582218	3.312770517	3.442616369	2.668042349	3.089740245	3.563481111	2.536655615	2.341206606	2.833539685	2.685722845	2.246456711	2.327039263
ETS1	ENSG00000134954	0.561588156	7.259797452	14.74042575	0.000123372	0.004982042	7.045925116	6.7668663	6.825158719	6.959597412	7.288712102	6.86564099	7.37318003	7.765840298	7.474524209	7.150387086	7.437842871	7.888816923
NA	ENSG00000232300	-2.053730579	0.295065694	14.73056999	0.000124019	0.004995757	1.07345044	0.62274505	1.64132737	0.650535962	2.001936022	2.130528122	0.473085139	0.141391817	0.658218748	0.289004811	1.737228246	0.512099943
MAP2	ENSG00000078018	0.597091787	4.641674938	14.70213188	0.000125904	0.005050856	4.339199021	4.335781042	4.852424153	4.403894456	4.300918865	4.126934873	4.895595014	4.415239002	4.949043369	5.077693034	5.248587123	4.855072419
SFRP4	ENSG00000106483	-1.40187371	7.233424862	14.70058112	0.000126008	0.005050856	7.642433657	7.70572827	8.417704811	5.900658031	8.604105336	6.985886016	6.226502905	7.245516002	6.232170638	6.179394403	6.791862857	4.235447871
TLCD4	ENSG00000152078	0.85053981	4.416702862	14.68728139	0.0001269	0.005074119	3.885251397	3.92740267	4.829966179	4.054083028	3.59699293	4.078166834	4.291240555	4.652265866	5.045642396	5.153819903	4.008020245	5.374407579
MAPKAPK2	ENSG00000162889	0.536345178	6.287759242	14.68108104	0.000127318	0.005078359	6.124477015	5.88992709	6.003143419	6.59656526	5.773703519	5.893417815	6.598468583	6.524750004	6.709555841	6.116218756	6.534108331	6.603526416
NA	ENSG00000247373	-0.849693068	2.659856165	14.6687087	0.000128156	0.005099303	3.466810283	3.295248339	2.8684506	2.718868415	3.338147924	3.148318546	2.674581666	2.52018562	2.698721443	2.397692261	2.246456711	1.780308921
PARD6G	ENSG00000178184	-0.588272676	4.01904473	14.66200512	0.000128613	0.005104989	4.347461831	4.687672349	4.19305254	4.344442739	4.155456607	4.352473958	3.592173196	4.079690443	3.808178188	4.002410772	3.540823967	3.66539124
FAM171A2	ENSG00000161682	-1.392518879	0.697535303	14.62037714	0.000131485	0.005206298	2.308246126	2.042244121	1.292901161	1.172137202	1.378308057	1.75518793	0.828752828	1.376298415	0.760229069	0.998619612	0.406717424	0.889278069
KC6	ENSG00000267313	-1.471570436	-0.178528527	14.58337182	0.000134093	0.005296657	1.294686919	0.970594814	1.08102638	0.597198501	1.012889268	1.427278294	0.36855155	0.141391817	0.548442896	0.584042389	0.815483226	0.449164712
RIPOR3	ENSG00000042062	-0.879457721	5.28331325	14.56543672	0.000135375	0.00532148	5.141449361	6.204636534	5.855306326	5.176069489	6.504196929	5.394831813	4.411216031	5.056612981	4.737097387	5.215404462	4.079238167	5.142963144
ADIRF	ENSG00000148671	0.649465407	5.616410617	14.56852206	0.000135154	0.00532148	4.760228709	5.086949874	5.583887885	5.504099863	5.605795135	4.719228943	5.98933262	5.48086993	5.964757465	5.951478805	5.949324856	6.094398078
IER5	ENSG00000162783	0.714233714	4.477842902	14.47676369	0.000141899	0.005564499	4.262623609	4.462856334	3.754252025	4.669158818	3.765871022	3.95588786	4.71552883	4.173232641	4.978443667	4.954106397	5.114873448	4.754545226
MYEF2	ENSG00000104177	1.18515934	4.94119997	14.43953036	0.000144732	0.00566195	4.245040429	4.068173798	5.851130362	4.17732286	4.049636695	4.359911664	4.152526431	5.52992237	6.394643057	5.910838095	3.859486815	5.515481398
HSPB8	ENSG00000152137	0.872588203	6.917071707	14.43186264	0.000145323	0.005671416	6.56536496	6.274485359	6.296197652	7.541794223	6.501883842	5.695994974	7.308428149	6.849833081	7.668206685	5.99853286	7.530121496	7.397884718
KANK3	ENSG00000186994	0.628767342	3.337625646	14.39217832	0.000148418	0.005778341	3.097077287	2.914106115	3.335091026	3.211229227	2.942866348	3.318299133	3.580520386	3.882282871	3.596953334	3.507035738	3.826749435	3.859396573
BCAM	ENSG00000187244	0.484460165	6.326892039	14.37185099	0.000150028	0.005827118	6.272845007	5.901553905	5.882841388	6.274329559	6.148681887	5.965883724	6.61997377	6.527168033	6.65762838	6.404774298	6.315572723	6.796010374
TSSK3	ENSG00000162526	-0.81394703	2.73526868	14.35281833	0.000151553	0.005872305	3.396877111	3.582071613	3.073536646	2.791900112	3.169630953	3.215455481	2.595735231	2.725041504	2.736757011	2.722548801	2.16149158	2.015692556
NA	ENSG00000226194	-1.3870792	0.898930178	14.34253122	0.000152383	0.005890454	1.601474283	1.977801274	2.156453538	1.582136563	0.867148003	2.575936563	0.57055356	0.739240128	1.183894561	1.287875108	1.133635173	0.935930347
FAM110D	ENSG00000197245	0.950602009	2.753275639	14.33564537	0.000152941	0.005898028	1.80717706	2.490135672	2.812276269	2.588279531	2.69544418	2.181788782	2.685501746	3.574668237	3.316299372	3.253866961	2.990508926	4.051718555
SCHIP1	ENSG00000151967	1.341646277	4.336805643	14.3218575	0.000154066	0.005913357	2.542195773	3.910239294	4.088142255	5.66341035	2.933742827	3.223632111	4.43081752	3.549514191	5.869536225	5.292949694	4.911348195	4.767500923
PECAM1	ENSG00000261371	0.695899532	7.678098041	14.323526	0.000153929	0.005913357	6.895557299	7.452168767	7.917607432	7.240728424	7.406745734	7.004394287	7.471093383	8.645539454	8.000081391	7.821324894	7.938745182	8.186122491
ACSM1	ENSG00000166743	-1.021180802	1.268030408	14.29218002	0.000156514	0.005993187	2.184565803	2.201220258	1.942844221	2.047409916	1.378308057	2.164903462	1.295887482	1.347399266	1.825291065	1.220814728	1.133635173	1.226045102
MDM1	ENSG00000111554	-0.578492778	5.031389796	14.28487637	0.000157122	0.006002364	5.185900865	5.569338223	5.257729387	4.94209291	5.312175482	5.988852406	4.89088505	4.649309058	4.585544948	4.740305482	5.002109886	4.754545226
EML6	ENSG00000214595	0.919894988	2.264880644	14.27525826	0.000157927	0.006018984	2.147189631	1.603716684	2.310389325	2.429504731	1.691441116	2.19847876	2.674581666	2.864154271	3.397692582	2.457172114	2.789993592	2.921149216
PRKAA2	ENSG00000162409	0.809696379	5.301580601	14.25908439	0.00015929	0.006056745	4.829703676	4.561430925	5.72900804	5.240540671	4.784692696	4.439291465	4.888524289	5.788280911	6.414334865	5.892102132	5.367162707	5.624530665
RAB20	ENSG00000139832	1.095774029	0.987245971	14.24979831	0.000160078	0.006072515	1.112760183	1.574961192	1.002872825	1.058335462	0.788356616	1.246486123	1.405620579	1.729789922	2.15988673	2.056794978	1.850130775	1.589223064
USP2	ENSG00000036672	1.149942839	3.098606693	14.18009171	0.000166119	0.006222702	2.220998066	2.474651439	2.680408072	3.71542136	3.031062076	1.821335954	3.131176674	2.914279558	4.510684243	3.514054988	3.832257514	3.964397077
PITPNC1	ENSG00000154217	0.648563098	5.367058366	14.1906829	0.000165186	0.006222702	4.650979499	4.986809016	5.565314226	5.037781717	5.003227229	5.148693711	5.125486664	5.74738636	5.856639542	5.364598279	5.726388203	6.190121804
KCNAB3	ENSG00000170049	-0.969075697	3.797111247	14.19416711	0.000164881	0.006222702	4.41584824	5.310551903	4.020335897	3.752486614	3.585387698	4.713434301	2.961865188	3.587082684	3.27381338	4.266248163	3.010081307	3.400177756
JUP	ENSG00000173801	0.686049628	5.881788934	14.19422498	0.000164876	0.006222702	5.231257895	5.166201647	6.268282227	5.728418214	5.6200846	5.363723915	6.32494063	6.538398888	6.274805376	6.170536927	5.351904503	5.997378284
CLDN5	ENSG00000184113	0.717073918	3.680159271	14.17768698	0.000166331	0.006222702	3.30652672	3.552877015	3.655537575	3.670939537	2.996428056	3.207232246	3.21646965	4.321763649	4.07389243	4.153897413	4.186344029	4.051718555
NA	ENSG00000246792	-1.101399775	1.027723989	14.18435801	0.000165743	0.006222702	2.089244585	2.083660418	1.477607381	1.878855141	1.874228537	1.63771962	0.661851686	1.127065172	1.356684131	1.528709329	0.901836461	1.188004289
TNS3	ENSG00000136205	0.684449353	6.921885718	14.17258846	0.000166783	0.006225276	6.792656998	6.58323675	6.88561485	6.668630044	6.271447728	6.090709525	7.068833371	7.952525446	7.256213644	7.10868341	6.605807798	7.537733152
SPTBN5	ENSG00000137877	1.111856108	1.888043909	14.16814333	0.000167177	0.006225722	2.028874468	0.879464512	1.856595516	1.636023466	2.019290974	1.30930143	2.070944217	2.972217836	2.845193459	2.31971884	2.16149158	2.722573906
AKAP12	ENSG00000131016	0.778975211	8.825810094	14.13027061	0.000170577	0.006337818	8.532311459	8.411915862	8.13442988	9.197190055	8.266485194	8.002036726	8.989428713	8.787614852	9.517504661	8.718343643	9.135437509	9.671014112
PELI1	ENSG00000197329	0.566041024	6.141100824	14.09391263	0.000173906	0.006446791	5.395664608	5.985890759	6.466017008	5.893762109	5.690837499	5.760639976	6.002491839	6.391308338	6.446249982	6.534701797	6.40237475	6.520821298
SLC30A8	ENSG00000164756	-2.406810472	0.866107533	14.04081082	0.000178886	0.006616335	2.931070884	0.677873735	1.259679707	2.872678847	1.295259858	1.8638076	0.905480237	0.907070427	0.081085013	0.414347471	1.236916258	0
ARHGEF33	ENSG00000214694	-0.759444533	2.117581901	14.03188879	0.000179737	0.006632726	2.666282597	2.474651439	2.71758388	2.474568433	2.571511949	3.050586819	2.037240601	1.994974848	2.083228519	1.977760771	2.16149158	2.058488415
CYB5A	ENSG00000166347	-0.721624765	4.006508162	14.01194276	0.000181653	0.00668829	4.657640107	4.554082831	4.152904277	3.690171353	4.687624952	4.223869511	4.046402463	3.7993535	3.22112143	3.758254181	3.896764558	3.375003166
DIPK2B	ENSG00000147113	0.511667466	6.123112704	13.9205797	0.000190699	0.006989721	5.562885999	5.930217489	5.99559614	5.774195183	6.110730589	5.763446935	6.189584305	6.588655035	6.238812398	6.064564092	6.435322286	6.62415044
NA	ENSG00000259430	-1.303674987	1.427966704	13.921549	0.000190601	0.006989721	2.374434151	2.182280213	2.667800165	1.437895525	2.212734272	2.077378799	0.522642313	1.707220333	1.029021199	1.320271471	1.022386224	1.879116381
SYNC	ENSG00000162520	1.041999156	5.013256068	13.89071563	0.000193753	0.007085708	4.514544732	4.015643859	4.587119737	5.404764895	4.554086077	3.148318546	5.588041724	5.462457782	5.855199435	4.167316493	5.827754385	4.833672821
SASH1	ENSG00000111961	0.600248931	7.381606841	13.8510153	0.00019789	0.007197116	6.9696916	7.003752259	7.411320401	7.194338209	6.94147535	6.809029815	7.06726869	7.991280292	7.763408489	7.545860545	7.358470363	7.917797053
ESM1	ENSG00000164283	1.812751345	0.233007358	13.84877036	0.000198126	0.007197116	0.859025733	0.238706251	0.416474627	0.296193661	1.893179291	0.396992837	1.670350808	1.858260034	1.108535091	0.636444064	0.859305836	1.674233507
CASKIN2	ENSG00000177303	0.576245853	5.630283919	13.85168146	0.00019782	0.007197116	5.146193489	5.615957589	5.232266726	5.480360324	5.498507586	5.109519672	5.609701734	5.680892473	6.134638386	5.728231764	6.041370643	6.557647768
CDKN2B	ENSG00000147883	1.994778935	2.823146732	13.8088898	0.000202376	0.00732151	1.78301195	0.970594814	2.974634804	3.625042481	1.506907481	1.146816908	2.607266282	4.221809634	4.899602673	2.2708283	2.126053098	4.046413102
L1CAM	ENSG00000198910	1.491429719	2.90264559	13.80820193	0.000202451	0.00732151	2.598666901	1.839578722	2.10126172	3.930148908	2.422942304	1.398676155	4.741922844	3.804678609	2.578200478	2.094745601	3.958510331	3.565077702
RALGPS2	ENSG00000116191	-0.697077035	5.519670448	13.78927062	0.000204501	0.007379259	5.571729289	6.692684743	5.587239373	5.827276578	6.937487058	5.688630074	5.275761655	4.92343789	5.216886386	5.545048427	5.157182699	5.06114813
LOC145694	ENSG00000259426	1.636486452	3.88446722	13.75333759	0.00020845	0.007505126	3.047222103	2.274587746	3.66825263	5.439273826	1.266479673	2.626147753	3.131176674	4.506296649	5.700199043	3.804790293	4.582523408	4.89103474
SOX7	ENSG00000171056	0.808228671	2.949155991	13.73449767	0.000210551	0.007564047	2.692465824	3.330082431	2.521314016	2.33492115	2.629167593	2.811151898	3.057434446	3.323335335	3.75974014	3.056463323	3.283730165	3.772095252
SSPO	ENSG00000197558	-0.812854098	3.283842433	13.72651894	0.000211448	0.007579515	3.924441812	4.186951552	3.005023697	3.81222133	3.489023603	3.675017332	3.115112166	2.747336142	3.511770746	2.734618149	2.68431786	3.185290252
AXL	ENSG00000167601	0.578438984	6.969018062	13.70169203	0.000214261	0.007663493	6.675300238	6.487156655	6.854660867	6.957614827	6.532424193	6.47327086	7.40408464	7.600405538	7.402405617	6.551003275	7.020760116	7.130931793
TCIM	ENSG00000176907	0.9683411	4.719363233	13.68853401	0.000215768	0.007700451	3.827351257	4.743652305	4.479413323	4.093136338	4.545127615	3.626506942	5.411849736	4.827294041	4.640083171	4.496320154	5.974450277	6.310086223
IGSF5	ENSG00000183067	-1.549459363	-0.251155223	13.67384219	0.000217463	0.007727042	1.425327984	1.35582177	0.475540675	0.934782184	0.747286204	1.214022156	0.313300011	0.739240128	0.429621071	0.22199816	0.283460416	0.68593952
NA	ENSG00000250764	-1.203513154	0.959906732	13.6760044	0.000217212	0.007727042	1.899982437	1.51567145	1.921760606	1.609331595	2.271851383	1.562355127	1.482768364	0.825594388	0.855500314	1.55617202	1.022386224	0.630288382
ADAMTS4	ENSG00000158859	1.630309851	4.558985218	13.63602368	0.000221887	0.007867073	3.710496364	5.796493971	1.64132737	4.269707581	2.583228883	3.370782434	4.677746687	4.394199061	5.73350091	4.032052732	6.326347021	5.307235627
MRPL33	ENSG00000243147	0.499772356	4.687624207	13.63114416	0.000222464	0.007870399	4.392080268	4.318537785	4.62999855	4.756896908	4.423303521	4.279834947	4.67500972	5.027303721	4.965154122	4.987271238	4.911348195	5.135487083
RNH1	ENSG00000023191	0.425874668	5.643004269	13.61940226	0.00022386	0.007899261	5.613438478	5.370346	5.430006144	5.247048576	5.587004692	5.385751853	5.978274165	5.831965242	5.903374168	5.762528783	5.81250851	5.874023747
FAM118A	ENSG00000100376	-0.955526257	5.508219728	13.61612679	0.000224251	0.007899261	4.861784137	4.934005273	6.332597357	6.810127438	5.811550851	6.171125004	5.981600611	4.848074153	4.633377582	5.128887962	5.078256238	4.757795074
TNFAIP8L3	ENSG00000183578	1.124550275	6.158475686	13.60741978	0.000225293	0.007918841	4.738402486	4.740418814	6.948207873	6.737265694	5.833791656	4.787007801	6.604953865	6.46630743	7.410762543	5.964348209	6.558406239	6.527500776
COL8A1	ENSG00000144810	1.004598118	3.589068613	13.59531408	0.000226751	0.007952894	2.556522132	2.238370335	3.783764647	3.50709345	2.583228883	3.589022785	3.918025013	4.016842107	4.285421033	4.374340418	3.323383746	4.216676393
ETS2	ENSG00000157557	0.587242593	7.276813203	13.58401631	0.00022812	0.007983696	6.80470964	7.419687463	6.983610389	6.743416113	6.815511455	7.101874278	7.035079824	7.720778663	7.571547228	7.46123197	7.440099251	8.016741181
CYTH1	ENSG00000108669	0.516753442	5.488312846	13.57149083	0.000229647	0.008019901	5.050746068	5.349274318	5.46504136	5.20309752	5.181455509	5.197249594	5.257582628	5.805648126	5.862385639	5.478426489	5.892458636	5.984952216
ABCC4	ENSG00000125257	0.622172194	5.666725962	13.56473813	0.000230475	0.00803157	5.264363719	5.563860825	4.490195081	5.211995501	5.320949641	5.737985496	5.998118755	6.085969268	5.972748064	5.288862936	6.056744729	6.025962879
ABCG1	ENSG00000160179	1.256633269	3.179950452	13.55919947	0.000231156	0.008038093	3.03704094	2.143637446	4.331384305	3.01165942	1.712932662	1.925258923	3.098866764	4.280317402	3.837646377	3.00756516	3.753162335	3.964397077
PLK1	ENSG00000166851	-0.844202651	1.465509372	13.55427066	0.000231763	0.008042044	2.325079981	2.182280213	2.043874204	2.047409916	2.135259456	2.095313682	1.796587695	1.287804083	1.290030568	1.735032682	1.535913003	1.46747407
ITGB5	ENSG00000082781	0.618540628	6.767620329	13.5444014	0.000232985	0.008050115	6.571550335	6.059094267	6.84559355	6.462247721	6.606060974	5.967101762	7.019521335	7.48490993	7.298683748	6.702320748	6.783357311	6.996396985
LAYN	ENSG00000204381	0.933144146	4.202481759	13.54545389	0.000232855	0.008050115	3.879564838	3.515532839	4.020335897	4.239565253	3.230503647	3.589022785	3.580520386	5.058843068	5.131426117	4.534791085	3.593670094	4.879146626
MCAM	ENSG00000076706	0.768443896	7.945243951	13.52574961	0.000235312	0.008094723	7.905663716	7.595067388	7.14695502	8.137516287	7.212959782	6.761383114	8.180484068	8.132165273	8.608707761	7.851079206	8.644230455	7.973368539
ACHE	ENSG00000087085	-1.425813815	0.692407514	13.51767302	0.000236327	0.008094723	2.089244585	2.143637446	0.586878353	1.243305317	1.295259858	1.984199326	0.942366053	0.825594388	0.429621071	0.873214275	1.060430392	0.98112117
RGS6	ENSG00000182732	1.002383264	3.363697621	13.51648847	0.000236476	0.008094723	3.201047192	2.344404036	3.995325695	3.166155853	2.547788677	2.733114275	4.033639481	2.58351444	4.183530066	4.144881511	3.735634099	3.623250818
GPR173	ENSG00000184194	-0.637743917	3.353793716	13.52341187	0.000235606	0.008094723	3.839118676	3.887032473	3.366638922	3.664471536	3.831201214	3.761798912	3.380010391	2.924098966	3.22112143	2.78191049	3.26755844	3.26966756
GHRLOS	ENSG00000240288	-0.730506775	2.449233835	13.5142127	0.000236763	0.008094723	2.718182313	3.127165246	3.278165707	2.76796465	2.969895755	2.686549816	2.287101769	2.507179302	2.178431324	2.442530466	2.357581192	2.160233197
SPP1	ENSG00000118785	1.801980571	1.535226966	13.48833519	0.000240051	0.008189919	1.830944063	1.056309132	0.920241834	0.75163639	0.421496527	2.650612871	3.318204873	2.102657318	2.698721443	0.998619612	1.974894428	2.597559582
NA	ENSG00000255389	-0.812681645	3.251939793	13.47246722	0.00024209	0.008242194	3.388893298	3.898682545	3.890709678	3.514305082	3.53197696	3.789603605	3.325204367	3.437428626	2.845193459	2.722548801	2.033450407	2.825275403
SKIL	ENSG00000136603	0.533536004	7.012920101	13.4679171	0.000242678	0.008244958	6.47868797	6.671619102	7.074176999	6.904401434	6.406180901	6.791947744	7.384951657	7.031698428	7.262202657	6.944328986	7.312904067	7.541037835
LOC101928731	ENSG00000258274	-0.852208358	3.895121114	13.4435865	0.000245845	0.008335176	4.57560845	4.247426821	3.890709678	5.316762498	3.734690978	4.531096545	3.544986358	3.323335335	3.796220286	2.609124957	3.663310598	3.784894994
JOSD1	ENSG00000100221	0.449134741	5.420258935	13.42704842	0.000248022	0.008391498	5.102924031	5.213610532	5.388346729	5.393076015	4.940843195	5.195172104	5.676906181	5.482532168	5.738196183	5.59885931	5.631643407	5.770034507
SCYL3	ENSG00000000457	-0.470948495	4.591950266	13.40117387	0.000251467	0.00847282	4.964737795	4.978599001	4.652569912	4.756896908	4.837012435	4.901011114	4.578721585	4.522546191	4.255165417	4.431067172	4.371753848	4.202435741
VWF	ENSG00000110799	0.710398353	8.048047876	13.40431759	0.000251046	0.00847282	6.933786695	8.092124867	8.110463472	7.313844179	7.733887683	7.362879588	8.13091397	8.593995147	8.405287572	8.324424867	7.930102284	8.57449821
PDGFA	ENSG00000197461	0.843282632	4.881754099	13.38320648	0.000253887	0.008536699	5.24016066	4.373840962	4.214883623	6.027042686	3.865190854	4.096091984	5.569003018	5.170299624	5.351676382	4.676043789	5.123884354	5.296102413
FAM227A	ENSG00000184949	-0.628068445	3.467596944	13.37650035	0.000254797	0.008549612	3.815487067	3.610687123	3.610131084	3.886353119	3.921658146	4.410928852	3.406651921	3.381509548	3.070406798	3.382166438	3.14897698	3.223401758
ZNF730	ENSG00000183850	-1.074066535	1.504546425	13.35081794	0.00025831	0.008649662	1.899982437	2.327264147	2.226904297	1.944392307	2.166750377	2.58865414	1.836325886	1.347399266	1.290030568	2.220222648	1.133635173	1.024939329
P2RY8	ENSG00000182162	1.278986002	1.350871578	13.31663564	0.000263062	0.008780043	1.224644471	0.565425787	2.024226291	1.135191805	1.531306872	1.076327415	1.912662032	1.795454518	2.61950298	1.443038008	2.516559376	2.160233197
TXNRD1	ENSG00000198431	0.839764215	6.789282003	13.3150621	0.000263283	0.008780043	5.968488723	5.885542762	6.831531594	7.100426066	6.390428353	5.879253961	6.531960042	7.419165819	8.042773517	6.677526697	7.069962682	7.339434185
BMF	ENSG00000104081	-0.918290391	4.198860785	13.28118564	0.000268083	0.008903635	4.454611548	4.970341996	4.855206977	3.644891705	4.18266856	5.371103995	3.802399093	4.092808988	3.175691928	4.456795186	3.307652859	3.784894994
ARRDC2	ENSG00000105643	0.831696431	4.850168456	13.2817525	0.000268002	0.008903635	4.427586982	4.233694296	5.193209751	4.646364459	4.420040462	3.869940139	3.976990074	5.751528374	5.180550091	4.974605593	5.082884538	5.645736051
NA	ENSG00000265218	-2.022615667	1.53571024	13.27296889	0.00026926	0.008924531	1.516087795	1.056309132	2.812276269	1.243305317	3.365546495	3.363400705	0.942366053	1.092650882	0.429621071	1.287875108	3.406965085	0.68593952
LAMC2	ENSG00000058085	1.457460625	2.561953848	13.23844531	0.000274265	0.009063371	1.393759957	1.910344729	2.119894583	3.402152	1.96658696	2.077378799	2.707097022	4.209817865	3.421241279	1.58312169	2.720410042	4.25397824
TLR4	ENSG00000136869	0.623237514	5.4287491	13.23641033	0.000274563	0.009063371	4.864665477	5.264021668	5.40743208	4.890373142	4.956693918	5.339474543	5.248406486	6.037037926	5.840718742	5.40291737	5.628481071	6.351544979
NFASC	ENSG00000163531	0.945893963	7.722951799	13.2245413	0.000276307	0.009102481	7.327540149	7.110297884	7.380744863	7.543998123	6.636604667	7.205103829	7.48834501	8.614038406	9.075097768	7.41369978	7.432866376	9.004579437
GUCY2C	ENSG00000070019	1.60822363	0.239841585	13.21041146	0.000278398	0.009152835	0.431651844	0.730973133	0.532283286	1.497333381	0.522320544	0.453705921	2.707097022	1.752011863	1.108535091	0.828867232	0.859305836	1.559735426
MAFF	ENSG00000185022	1.616755468	4.780954232	13.19948056	0.000280027	0.009169326	2.184565803	4.365469549	4.299047177	4.596271822	1.531306872	3.557024406	3.837091109	4.757614002	5.933710161	5.628268591	4.932016652	6.091825115
NA	ENSG00000260025	1.437416688	-0.429483436	13.20170657	0.000279694	0.009169326	0.431651844	0.238706251	0.832589034	0.597198501	0.313093343	0.212108838	0.978332262	0.599168633	0.855500314	1.351956308	0.901836461	0.935930347
DYSF	ENSG00000135636	0.500952006	4.875373194	13.19107149	0.000281286	0.009173645	4.861784137	4.565090984	4.479413323	4.579180166	4.940843195	4.435776483	5.339372367	4.881216201	5.286923567	5.004818387	5.165933973	5.11028332
PRTG	ENSG00000166450	-0.824242672	6.092618768	13.19349969	0.000280922	0.009173645	6.698902099	6.797526751	6.278684358	5.187392768	6.205696414	6.682754141	5.49799546	6.053906176	4.721374648	6.201303058	5.363363258	5.562698724
HYAL2	ENSG00000068001	0.723877187	5.048156495	13.17799606	0.000283255	0.0092194	4.572087129	4.576015778	5.212870404	5.077272782	4.445940597	4.046251713	4.652925021	5.695299037	5.59714085	5.044142396	5.41199233	5.525049301
ABCA9	ENSG00000154258	1.089007523	6.584186266	13.16544068	0.00028516	0.009262853	4.856004136	6.153284246	7.723389151	5.923860631	5.343515815	6.174292418	6.748548265	6.655017529	7.444193435	7.607456671	5.552097819	7.062277946
SLC39A8	ENSG00000138821	-0.646187112	3.5515475	13.15533023	0.000286703	0.009294415	4.245040429	3.994084372	3.857786108	3.521480845	4.205591417	3.550538675	3.18603426	3.359968175	3.467215989	3.253866961	3.140121922	3.53508719
TNFRSF1A	ENSG00000067182	0.490499651	6.696323596	13.1408747	0.000288923	0.009347777	6.365262633	6.654542282	6.205334345	6.701382729	6.474620185	6.188982426	6.899795219	6.977914742	7.066394827	6.672045727	6.744449336	7.165601322
ANK3	ENSG00000151150	-0.698326608	6.888676461	13.11916193	0.000292291	0.009437462	7.324927236	7.221738629	7.432903085	6.518022426	6.898158842	8.319683711	6.199141051	6.73668415	6.526249853	6.545875312	6.175256994	6.943150493
NA	ENSG00000278601	-1.023611801	1.560851912	13.11555036	0.000292855	0.009437462	2.108819335	2.636471049	2.138289861	1.662230458	2.422942304	2.294756421	1.507593982	1.404630025	1.356684131	2.582661121	1.423636299	1.368906985
TIMP3	ENSG00000100234	0.776135402	10.05938661	13.0910139	0.000296716	0.009536147	9.53511713	9.496924913	9.57590436	10.26579075	9.676171664	9.266887432	10.55901512	10.7547507	10.26707896	9.7465519	10.57336888	10.12858093
EIF1	ENSG00000173812	0.450322568	7.648180554	13.08865874	0.000297089	0.009536147	7.272734936	7.309996716	7.59982751	7.493805373	7.274779988	7.494146582	7.729346238	7.793221719	8.0094985	7.828733234	7.872457862	7.917797053
CFAP44	ENSG00000206530	-0.49102335	5.511218901	13.07019064	0.000300033	0.009611674	5.769170583	5.887005686	5.674906154	5.712830653	5.52911874	5.903632154	5.311446606	4.950113758	5.140912931	5.69618868	5.399060296	5.203801516
SNAI1	ENSG00000124216	1.490313905	0.876662628	13.04958056	0.000303352	0.009698931	0.71318947	1.81519708	0.532283286	1.208160055	1.080586612	0.453705921	0.86762655	1.937961472	1.623529136	1.735032682	2.488926989	1.94902003
PTGIR	ENSG00000160013	1.258660503	0.154023706	13.04557821	0.000304001	0.009700622	0.661106542	0.565425787	0.475540675	0.597198501	1.047134984	0.707984798	1.405620579	1.976219623	0.987558088	1.382960202	1.203304113	0.889278069
HSD11B1	ENSG00000117594	2.052536343	0.300402555	13.03251422	0.000306129	0.0097123	0	0.378389676	0.475540675	1.243305317	1.734108747	0.144812289	1.855791917	1.193524764	1.825291065	0.998619612	1.480866607	0.739523441
LGI2	ENSG00000153012	1.045339637	5.283370823	13.03509331	0.000305708	0.0097123	3.7040759	4.84648454	5.82581751	5.295990533	4.423303521	3.104713931	5.26488175	6.142787302	5.555183689	5.674424281	5.460814642	5.758724607
HOXA11-AS	ENSG00000240990	-0.943174469	3.432030957	13.03234053	0.000306158	0.0097123	4.167824689	4.219829799	3.120556022	4.230836209	3.482781665	3.800577153	3.615200198	3.308417719	2.431304808	2.946611954	3.315539743	2.2552728
METTL27	ENSG00000165171	-1.354328897	2.04857061	13.02079375	0.000308051	0.009736103	2.89770019	2.474651439	2.90113442	3.031900786	1.351153061	3.122314241	0.74771445	1.957217362	2.232676368	2.113352997	1.022386224	1.498888013
RTL3	ENSG00000179300	2.865264459	0.19913814	13.02046965	0.000308105	0.009736103	0.158671809	0	1.477607381	2.429504731	0.068290718	0.074222346	0.828752828	1.637312461	2.879600386	0.473158334	0.901836461	1.805652414
ATP2B2	ENSG00000157087	-1.136557275	3.158728947	13.01511344	0.000308987	0.009745068	3.951797178	4.078454106	2.922519393	3.72166541	5.541183625	2.832694423	2.970819682	2.440328489	2.232676368	3.641315255	2.543672443	2.682094288
CFH	ENSG00000000971	1.188922708	5.032041463	12.99667556	0.000312044	0.009807428	3.323380533	3.53805514	4.83842894	5.176069489	5.136436732	3.139702419	5.731930704	5.172360843	5.730362217	5.087137346	6.017393582	4.793068422
ADGRF5	ENSG00000069122	0.498848694	7.076531292	12.9959252	0.00031217	0.009807428	6.730835511	6.785026829	7.020026123	6.525179769	6.960130201	6.82926485	6.949337359	7.515677228	7.10991562	7.241487816	7.384010279	7.575057246
NA	ENSG00000264727	-1.170518702	3.472099642	12.97948759	0.000314922	0.009874842	4.654313647	4.063006043	3.034785661	3.972654269	3.192760243	4.893343192	3.12316678	3.51744206	2.318784599	2.037438615	3.39956374	2.849847748
IVNS1ABP	ENSG00000116679	0.599723679	6.583561936	12.9599664	0.000318223	0.009959153	6.24436702	6.052590783	6.328598002	6.518919038	6.545210595	5.884420557	6.347461345	6.926329232	6.80513876	6.533838701	7.164149012	7.338891804
PEA15	ENSG00000162734	0.667299876	7.088364374	12.93923133	0.000321767	0.010018778	6.919309318	6.274485359	6.548280489	7.278279054	6.98904479	6.335762344	7.403671392	7.820421761	7.537832653	6.730467565	7.388690675	7.217272695
PER1	ENSG00000179094	0.71421002	7.686034458	12.94243413	0.000321217	0.010018778	6.994895596	7.449696004	7.601900093	7.724282677	7.043602067	6.641390538	7.457619837	7.672808778	8.281015216	7.986248988	8.022139248	8.53952166
NA	ENSG00000269486	-1.207937797	1.889790824	12.93802237	0.000321975	0.010018778	2.792690686	2.890961912	2.243992264	1.986486119	2.594851424	2.58865414	2.641316551	0.946145482	1.069325875	2.202951791	1.689471327	1.498888013
CELF2	ENSG00000048740	0.73171229	7.251947234	12.93307672	0.000322827	0.010026112	6.586462471	6.91762353	7.875052236	7.086583126	6.684983992	6.379414988	7.161694672	7.408712798	8.244353866	7.589709265	7.185286399	7.911245008
ABCA3	ENSG00000167972	0.779771127	3.806481985	12.91798819	0.000325439	0.010088003	3.2980254	3.295248339	3.772031946	3.521480845	3.967082553	2.984759778	3.792331909	4.332863538	4.653401566	4.290978246	3.392124228	4.385852193
TTC34	ENSG00000215912	-0.881184751	2.890558853	12.91261688	0.000326375	0.010097759	3.428377743	3.146837846	3.327095069	3.280539793	3.765871022	3.131034527	2.607266282	1.773896703	3.230038153	3.017478279	2.196080379	2.460675685
LRRC27	ENSG00000148814	-0.600718613	3.318948142	12.90412533	0.000327859	0.010109446	3.742176957	3.48494551	3.661909111	3.386517243	3.884259913	3.895754704	3.18603426	3.207501514	3.166431805	3.327433709	3.010081307	2.932697571
NA	ENSG00000271427	-1.400485379	-0.332023838	12.90334857	0.000327995	0.010109446	0.904536129	0.925749094	1.042478754	1.018315302	1.080586612	0.798347166	0.36855155	0.388361518	0.855500314	1.076549436	0.283460416	0.165751004
HLX	ENSG00000136630	0.867434138	1.352772328	12.87689098	0.000332664	0.010231458	1.361485697	1.286569261	1.811457209	1.34387872	1.602122727	1.214022156	2.167573637	2.136836534	2.232676368	1.828090276	1.871688462	2.037249166
NA	ENSG00000250371	-0.97007499	0.290844759	12.87381971	0.000333211	0.010231458	1.361485697	1.389240043	1.042478754	1.407232342	1.378308057	1.246486123	0.978332262	0.739240128	0.658218748	0.783113654	0.770287667	0.889278069
NA	ENSG00000277214	-1.028615979	0.265479996	12.8527299	0.000336987	0.01032793	1.224644471	1.421901716	1.190849782	0.934782184	1.506907481	1.455324387	0.828752828	0.739240128	0.944867975	0.584042389	0.770287667	0.79118824
PLB1	ENSG00000163803	-0.834628395	3.656278762	12.84217938	0.000338893	0.010366803	4.167824689	4.50157077	2.83500914	4.117018488	3.771002804	4.303171115	3.632232417	2.991024819	3.290958207	3.167470065	3.837744643	2.932697571
DGKE	ENSG00000153933	-0.617896623	6.48851896	12.82828385	0.000341419	0.010424482	6.89273706	7.24873066	6.491281735	6.238853026	6.572654176	7.315850573	6.242304613	6.101196622	5.73663279	6.360676213	6.30768602	6.285527734
SLC25A25	ENSG00000148339	0.696368837	4.940629071	12.82379575	0.000342239	0.010429949	4.351575558	5.437776528	4.428004819	4.419343022	4.574775327	4.784246354	5.0280423	4.303071918	5.712976274	5.215404462	5.469677262	5.365913958
SYT9	ENSG00000170743	-1.715812665	2.188282913	12.81210755	0.000344383	0.010436677	2.863539291	3.977700656	2.478639624	3.228871533	0.867148003	3.156883519	1.776300455	1.538498669	0.604374687	1.915507401	1.09749705	3.19491293
ABLIM3	ENSG00000173210	0.907149877	4.946147139	12.81859514	0.000343191	0.010436677	3.989243678	3.994084372	4.721293298	5.187392768	4.887500998	3.363400705	5.40855822	4.715828017	5.802374275	4.841429627	5.285194162	5.640463854
NA	ENSG00000271208	-1.353939937	1.698204357	12.81269935	0.000344274	0.010436677	2.325079981	3.321452441	1.61529864	1.208160055	2.779327303	2.874837816	1.734849539	1.127065172	2.083228519	1.287875108	1.133635173	1.43536085
HEG1	ENSG00000173706	0.576722319	7.860863217	12.80232472	0.000346189	0.010471893	7.189002633	7.222318218	7.986174227	7.66961887	7.513554084	7.669368869	7.999256001	8.198901278	8.295157313	7.895094951	7.815545805	8.40996041
F2RL3	ENSG00000127533	1.941065476	1.976363933	12.79054179	0.000348376	0.010499027	0.904536129	0.378389676	2.705298077	1.609331595	1.83556348	0.660588567	0.57055356	3.247155182	3.290958207	2.351415684	3.122247065	2.626291715
LSAMP	ENSG00000185565	-0.740266494	5.401979746	12.79151038	0.000348196	0.010499027	5.885806189	6.816075882	5.015546237	5.574786579	5.891476874	5.670799385	5.542219947	4.241577039	5.119479195	5.12659991	5.047804853	4.845940003
HOXA11	ENSG00000005073	-1.030718482	6.50936969	12.75801418	0.000354487	0.010589188	7.567487336	7.450685618	5.620332872	6.169744771	6.791722968	7.09687541	6.642564715	6.176039612	5.207887749	5.499799229	6.41711107	5.255296104
GPC4	ENSG00000076716	0.664762952	5.722528702	12.76440212	0.000353278	0.010589188	5.30523582	5.129593759	5.779690167	5.692311731	5.341792432	4.811625818	5.539213124	6.103358897	6.379695783	6.087096756	5.453685135	6.325499459
C11orf24	ENSG00000171067	0.737524251	5.20449031	12.75730573	0.000354621	0.010589188	5.053273995	4.62242329	4.50798753	5.833055737	4.949922064	4.396535669	5.847041747	5.15370299	5.83780508	4.827410096	5.748405012	5.41202195
TSC22D2	ENSG00000196428	0.708531312	7.408526928	12.75933556	0.000354237	0.010589188	6.600358003	7.033779286	7.273009656	7.634061082	6.661688017	6.964700169	7.376131954	6.769733504	8.079312858	7.868641624	7.983057831	7.635931359
SNHG15	ENSG00000232956	0.622091358	3.523242314	12.7675376	0.000352687	0.010589188	3.710496364	3.185396119	3.111273942	3.514305082	3.200388332	3.139702419	3.730407393	4.10148888	3.637729907	3.770029691	4.142678734	3.841128749
NA	ENSG00000282057	1.073811753	5.530421023	12.74949599	0.000356105	0.010614019	4.811899836	5.39523237	5.109443949	6.822526491	4.019768792	4.126934873	4.900289651	5.90938956	7.002781961	5.905509745	5.927618721	6.165862578
SLC7A5	ENSG00000103257	1.210824885	1.58514563	12.73489115	0.000358897	0.010636823	1.78301195	1.631910211	1.225675184	1.687969873	1.266479673	1.30930143	2.037240601	2.355790694	3.576124549	1.528709329	3.259404087	2.100051273
LMNA	ENSG00000160789	0.670045918	7.465851543	12.73743186	0.000358409	0.010636823	7.279767993	7.187124107	6.629360156	7.9062695	7.108386111	6.677555078	8.166180914	7.39950386	7.781717546	7.339576581	7.92881744	7.791884029
SPNS2	ENSG00000183018	0.775733602	3.169192255	12.73971274	0.000357973	0.010636823	2.325079981	2.594107551	3.46465069	3.041915958	3.2079763	2.674670021	3.46485527	3.599391216	3.860795081	3.228486777	3.832257514	3.504459981
NKAIN3-IT1	ENSG00000274956	-1.496679489	0.916768585	12.73182995	0.000359485	0.010636823	2.325079981	2.520614312	0.96214884	1.922875691	0.705012261	1.984199326	1.013423603	0.8669075	0.490254924	0.783113654	1.269763099	1.188004289
PHF21B	ENSG00000056487	-0.992899518	2.856972089	12.72643329	0.000360523	0.010648201	3.24593782	4.256509751	2.922519393	2.803720556	5.011923038	3.470346694	2.770008533	2.250463398	2.902090757	2.622177035	2.417437879	2.395404259
TTN	ENSG00000155657	-1.43700506	7.370106703	12.70662455	0.000364363	0.010707714	7.602429556	10.58430283	6.720694058	8.278133027	6.473833602	9.965417061	6.692813582	6.811331494	7.369494374	5.76987798	5.983141807	6.547355639
NA	ENSG00000230630	-0.565976739	5.94401081	12.70942698	0.000363817	0.010707714	6.260865162	6.097511286	6.93248301	5.993891989	6.174085033	6.212795936	5.577821343	5.956797987	5.493574664	6.144764516	5.511476042	5.355226125
LOC101928489	ENSG00000231652	-0.953044034	0.914580314	12.70585581	0.000364512	0.010707714	1.854325865	1.739477847	1.811457209	1.609331595	1.578901538	1.777575958	1.081145005	0.907070427	1.356684131	1.609577156	0.943149104	0.98112117
PLA2G4C	ENSG00000105499	0.786521234	4.591060232	12.69216029	0.000367192	0.01076699	4.297159841	3.706594952	4.331384305	4.822275598	4.235599436	4.060016163	4.39134455	5.577361697	5.808340166	4.810404823	4.539397617	5.076846044
FSTL3	ENSG00000070404	0.962873939	4.439516876	12.67656585	0.000370267	0.010818178	4.450781751	3.75866636	3.964729647	5.191897312	3.457540296	3.215455481	5.045100305	4.261077252	5.247946822	3.882782413	5.172462767	4.926122381
PCAT19	ENSG00000267107	0.671534902	3.352666198	12.67711094	0.000370159	0.010818178	2.612445937	3.372474607	3.358816387	2.980754717	3.048072204	3.255882941	3.253632617	3.872173672	3.637729907	3.734410838	3.912450512	3.9359885
AEBP1	ENSG00000106624	0.708370654	8.773880707	12.66886957	0.000371794	0.010823935	8.367648977	7.77294283	9.115415152	8.320145715	8.444446619	8.335096147	8.705133218	9.553802353	9.139810938	9.302670729	8.759114026	8.916265971
VDR	ENSG00000111424	1.369476678	1.117154094	12.6691447	0.00037174	0.010823935	0.991463987	1.097329276	2.310389325	1.058335462	0.867148003	1.002216117	2.315498116	3.352715644	1.894225957	1.254734526	2.16149158	1.368906985
SNCG	ENSG00000173267	0.851199476	2.377700988	12.66548219	0.000372468	0.010824199	1.877334754	2.274587746	2.209611503	2.861412269	2.35621911	1.562355127	2.80046456	2.702396921	2.856753849	2.722548801	3.175220646	3.053978707
NFKBIZ	ENSG00000144802	1.076036195	7.031059805	12.64997225	0.000375571	0.010875528	5.032925456	6.573275678	7.560298322	6.246451594	5.370813589	6.866293958	6.877945758	6.93909694	7.369998672	7.860747774	7.310932784	8.35361882
GJA4	ENSG00000187513	0.744146916	3.363774887	12.65060263	0.000375445	0.010875528	2.985028669	3.056118548	3.148049236	3.346672596	3.081502358	3.148318546	2.849837995	3.946320486	4.477372467	3.471417897	3.804504387	3.964397077
NA	ENSG00000270103	1.514277049	6.441597692	12.64567628	0.000376435	0.010881186	6.977032886	3.966673892	4.62999855	6.748011781	4.646333833	5.759234445	6.566336199	7.294124977	4.492272739	7.316174564	7.196007131	7.09026165
DOCK5	ENSG00000147459	0.584850048	6.080392069	12.64206208	0.000377164	0.010882912	5.948258078	5.185352553	6.13837222	5.966548944	5.718991686	5.393020387	5.977163644	6.286734298	6.535270689	6.186002004	6.35437221	6.661934962
LOC101927751	ENSG00000259583	-0.619613183	2.804729509	12.61671317	0.000382313	0.011011967	3.35650875	3.259552319	3.054291256	3.237612437	3.146124804	3.263834246	2.397480154	2.679391233	2.698721443	2.816389388	2.888454194	2.568243584
SWAP70	ENSG00000133789	0.553158784	6.325562733	12.61064488	0.000383556	0.011028256	5.633849429	6.1750034	6.284889826	6.249695912	5.909040522	5.940064458	6.14775326	6.364515303	6.846313161	6.563744003	6.575749274	7.034410801
A4GALT	ENSG00000128274	0.695688509	4.148498778	12.60625697	0.000384458	0.011034679	4.004999344	3.693278048	3.521814829	4.589459439	4.070598564	3.355981012	4.350761123	4.906201873	4.616475972	4.027154506	4.459789769	4.533468317
HOXA4	ENSG00000197576	-0.975832757	2.070913457	12.59699549	0.000386367	0.011037911	3.35650875	2.730734335	2.192108912	2.233698857	2.486715547	3.392703675	1.949366996	2.234768705	1.623529136	2.017819017	1.689471327	1.993808958
TEAD4	ENSG00000197905	0.736589185	2.781347275	12.59822924	0.000386112	0.011037911	2.584754992	2.794483315	2.521314016	2.803720556	2.559699075	2.294756421	2.925480856	3.587082684	3.290958207	2.734618149	3.166525693	3.550160375
LOC107984660	ENSG00000258457	-1.06933216	0.226439826	12.59584625	0.000386605	0.011037911	1.188305342	1.389240043	1.292901161	1.018315302	1.266479673	1.50983208	0.905480237	0.497612056	0.710125341	0.873214275	0.464609471	0.98112117
SOCS2	ENSG00000120833	-0.505769687	7.188668982	12.56879597	0.000392241	0.011179218	7.312318954	7.537546833	7.250990782	7.709043012	7.566901074	7.044180093	6.847883696	6.900449753	6.959876747	6.737981484	6.803126139	7.314822872
PIEZO2	ENSG00000154864	0.79032789	4.442224451	12.54499379	0.000397269	0.011283	3.91335276	2.730734335	4.102266657	3.727882552	4.390335976	4.521179753	4.456545319	5.198892097	5.112263264	4.323305776	4.822815437	4.734890886
APOD	ENSG00000189058	0.913934847	6.799906757	12.5478569	0.000396661	0.011283	6.394465884	5.122159377	7.206463406	6.889919549	5.873696764	5.782944207	6.820900767	7.373759973	7.407818564	6.741723819	6.623387983	7.630179909
BGN	ENSG00000182492	0.808731854	7.477124683	12.539405	0.000398459	0.011297081	6.77668354	6.662251875	6.901856036	7.75314484	7.563577852	6.567829259	8.163986558	8.054389589	7.61686719	7.362605045	8.184903328	6.863935255
PAG1	ENSG00000076641	0.728928374	5.371682712	12.52406969	0.000401743	0.011370372	4.890341811	4.674178803	5.331527143	5.60718692	5.020566748	4.223869511	5.370155969	5.93753646	6.46431008	5.380048263	5.838741966	5.464678894
PLA2G4A	ENSG00000116711	0.623894599	3.949717839	12.51062285	0.000404645	0.011432617	3.590315192	3.389088737	4.359096669	3.746374824	3.816385457	3.517665318	3.936426129	4.383562895	4.368525332	4.18940793	4.102217082	4.646485113
NA	ENSG00000258891	-1.316806197	-0.050668224	12.50507177	0.000405849	0.011446764	1.188305342	1.421901716	0.786681162	1.058335462	0.90498666	1.398676155	0.661851686	0.33046855	0.157854224	0.916238688	0.675413529	0.572404103
RBP5	ENSG00000139194	0.983172135	1.932057353	12.4969371	0.00040762	0.011476823	1.682088284	1.863555152	1.963624152	1.311127136	1.555300466	2.721613299	2.738895673	2.713763641	2.685816769	2.486017027	1.806024261	2.582976046
TCTN1	ENSG00000204852	-0.416233964	5.658564475	12.47251512	0.000412984	0.011607765	6.051754017	5.925954088	5.676480413	5.9116234	5.746606944	5.898534024	5.606832453	5.56643123	5.446534093	5.301088643	5.464366226	5.382851489
COQ10B	ENSG00000115520	0.51285353	4.666697335	12.46862502	0.000413845	0.011611909	4.266986122	4.265535854	4.446575996	4.759933832	4.626652608	4.260095584	5.0280423	4.59194669	5.03296033	4.879974669	5.191873724	4.845940003
NFKB2	ENSG00000077150	0.524614828	4.627127213	12.45185595	0.000417577	0.011696459	4.326715389	4.667384406	4.170886022	4.47584506	4.21315214	4.511194323	4.855061486	4.74381938	5.198832633	4.602213576	4.760623574	5.184610944
TRIM17	ENSG00000162931	-1.028322133	0.496906473	12.4467917	0.00041871	0.011708065	1.573569889	1.51567145	1.477607381	1.097275366	1.482088328	1.562355127	1.113849758	1.057395565	1.108535091	0.636444064	0.675413529	0.630288382
SAMD4A	ENSG00000020577	1.062426242	8.115081779	12.43021207	0.000422444	0.011723598	7.338981078	7.269069163	8.268860059	9.115967489	6.869139681	6.909382998	8.029836968	8.067462296	9.675681943	8.242271456	8.315997543	9.179862968
C6	ENSG00000039537	-1.036050128	1.028275911	12.42303123	0.000424071	0.011723598	1.758435171	2.274587746	1.506217027	2.086641844	1.77555065	1.536332611	1.351797083	0.599168633	1.069325875	1.287875108	1.203304113	1.334495766
PSD	ENSG00000059915	-0.912105241	4.900605721	12.42252484	0.000424186	0.011723598	5.695024555	5.713177373	2.922519393	5.094215917	5.06928748	5.470646813	5.06614304	4.070878002	4.183530066	4.262084952	4.683491231	4.368950061
PAGE4	ENSG00000101951	-1.384032833	1.027933445	12.41873695	0.000425048	0.011723598	2.851970177	2.143637446	1.190849782	2.007081241	1.754978497	1.685860643	1.177115752	0.694044008	1.777433762	1.150484594	1.09749705	0.314406182
HOXA5	ENSG00000106004	-1.059906149	3.633467648	12.42159582	0.000424397	0.011723598	5.090670791	4.373840962	3.397511686	3.362742747	3.898398101	5.111724139	2.770008533	3.90229121	3.15711186	3.589093449	2.834585394	2.83761389
HES1	ENSG00000114315	0.866603328	3.963326056	12.40620058	0.000427911	0.011723598	3.173426673	4.684310776	3.66825263	3.272055898	3.801415969	3.279606581	3.730407393	4.496458341	4.31923934	3.641315255	4.863732252	4.767500923
INHBA	ENSG00000122641	1.483136687	5.313397628	12.42757351	0.000423041	0.011723598	3.35650875	4.210512222	6.498419703	4.145164813	3.55000114	5.798080757	4.644555315	6.269507008	6.289807943	5.458552712	4.466889245	6.566940958
C3	ENSG00000125730	0.711532703	5.886098071	12.41076627	0.000426866	0.011723598	5.442700207	4.964810955	6.644721637	5.986132427	5.430408168	5.082799932	6.54475989	6.38598939	6.023635285	5.917470977	5.797099801	6.283274274
PTPRO	ENSG00000151490	1.093834652	4.992862149	12.4276287	0.000423029	0.011723598	4.326715389	3.719790057	5.339498641	5.935994937	3.874756889	4.060016163	4.975623703	5.250534262	6.035127901	5.325233569	4.48098424	6.15727455
RAB3C	ENSG00000152932	-1.520683524	1.151616652	12.40918642	0.000427227	0.011723598	2.308246126	1.933182497	1.259679707	1.172137202	2.435924471	3.19896187	1.324113103	1.092650882	0.157854224	0.828867232	1.269763099	1.299243671
PRXL2C	ENSG00000158122	0.539228256	4.291473621	12.43832604	0.000420613	0.011723598	4.041106907	4.004904388	4.088142255	4.336327465	4.053853505	3.931136252	4.803365388	4.079690443	4.813239159	4.347084748	4.637040941	4.649987422
MMRN2	ENSG00000173269	0.503502501	5.652380495	12.40712264	0.000427699	0.011723598	4.951247075	5.431775066	5.668591887	5.373381599	5.498507586	5.387572423	5.751548574	6.051668439	5.939157913	5.708479635	5.729343263	6.349392389
NA	ENSG00000234810	-1.772079072	0.71856341	12.39237684	0.00043109	0.011790859	2.128132042	2.378084761	0.690235902	1.922875691	0.421496527	1.925258923	1.237723527	0.444020688	0.658218748	0.73586139	1.022386224	0.314406182
NA	ENSG00000248927	-1.66095236	0.716025026	12.386639	0.000432417	0.011807303	0.550936121	2.201220258	2.024226291	1.135191805	1.266479673	2.45613294	0.978332262	0.694044008	0.366326661	0.584042389	0.770287667	1.646449576
EGFL7	ENSG00000172889	0.541405924	5.375214883	12.37788757	0.000434448	0.011824637	4.703422722	4.803750521	5.266118044	5.293896792	5.523048249	5.030161181	5.207323343	5.709563161	5.750642715	5.592241693	5.748405012	5.734186358
NA	ENSG00000275202	1.579986137	0.845852612	12.37764464	0.000434505	0.011824637	0.763457475	0.62274505	0.786681162	1.833449016	0.788356616	0.963682119	1.949366996	0.783063266	2.44668598	1.076549436	1.588936055	2.909507673
TRAF3IP2-AS1	ENSG00000231889	-0.47873795	5.337270574	12.35051147	0.000440866	0.011977709	5.456134953	5.860443379	5.699890444	5.361434595	5.407524105	5.649714502	5.025895798	5.107052541	5.339368321	5.323236854	4.850221844	4.988313837
SGK1	ENSG00000118515	0.661898636	6.223899275	12.31672924	0.000448917	0.012168339	5.997656417	6.229066453	5.641443597	5.969175485	5.912527737	4.698845047	6.32494063	6.329847136	6.503447859	6.309147134	7.348895206	6.733833965
GNG4	ENSG00000168243	-0.971304946	3.016205855	12.31481333	0.000449378	0.012168339	3.651656851	3.552877015	3.835412096	2.827074806	2.933742827	4.252123591	2.849837995	3.239311162	2.761568139	1.735032682	2.570285349	2.476542343
APOB	ENSG00000084674	-1.59531332	1.203507264	12.30571479	0.000451574	0.012207488	2.705381368	2.443175305	0.690235902	1.407232342	2.69544418	1.398676155	1.295887482	0.783063266	0.855500314	1.635556217	1.133635173	0.512099943
NREP	ENSG00000134986	-0.491483229	6.282613093	12.30052917	0.00045283	0.01222115	6.655471371	6.766071502	6.235550574	6.558700497	6.658230188	6.12603516	5.967130291	6.199475001	5.908937461	6.234617311	6.13793694	5.707543867
NA	ENSG00000233858	-1.080990101	0.823382569	12.27765882	0.000458413	0.012351349	1.922280081	2.458999212	1.64132737	1.713258104	1.323477121	1.455324387	0.74771445	1.25705716	0.944867975	1.351956308	1.060430392	0.889278069
ADGRG1	ENSG00000205336	0.637812561	4.826193675	12.25942525	0.000462914	0.012452006	4.363846821	4.691026108	4.33935659	5.096620202	4.632303265	3.88548424	4.941867783	5.302275173	5.234717005	4.602213576	5.02874097	5.466666277
LATS2	ENSG00000150457	0.690151896	6.480487059	12.25448065	0.000464142	0.012464442	5.979163511	6.111345093	6.438447493	7.029214438	5.792751291	5.529544504	6.417088642	6.455345439	7.29497065	6.777893945	6.613025604	7.094123553
CST3	ENSG00000101439	0.58492346	6.940865267	12.24888825	0.000465535	0.012481258	6.863507217	6.262137026	6.770927326	7.340968582	6.382067932	6.32914638	7.25902541	7.307315754	7.386043841	6.717603398	7.310439542	7.079912412
KCNG1	ENSG00000026559	-1.93587933	5.322608246	12.23638256	0.000468666	0.012544525	6.091651238	7.404445828	2.680408072	5.795070642	5.204397495	6.472413359	5.359967578	3.345426469	2.318784599	3.951612573	6.253292368	3.481055194
ZNF497	ENSG00000174586	-0.871269121	1.387941615	12.22748201	0.000470907	0.012583812	2.291213526	2.309918177	1.942844221	1.662230458	1.874228537	2.310196079	1.555999258	1.347399266	1.356684131	1.686151665	1.236916258	1.589223064
NDRG2	ENSG00000165795	-0.502007808	7.170617841	12.21817435	0.000473262	0.012626015	7.194165974	7.508378367	7.4913137	7.010848426	7.682729205	7.4381534	6.965107047	6.796039573	7.231450907	6.970080188	6.578209919	6.854858946
SAMHD1	ENSG00000101347	0.697960486	7.143736031	12.20419681	0.000476821	0.012643746	6.603811074	6.575999162	7.574299296	7.503350494	6.519523454	6.018527746	7.131566584	7.501810635	7.770683633	7.340070395	7.398006159	7.239527666
PAPPA2	ENSG00000116183	-1.15620235	2.531559582	12.2061324	0.000476327	0.012643746	2.453114952	5.136990027	2.879427684	2.850057014	3.252684636	3.530904682	1.776300455	2.736231889	2.672795621	1.758865834	1.508652328	2.361626674
SFRP2	ENSG00000145423	2.32147723	1.270186272	12.20336254	0.000477035	0.012643746	0.368095031	0.310237843	1.942844221	1.097275366	1.207137437	0	3.4521226	0.825594388	2.368085866	1.413311808	2.990508926	1.43536085
F5	ENSG00000198734	1.324218373	0.249964386	12.20817341	0.000475806	0.012643746	0.607072713	0.163442115	1.477607381	0.846113563	0.788356616	0.396992837	1.145829525	1.707220333	1.45122369	1.113990591	1.168890149	1.226045102
KCNQ1OT1	ENSG00000269821	-0.709405019	8.951894382	12.1961497	0.000478883	0.012672088	9.33488202	9.807052401	9.196240746	9.186508115	9.148138652	8.953862671	8.775493683	7.919466128	8.739352119	8.072281547	8.532994391	9.066824504
HAND2-AS1	ENSG00000237125	-0.721394636	7.93236921	12.17740797	0.000483718	0.012779268	8.515222313	8.530620406	8.120040018	7.490609581	7.735857399	8.908935396	7.29556711	7.543813182	7.619414399	8.164665665	7.306982119	7.444511165
NA	ENSG00000266490	-0.6382741	2.935422766	12.17041086	0.000485536	0.012806506	3.24593782	3.461571772	3.335091026	3.031900786	3.482781665	3.470346694	2.80046456	2.595853322	2.868222342	3.131408586	2.778626908	2.460675685
NA	ENSG00000273329	-0.568399132	3.773458908	12.16680343	0.000486476	0.012810536	4.249456356	3.92740267	4.030219828	3.81806099	4.33250202	4.1908867	3.632232417	3.562146035	3.631013346	3.860925835	3.140121922	3.504459981
FNIP2	ENSG00000052795	0.519880053	6.495991764	12.14605376	0.000491918	0.012870547	5.905526934	6.413951519	6.457801331	6.507219391	6.070713859	5.640582929	6.481944661	6.677686664	6.799908341	6.722156802	6.934405807	6.773709579
FAM107A	ENSG00000168309	0.857353235	5.681667801	12.15039853	0.000490774	0.012870547	4.893166732	5.84697655	5.188804091	5.737690546	4.329026731	4.985179974	4.478686824	6.260815602	6.208680691	6.178290188	5.751315363	6.334233649
HOPX	ENSG00000171476	1.165096843	2.842387229	12.14902613	0.000491135	0.012870547	2.653010603	2.443175305	2.10126172	3.220077348	2.396622161	1.427278294	3.12316678	4.135695463	3.883578212	2.427738697	3.705938653	2.64044601
NA	ENSG00000260528	-1.088060745	2.309031971	12.15107631	0.000490595	0.012870547	2.513109064	3.30403603	2.857389353	3.354730047	2.286259761	2.789282815	1.431797578	2.894437937	1.596203028	2.500226057	2.16149158	1.559735426
ARMC9	ENSG00000135931	0.877561865	7.079728773	12.12686911	0.000497005	0.01295105	6.192563283	6.23137168	7.406111133	6.797620898	5.548673261	6.941340573	6.808466958	7.210337733	8.204476282	7.392907457	7.106220095	7.944068334
CNTN5	ENSG00000149972	1.777427491	-0.808071689	12.12942293	0.000496325	0.01295105	0.081516205	0.238706251	1.08102638	0.079941425	0.661462114	0.144812289	0.313300011	0.825594388	0.944867975	0.783113654	0.723630344	0.79118824
MIR210HG	ENSG00000247095	-1.600750731	-0.109885852	12.1254521	0.000497383	0.01295105	1.78301195	1.574961192	0.416474627	0.891128967	0.941858204	1.112002629	1.145829525	0.33046855	0.300127449	0.289004811	0.625529357	0.512099943
RSPO1	ENSG00000169218	-0.752548656	5.1357244	12.12150543	0.000498436	0.012957756	5.553988168	5.95414163	5.513408674	4.44598624	5.5546371	5.299420512	4.319556349	5.994566307	4.795328267	5.031968391	4.456226887	4.578272966
ASIC3	ENSG00000213199	-0.903741333	2.25587205	12.11382491	0.000500494	0.012990485	2.584754992	3.250488585	2.64224891	2.285197566	2.799557569	4.104971726	2.167573637	2.049820525	2.232676368	2.33565431	1.871688462	1.94902003
SHROOM3	ENSG00000138771	1.55173689	4.672641893	12.10474154	0.000502938	0.013012413	4.115565138	2.182280213	5.162083805	5.067500895	3.089740245	2.113028342	4.731423112	5.260256968	5.863818594	4.582315597	5.713015012	4.25397824
ZNF608	ENSG00000168916	0.63865386	5.012786791	12.1062109	0.000502542	0.013012413	4.624025235	4.365469549	6.023078577	4.55140523	4.609566616	4.843809708	5.103263397	5.67072159	4.865675105	5.449427874	5.154986561	5.466666277
MORN1	ENSG00000116151	-0.539385151	3.843036508	12.08876213	0.000507266	0.013103577	4.309900717	4.133722528	4.059471711	3.886353119	4.127721502	4.385645757	3.714501855	3.497850871	3.747372184	3.827507284	3.299722622	3.784894994
CDH19	ENSG00000071991	1.723235143	1.724969128	12.08298203	0.000508841	0.013123432	0.812032799	0.831645669	2.119894583	2.905960096	1.378308057	0.396992837	2.167573637	1.937961472	1.650347267	2.220222648	3.166525693	3.400177756
NA	ENSG00000228065	-1.196462966	3.614978262	12.03943583	0.000520867	0.013412334	4.572087129	4.84648454	2.629301555	3.611656304	3.438315162	4.611188227	3.18603426	3.158432028	2.384152204	4.211166184	2.342220773	3.242086497
AREG	ENSG00000109321	2.326688712	-0.122070403	12.02818868	0.00052402	0.013472192	0.368095031	1.389240043	0.223213813	0.424224215	0.133494433	0.212108838	0.068339698	0.647386087	1.388890597	0.687008924	2.387819941	1.94902003
PCDH12	ENSG00000113555	0.72204127	3.331451773	12.02431943	0.000525109	0.013478894	2.952896756	2.608367383	3.302837809	2.803720556	3.791349317	3.156883519	3.899386162	3.90229121	3.82003779	3.253866961	3.534079987	3.847243761
CACNA1D	ENSG00000157388	-1.143297022	5.41270119	11.991258	0.000534507	0.013668966	6.416232328	7.121526728	4.025286327	5.331126948	5.506221481	6.188982426	5.165035911	5.083149167	4.877073176	3.412534574	5.198286437	4.22139221
NEGR1	ENSG00000172260	0.615926909	5.580964936	11.99156391	0.000534419	0.013668966	4.725780484	4.766086067	5.909860747	5.443057691	5.5546371	5.105100607	6.15954957	5.624796702	5.959405705	5.941099981	5.675203354	5.717592547
COL28A1	ENSG00000215018	-1.305285711	2.570125242	11.9894239	0.000535033	0.013668966	3.91890794	3.617753187	2.680408072	2.414165174	1.795833572	5.057864359	2.213564929	1.898661069	1.539947256	2.185471673	2.387819941	2.582976046
CDR2	ENSG00000140743	0.706873655	5.090116223	11.96069616	0.000543346	0.013837883	4.613786122	4.419035078	4.923088222	5.608872211	4.665750177	4.557212826	5.514930238	4.595023303	5.773694434	4.835838152	5.723427077	5.478533424
NA	ENSG00000272509	-1.049027674	0.00711544	11.96214035	0.000542925	0.013837883	1.328472883	0.879464512	1.118570793	1.135191805	1.113280145	1.246486123	0.705421745	0.549283778	0.900876018	0.783113654	0.406717424	0.572404103
SPRY4	ENSG00000187678	0.849713131	4.912510183	11.95279339	0.000545655	0.013874986	4.19096733	4.186951552	4.416746271	4.947430779	5.254720735	3.122314241	4.946414468	5.421451087	5.469305061	4.485647561	5.586727179	5.368042056
POMP	ENSG00000132963	0.455579265	4.929704888	11.94208574	0.0005488	0.013933186	4.856004136	4.419035078	4.79850429	4.865211731	4.819782486	4.589207072	5.05776274	5.180576395	5.316527152	4.904220654	5.328710288	5.218028759
EPHB1	ENSG00000154928	-1.36169985	2.723211449	11.9225805	0.000554576	0.014008146	3.833246964	5.117181753	1.666894807	4.596271822	2.819508074	2.497182871	2.258135259	2.202857626	2.521224193	2.514296507	2.326695049	1.805652414
FIBIN	ENSG00000176971	1.671966744	4.85198621	11.92165074	0.000554853	0.014008146	3.331734177	2.201220258	4.766340964	4.230836209	1.734108747	4.864873562	3.866177261	6.081588911	6.461473473	5.204598265	4.611642053	5.501978827
NA	ENSG00000234936	-1.256571753	-0.072842386	11.92050033	0.000555196	0.014008146	1.361485697	1.574961192	1.225675184	0.75163639	0.867148003	0.924090577	0.57055356	0.388361518	0.987558088	0.473158334	0.625529357	0.512099943
NA	ENSG00000271918	-0.941010861	0.977893765	11.92788499	0.000552999	0.014008146	2.028874468	1.545620875	1.64132737	1.786567248	1.795833572	1.799621866	1.378959819	0.907070427	1.069325875	1.710799185	1.022386224	1.067465761
SLC12A7	ENSG00000113504	0.531854677	5.287681633	11.9052461	0.000559761	0.014101465	4.88467532	5.029823739	5.197601998	5.569603558	4.938564522	4.704698465	5.519514521	5.693864837	5.81279845	5.091836419	5.467909088	5.553378078
DOCK3	ENSG00000088538	1.009213308	3.010193013	11.87952445	0.000567544	0.014233595	2.679433609	2.959309584	2.789179449	2.668042349	2.758809318	2.095313682	2.652490364	3.965465865	4.919031444	4.007393586	3.067253986	2.909507673
RASD2	ENSG00000100302	0.930879552	2.187902164	11.87924469	0.00056763	0.014233595	2.184565803	1.631910211	2.119894583	1.786567248	2.906020892	1.709341853	2.343346314	3.150089033	2.685816769	2.967217157	2.888454194	2.2552728
ICAM2	ENSG00000108622	0.630438499	3.20899113	11.88123514	0.000567023	0.014233595	3.145267018	3.185396119	3.063946042	2.693679195	3.106076232	2.984759778	3.208920785	3.562146035	3.596953334	3.641315255	3.593670094	4.108826035
COMTD1	ENSG00000165644	1.039757867	0.085571582	11.87122217	0.00057008	0.014273047	0.550936121	0.730973133	0.690235902	0.846113563	0.661462114	0.707984798	1.177115752	1.160677628	0.900876018	1.038110651	1.614734267	1.299243671
CPEB4	ENSG00000113742	0.525338267	7.048843349	11.86472381	0.000572073	0.014284042	6.469253642	7.095188835	6.729820601	7.205519558	6.57559002	6.536172884	7.07195765	7.117108731	7.554344762	7.104620352	7.472646744	7.328001133
FCGR2A	ENSG00000143226	0.736840252	4.003432317	11.86406642	0.000572275	0.014284042	3.723252204	3.972197809	3.718021001	3.514305082	3.686619792	3.675017332	4.712862675	5.052142439	4.146332808	3.691712616	4.737326729	3.608925966
MEOX1	ENSG00000005102	1.539576377	2.820244818	11.8427616	0.000578859	0.014426269	1.294686919	1.176028138	2.603052958	3.001431235	3.55000114	1.002216117	3.846851794	3.150089033	2.549993587	2.816389388	3.764730621	3.941715144
GCFC2	ENSG00000005436	-0.530457267	5.759465818	11.83131872	0.000582427	0.014439337	5.613438478	6.250818807	5.973995244	5.590224848	6.355838386	6.16795062	5.403606822	5.421451087	5.720904958	5.69927125	5.183278859	5.517400062
AFF3	ENSG00000144218	-0.569553487	7.015137266	11.83675857	0.000580728	0.014439337	7.259660063	7.456609088	6.645525623	7.366596608	7.572422824	7.052236835	6.894510862	6.492116268	6.943706621	6.730467565	6.831593215	6.050021115
GTF2H2	ENSG00000145736	0.825984407	3.083712553	11.82751518	0.000583618	0.014439337	2.498342802	3.107220678	2.922519393	3.528621093	2.328641117	2.537097025	3.208920785	3.254956783	3.772002968	3.131408586	4.017721558	3.692816193
SFXN2	ENSG00000156398	-0.637575091	3.952481721	11.82687221	0.00058382	0.014439337	4.384069791	4.611845596	3.760203045	3.740237033	4.539124253	4.439291465	3.968073915	3.477989976	3.814120175	3.888195208	3.580638929	3.441183149
NA	ENSG00000273454	-1.073091521	0.102811797	11.83002654	0.000582832	0.014439337	1.224644471	1.176028138	1.002872825	0.846113563	1.482088328	1.398676155	0.74771445	0.388361518	0.808650977	0.687008924	0.723630344	0.79118824
ZNF711	ENSG00000147180	-0.699514334	3.97527422	11.82329054	0.000584944	0.014445186	4.172483011	4.953684848	4.712112479	3.690171353	4.002419622	4.425179857	3.538977988	3.605506325	3.610673982	4.266248163	3.499878945	3.778509318
NRG1	ENSG00000157168	-1.241753716	1.262814091	11.80914956	0.000589403	0.014511274	2.527725721	2.219914872	1.900364299	1.311127136	1.602122727	3.470346694	1.351797083	1.752011863	1.420393763	0.958017086	0.983311588	0.98112117
FGFR1OP	ENSG00000213066	-0.4457317	5.277897021	11.80976092	0.00058921	0.014511274	5.355261826	5.679806151	5.428138404	5.281270133	5.724292649	5.544308834	5.111384248	4.803552967	5.015016037	5.247345728	5.150584231	5.097514377
INPP4B	ENSG00000109452	-0.624532149	6.880407459	11.78137065	0.000598264	0.014707177	7.146425014	7.789854955	6.770927326	7.022275514	6.853501403	7.523420153	6.653033665	5.781545146	6.389677819	6.646721232	6.889539921	6.532252968
ZNF334	ENSG00000198185	-0.735011372	4.184200455	11.76489005	0.000603584	0.014815586	4.380047812	4.740418814	4.603762746	4.019022069	4.439509024	5.011392374	3.275479407	4.044113028	4.25952669	3.987358233	2.960643298	3.975605704
ATF3	ENSG00000162772	1.987488975	6.680692492	11.76098643	0.000604852	0.014824331	3.026787417	6.406830465	5.025462924	5.557436933	2.461543514	6.538632804	6.933965862	4.866014419	6.291938488	7.275963274	8.122208518	8.225093085
TCTE1	ENSG00000146221	-1.135097186	-0.180648007	11.75701357	0.000606144	0.014833666	1.033039533	1.35582177	1.002872825	0.799648212	1.237113648	0.753873341	0.661851686	0.444020688	0.490254924	0.687008924	0.406717424	0.68593952
FOSL2	ENSG00000075426	0.814380448	8.96870732	11.73719101	0.000612634	0.014969983	7.907411292	8.687443254	8.586297619	8.991009556	8.114548456	8.677587577	8.767165135	9.104578655	10.15310866	8.971339268	9.321953179	10.01145152
CYP46A1	ENSG00000036530	-0.70472807	3.70488644	11.73411139	0.000613649	0.014972294	4.204676791	4.62242329	3.766129619	3.690171353	3.888988053	4.367311221	3.75653304	3.098991746	3.357569901	2.977410439	3.810097887	3.473168454
RUNX1	ENSG00000159216	0.836905707	4.129873477	11.7214509	0.000617838	0.01502735	3.983953319	3.686573215	3.687117533	3.514305082	4.131716454	3.582679634	4.900289651	5.21497978	4.219792317	3.770029691	4.974977953	3.3834436
NA	ENSG00000232886	-1.444409468	1.330012198	11.71892915	0.000618675	0.01502735	1.033039533	1.545620875	3.024933068	1.687969873	2.409842254	2.721613299	1.378959819	0.694044008	1.960016666	1.320271471	1.133635173	0.739523441
TRAPPC2B	ENSG00000256060	0.828952293	1.010556881	11.72066492	0.000618099	0.01502735	1.224644471	1.137215267	1.418627638	1.277614732	1.145249184	1.246486123	1.625691848	1.795454518	1.727934299	1.735032682	1.640079248	2.120392136
CMC1	ENSG00000187118	-0.486244633	4.295593099	11.70246541	0.000624173	0.015138299	4.473609502	4.650257088	4.556669763	4.332252646	4.812334761	4.560444369	3.963595086	4.233702549	3.922602926	4.335244253	3.933103296	4.216676393
ACKR1	ENSG00000213088	1.056345991	4.736482717	11.69889465	0.000625372	0.015144806	2.406423212	4.797541001	4.416746271	4.575737401	4.036911806	2.905656638	4.450156254	5.192812663	5.207887749	4.74329531	5.386011292	5.758724607
RPGRIP1L	ENSG00000103494	-0.477024969	5.012911068	11.68833429	0.000628932	0.015156193	5.268720982	5.201903564	5.102434079	5.244882535	5.573851055	5.174230997	4.921228496	4.664032866	4.764973603	4.471293499	5.135069415	4.824403495
CDH23	ENSG00000107736	0.754605004	5.448417653	11.68586791	0.000629766	0.015156193	5.2752323	5.180588607	5.088311324	5.134553639	5.175662551	3.960787628	5.174756111	5.835871728	6.1651778	5.647546913	5.543728755	7.431851098
UGCG	ENSG00000148154	0.580131545	5.910454997	11.68370337	0.000630499	0.015156193	5.5196669	6.361246273	5.72900804	5.581668436	5.38928561	5.391206684	5.734561884	6.523943093	6.16633958	6.124268667	5.826375035	6.503502135
ZBTB7C	ENSG00000184828	0.730722991	2.797798653	11.68511734	0.00063002	0.015156193	2.527725721	2.292361111	3.22751846	2.980754717	2.435924471	2.263372382	3.162778808	3.124766598	3.474737994	3.00756516	3.251203383	3.375003166
NA	ENSG00000221972	1.44927824	-0.439069856	11.69308264	0.000627329	0.015156193	0.081516205	0.378389676	0.586878353	0.361628715	0.788356616	0.276405652	0.522642313	0.8669075	1.220147766	0.916238688	1.236916258	0.68593952
THEMIS2	ENSG00000130775	0.780998489	3.059498097	11.67414062	0.000633748	0.015211823	2.390517342	3.035159859	3.024933068	2.991130017	2.523668776	2.915784994	3.620899976	3.647601354	4.132132802	3.140508813	3.644648667	2.735818588
FAM20A	ENSG00000108950	-0.68786792	5.594290206	11.66727692	0.00063609	0.015245561	5.532406767	6.320684664	5.230124412	5.73614929	5.967206425	6.322499937	5.77346437	5.260256968	5.007256771	4.57562148	5.509758392	5.130481432
CATSPERB	ENSG00000133962	0.947050064	2.261835959	11.65021229	0.000641952	0.015363424	1.682088284	1.659563316	3.005023697	2.180293574	1.874228537	2.247420573	2.397480154	3.191329753	2.967531776	3.185168322	2.326695049	2.597559582
SRGAP1	ENSG00000196935	-0.497362717	6.604048319	11.64554928	0.000643563	0.015379367	6.516736347	7.007119625	6.99185283	7.026064518	6.937487058	6.411979955	6.471730095	6.43144824	6.524438897	5.928020563	6.428974476	6.199712416
HTR2A	ENSG00000102468	1.213695428	2.593392984	11.63811436	0.000646141	0.015418319	1.682088284	1.977801274	3.302837809	3.220077348	1.456834719	2.113028342	2.888155128	4.365659819	3.009566095	2.827701641	2.69644919	3.616106172
ADAM15	ENSG00000143537	0.408977032	5.694405233	11.60804025	0.000656673	0.015623828	5.423288056	5.382842845	5.667008992	5.714397009	5.460895677	5.335707426	5.877121176	5.83326858	5.906158496	5.753660042	5.969460077	6.07368473
TAF13	ENSG00000197780	0.582485016	4.0714837	11.60978961	0.000656056	0.015623828	3.562191998	3.610687123	3.760203045	4.356530693	3.980435589	3.86472133	4.475544481	4.173232641	4.495973885	4.012359249	4.769263807	4.35184756
GRIK5	ENSG00000105737	0.827141679	3.228967105	11.59905291	0.000659854	0.015676593	2.886402861	2.42717591	3.806947624	2.743625371	2.737995311	3.215455481	3.193703513	3.739442117	3.825931231	2.977410439	3.958510331	3.975605704
SSR3	ENSG00000114850	-0.55097473	7.985881184	11.57752685	0.000667537	0.015835993	8.165184746	8.466507859	7.886999585	8.125793074	8.457038574	8.169320354	7.802016921	7.660012114	7.666565532	7.486878282	8.360276814	7.348623608
LMCD1	ENSG00000071282	0.873788289	7.52741201	11.56852583	0.000670776	0.015889672	6.463563289	7.20717273	7.323116639	7.88625835	5.551658262	6.88574683	7.596439703	6.959531856	8.045301624	7.902469279	7.929138758	8.34283917
FGR	ENSG00000000938	0.809768446	3.479262177	11.54697903	0.000678594	0.016041315	2.931070884	3.146837846	3.841038213	3.591341233	2.640427294	2.885184079	3.445713875	3.733870211	4.237587278	3.654080603	3.864871543	4.60378051
PHEX	ENSG00000102174	-0.68150886	4.4556334	11.54276426	0.000680134	0.016041315	3.924441812	4.899631449	5.179952203	4.828074785	4.894571548	4.617407531	4.417779496	3.688502874	4.484841839	4.434770813	4.036930641	3.601709846
SNX9	ENSG00000130340	0.529468191	7.303861342	11.544752	0.000679408	0.016041315	6.767475811	6.791290328	7.677351191	7.121239805	6.844401606	7.128790583	7.420518227	7.827959843	7.684516343	7.323684616	7.248962289	7.632837274
MAP2K3	ENSG00000034152	0.706224796	3.691347326	11.53440925	0.000683198	0.016083879	3.604173843	3.372474607	3.286436711	3.800470614	3.358745479	3.207232246	3.999042333	3.739442117	4.910736845	3.728387918	3.993344852	4.694760223
ATP1A1	ENSG00000163399	0.589281511	7.804443057	11.53245689	0.000683916	0.016083879	7.37175701	7.855961546	7.490418985	7.696020969	7.270709851	7.219484972	7.667696389	8.13348838	8.111033134	7.731207734	8.288712533	8.7904116
AQP1	ENSG00000240583	0.631500333	6.764741196	11.52936619	0.000685054	0.016087393	5.57349146	6.420027429	6.99185283	6.372834679	6.567502029	6.297541547	6.797184164	7.371967484	6.806629689	6.72518444	6.998273802	7.571367991
CCDC3	ENSG00000151468	0.528847991	5.19384147	11.49958654	0.000696117	0.01630541	4.772554165	5.094567443	5.219364863	5.027737703	4.264995987	4.895903697	5.371847061	5.244669031	5.446534093	5.793146951	5.586727179	5.248381412
ALDH7A1	ENSG00000164904	-0.533897839	6.251345112	11.49898677	0.000696341	0.01630541	6.778976319	6.635521327	6.013145431	6.176579224	6.442817477	7.187446063	6.212415025	6.037037926	6.036399226	5.999783534	5.900346375	5.766812144
ARRDC3	ENSG00000113369	0.70568842	7.760958699	11.4935401	0.000698385	0.016313946	7.092755726	7.328418919	8.545529584	6.775282542	7.659050537	7.288341721	7.236926101	8.388813057	8.201079238	8.188992037	7.966873566	7.948697008
TGFBR2	ENSG00000163513	0.536889695	8.365009767	11.49267291	0.000698711	0.016313946	7.890546527	7.907325759	8.165030644	8.071215707	8.287900157	8.115960382	8.414661703	8.92689856	8.36992378	8.345974538	8.554397813	8.992560381
ADAMTS19-AS1	ENSG00000249421	-1.127298852	1.499690354	11.48178809	0.000702815	0.016378913	1.877334754	2.238370335	2.41970294	2.351121999	2.896660594	1.562355127	1.893953313	1.193524764	1.871611677	1.220814728	1.364041604	0.739523441
NA	ENSG00000278831	-1.275881736	-0.545746005	11.47996061	0.000703506	0.016378913	0.991463987	0.879464512	0.475540675	0.846113563	0.867148003	1.002216117	0.255847924	0.270154958	0.490254924	0.73586139	0.283460416	0.512099943
PDE10A	ENSG00000112541	0.553978781	6.188747933	11.46063251	0.000710861	0.016502927	5.804111621	6.088638382	5.380641329	6.147886236	5.746606944	6.080616329	6.657200067	6.347285352	6.223267126	5.774269596	6.647020863	6.707184905
EGR3	ENSG00000179388	1.725371238	3.67513261	11.46079745	0.000710798	0.016502927	1.758435171	6.008916447	1.811457209	2.959777552	1.647473033	4.082669044	4.633319635	2.5585155	4.048914144	4.149396505	5.757118511	4.25397824
PMS1	ENSG00000064933	-0.406314625	5.391899785	11.44804107	0.000715694	0.01656786	5.553988168	5.679806151	5.612130392	5.456223606	5.515424039	5.798080757	5.263060429	5.136913205	4.999455548	5.37041143	5.191873724	5.271302657
NA	ENSG00000273107	-1.211469332	-0.558263807	11.44836714	0.000715569	0.01656786	0.859025733	0.879464512	0.920241834	0.846113563	0.616556305	0.924090577	0.36855155	0.207209454	0.604374687	0.687008924	0.283460416	0.383358308
NR4A3	ENSG00000119508	2.273021961	6.481870398	11.43700546	0.000719957	0.01659864	2.768279633	6.15813906	4.161923165	6.617644706	1.815835285	5.080550788	6.733500391	3.653515904	7.51885726	5.863533909	7.739905509	8.112826818
HEYL	ENSG00000163909	0.623224461	5.776268198	11.43689348	0.000720001	0.01659864	5.557553888	5.532423191	5.210699072	5.811263477	5.592812477	4.999536653	6.014449914	6.223530108	6.391665965	5.526077453	6.615423537	5.573804589
NA	ENSG00000281501	-0.721738601	2.472516179	11.4366795	0.000720084	0.01659864	3.047222103	2.819214541	2.90113442	2.641941678	3.200388332	3.06885576	2.151911524	2.49405466	2.02293754	2.71037763	2.014194618	2.568243584
NA	ENSG00000259001	1.300399888	10.34647939	11.43269827	0.000721628	0.016610716	10.83628778	8.053236484	9.17732383	10.81541586	8.819094262	9.48972237	10.62555647	11.18913762	8.971239996	10.98552946	10.9667575	10.85886491
PREX1	ENSG00000124126	0.549568279	4.398109193	11.42486065	0.000724679	0.016657372	4.292887755	3.892869269	4.370812356	4.117018488	4.297366562	4.013614567	4.225421867	4.999710124	4.801323306	4.492771388	4.473953956	4.988313837
NA	ENSG00000272783	1.313186004	-0.370727025	11.42130506	0.000726067	0.016665741	0.368095031	0.443466769	0.639482522	0.650535962	0.421496527	0.212108838	0.57055356	0.549283778	1.255512258	1.186078185	1.060430392	1.024939329
DDIT4	ENSG00000168209	0.780739794	5.883909528	11.39686154	0.000735683	0.016838964	5.691783282	5.481040597	5.612130392	5.799504925	5.327930749	4.864873562	4.688642927	6.631237406	6.545128893	5.427289873	6.199966362	6.577094797
P2RY1	ENSG00000169860	0.583608031	5.897675096	11.39782948	0.0007353	0.016838964	5.790539644	5.421716814	5.337509892	6.152515635	5.357229265	5.695994974	6.308257976	5.93753646	6.162851429	5.775730502	6.27671121	7.034410801
NA	ENSG00000227627	-0.894700077	1.823477342	11.39331469	0.000737089	0.01684745	2.84030754	2.756572927	2.2608802	2.143559135	2.227742199	2.294756421	1.912662032	1.459676837	1.727934299	2.185471673	1.892928756	1.188004289
RAPGEF4	ENSG00000091428	0.570508197	5.642385115	11.38631228	0.000739873	0.016863708	5.294591764	5.35984863	5.166571695	5.205327166	5.951471412	5.405652864	5.693229288	6.104438821	5.728790306	5.503330771	6.112132245	6.686017319
CASQ2	ENSG00000118729	0.891114283	4.542740115	11.38851112	0.000738997	0.016863708	3.821431358	4.078454106	4.677940618	5.015083546	3.664729655	2.385009017	5.214880549	4.999710124	5.136177322	4.460433447	4.869101187	4.614575752
LINC00271	ENSG00000231028	-0.733713435	1.986690598	11.37768664	0.000743316	0.016918504	2.804743048	2.394634778	2.35825566	2.459703052	2.383279805	2.767077121	2.136077512	1.795454518	2.02293754	2.131723454	1.614734267	1.993808958
LINC01013	ENSG00000228495	-1.395255021	1.326664949	11.367998	0.000747204	0.016962252	2.165998752	2.98139105	1.155162887	1.944392307	2.257297654	2.310196079	1.692172353	0.694044008	0.760229069	1.686151665	1.480866607	0.449164712
NA	ENSG00000261098	-0.498283802	4.239599434	11.3677015	0.000747323	0.016962252	4.510870973	4.557761556	4.401596885	4.619864988	4.426559217	4.586039388	4.404622569	3.739442117	3.82003779	4.098936973	4.249459737	3.930239034
JDP2	ENSG00000140044	0.482053548	4.424165247	11.36451681	0.000748605	0.016967696	4.115565138	4.247426821	4.249140451	4.512320002	4.131716454	4.109391186	4.845356373	4.442823292	4.721374648	4.434770813	4.957442664	4.687961893
LINC01409	ENSG00000237491	-0.997131417	2.141990549	11.34406562	0.000756894	0.01713171	2.792690686	2.378084761	2.326521874	2.382987918	3.03959221	3.19896187	2.770008533	1.25705716	1.596203028	2.149862929	2.16149158	1.728245905
INHBB	ENSG00000163083	0.847747582	3.176129481	11.32300458	0.000765527	0.01723125	2.341719677	3.355666917	2.994965022	2.850057014	3.185091607	2.077378799	3.21646965	4.057557583	4.108151048	3.366739244	3.384646154	3.441183149
C20orf96	ENSG00000196476	-0.668355349	2.361020356	11.32541113	0.000764536	0.01723125	2.718182313	2.855534194	2.789179449	2.489282203	3.146124804	2.965386881	2.329489408	2.412695997	2.02293754	2.287309925	2.279089484	2.361626674
TGM2	ENSG00000198959	-0.784798678	8.674991812	11.32776617	0.000763567	0.01723125	9.388044036	9.237590444	8.208388529	8.883206216	8.940779733	8.990411809	8.697061813	7.881542648	7.997472713	8.802808837	8.197228579	7.221986566
NA	ENSG00000261251	-1.392989537	-0.444853982	11.32722255	0.000763791	0.01723125	0.859025733	0.78218735	0.877081014	0.484216389	1.113280145	1.369495476	0.421764913	0.497612056	0.944867975	0.353036948	0.148680819	0.383358308
VAT1	ENSG00000108828	0.560172527	6.9026264	11.31016779	0.000770838	0.017323776	6.307140293	6.838931867	7.372998645	6.56565933	6.406180901	6.447321502	6.970697563	7.600788224	6.916347018	7.422586467	7.011079284	7.020272738
LINC01563	ENSG00000236819	-1.030927359	0.21156788	11.30793131	0.000771767	0.017323776	1.682088284	1.421901716	0.920241834	1.208160055	1.295259858	1.076327415	0.661851686	0.825594388	0.855500314	0.958017086	0.573858369	0.630288382
TUB	ENSG00000166402	-0.518940285	6.206720161	11.29635033	0.000776596	0.017408159	6.772854125	6.784241976	6.066950333	6.113871323	6.1750532	6.645960994	5.974940032	5.839767666	6.159354824	6.084741402	5.655142533	5.908060675
UNQ6494	ENSG00000237372	-1.00905612	2.688906771	11.26603114	0.000789383	0.017670457	2.374434151	3.295248339	2.64224891	3.664471536	3.358745479	3.497575643	3.090674944	2.013489378	2.999171774	2.351415684	1.954835439	1.830558378
TAS2R4	ENSG00000127364	-0.69013801	3.165573765	11.23298205	0.000803564	0.017963148	3.644968498	3.726342627	3.661909111	2.905960096	3.405692762	3.859483575	2.979718941	3.345426469	2.659655879	3.202652093	2.622082193	2.83761389
GPRIN3	ENSG00000185477	0.429560564	4.584206876	11.23043917	0.000804666	0.017963148	4.44694176	4.629432244	4.327381581	4.269707581	4.483939306	4.307024039	4.914282593	4.800890791	4.656712042	4.749256444	4.794878301	5.023841436
CLEC1A	ENSG00000150048	0.662475149	4.441800569	11.21928069	0.000809519	0.018022034	3.791461912	4.720864183	4.424261723	4.154426202	4.147586549	3.698674246	4.063246012	4.903722689	4.88556302	4.734307171	4.602000993	5.284882616
LINC01460	ENSG00000205334	1.197379981	0.205491618	11.22041226	0.000809025	0.018022034	0.661106542	0.443466769	0.532283286	1.762542404	0.90498666	0.508273654	0.942366053	1.25705716	1.568349326	1.076549436	1.452535218	1.263108575
HOXA10	ENSG00000253293	-0.883155901	6.117862739	11.21281366	0.000812345	0.01806024	7.130353256	6.968948568	5.146265329	5.774195183	6.597420459	6.508833261	6.199141051	5.609664828	5.043114885	5.590582535	6.107596976	5.010280315
NA	ENSG00000230615	0.852012974	4.443117558	11.17085393	0.000830924	0.018448094	3.729588078	4.093738504	3.22751846	5.476673165	4.493284636	3.632660697	4.38465943	4.415239002	5.624449368	4.752227799	5.006988609	4.937631154
RGS4	ENSG00000117152	1.116578922	1.735579381	11.15784994	0.000836768	0.018552547	1.758435171	0.78218735	1.477607381	2.086641844	1.712932662	1.427278294	2.934663325	2.170224707	1.938418081	3.167470065	2.446459984	1.754512253
LITAF	ENSG00000189067	0.481700094	6.616018532	11.15222072	0.000839311	0.01858361	6.537649251	6.419016553	6.264100282	6.534963494	6.400397323	6.040679693	6.736785046	7.22133004	7.159181487	6.501535625	6.700703774	6.756754805
ANO2	ENSG00000047617	0.767706294	3.844004534	11.14675354	0.000841789	0.018612507	3.077341469	4.103838878	4.626745048	2.980754717	3.55000114	3.287428555	4.136699203	3.836222988	4.578580391	4.286885892	3.958510331	4.334539882
ATP8B1	ENSG00000081923	0.57539292	6.381929525	11.1417823	0.000844048	0.018612507	5.738083613	6.0987744	6.141795179	6.437803466	6.284066424	5.363723915	6.666186203	6.3983699	6.995610188	6.132273911	6.782646246	6.715565737
ERG	ENSG00000157554	0.447049174	6.077995895	11.14296602	0.000843509	0.018612507	5.730206066	6.115095041	5.800052587	5.820019922	5.807810486	5.857087139	5.998118755	6.585564797	6.344204514	6.187100334	6.056744729	6.536989558
FURIN	ENSG00000140564	0.462133412	5.190132958	11.1350661	0.000847109	0.018654741	4.858897031	4.89672965	5.253516696	5.012539341	4.868475014	4.977947701	5.261236805	5.561721274	5.688925377	5.380048263	5.031137777	5.549632894
FRMD6-AS1	ENSG00000273888	-0.670067602	2.220814721	11.1224336	0.000852898	0.018756842	2.743448415	2.704424523	2.82368748	2.560680906	2.640427294	2.832694423	1.949366996	2.049820525	2.400041592	2.382431075	2.279089484	1.902795941
MGLL	ENSG00000074416	0.439449808	5.056927199	11.11433982	0.000856628	0.018813449	4.97544027	4.800649102	4.783973425	5.030255269	4.979039913	4.318521457	5.279370133	5.344932848	5.216886386	5.360709792	5.244461739	5.26446444
NDST4	ENSG00000138653	1.716454726	0.451173125	11.10507464	0.000860918	0.018882188	0.763457475	0.378389676	0.586878353	0.846113563	2.673688539	0.074222346	1.816593607	1.021257083	1.568349326	3.740408718	1.203304113	1.226045102
LBH	ENSG00000213626	0.584187451	6.365523439	11.09519278	0.000865518	0.01895752	5.908322305	6.051286561	6.597306774	6.489032598	5.478256273	5.742260397	6.40309868	6.666762199	6.889865818	6.774244386	6.219013182	6.656721738
CPXM2	ENSG00000121898	1.170988554	4.724803783	11.09073943	0.000867599	0.018977558	3.280870982	2.743711476	4.76041526	4.540850204	5.007581685	2.370353576	5.059862383	5.46582297	5.415602704	4.999826656	5.397203363	4.439455334
STRA6	ENSG00000137868	-1.911427106	2.182233191	11.0881152	0.000868827	0.018978923	4.650979499	3.624784812	2.082385056	1.526158541	0.313093343	3.778545949	1.113849758	1.637312461	1.871611677	1.150484594	1.236916258	2.037249166
NA	ENSG00000229081	-1.399742743	0.127235353	11.07793497	0.00087361	0.019057822	2.008176357	1.213824123	0.532283286	1.662230458	0.941858204	1.278235624	0.705421745	0.599168633	0.548442896	0.687008924	0.148680819	0.935930347
DPP6	ENSG00000130226	0.838807005	8.508674594	11.06942473	0.000877629	0.01908254	8.58894549	7.394708838	7.630201777	8.394087766	7.505109681	8.362198839	8.823862243	8.822486623	9.510774701	8.356507826	8.048406482	9.343051887
SH3RF3	ENSG00000172985	0.531140704	3.86418672	11.06808976	0.000878261	0.01908254	3.511617389	3.617753187	3.806947624	4.181858905	3.507588995	3.544023655	4.240309933	4.336544604	4.255165417	4.149396505	4.115830777	3.853332963
NA	ENSG00000267662	-0.955756077	1.701053522	11.07082981	0.000876964	0.01908254	3.219171402	3.024565219	1.788347167	2.351121999	1.911884338	2.32547225	1.648194125	1.613236241	1.623529136	1.782311656	1.850130775	1.498888013
ATAT1	ENSG00000137343	-0.431022171	4.126352152	11.06314132	0.000880608	0.019100227	4.43923098	4.402764189	4.37857029	4.208779697	4.524005637	4.352473958	4.029359939	4.053089971	3.894836261	4.036934384	3.993344852	3.859396573
SLC2A12	ENSG00000146411	1.725840499	5.197993782	11.06142756	0.000881423	0.019100227	3.173426673	3.48494551	5.420643172	3.644891705	3.470216183	5.335707426	3.170572351	6.465467151	6.325606129	6.293934409	3.122247065	5.845287682
PRSS23	ENSG00000150687	0.795964346	7.674949873	11.05388767	0.000885014	0.019152556	7.277067027	6.596710135	7.138984084	8.319631253	7.631454216	6.408397713	8.26162403	8.151101922	8.388958634	7.210495794	7.912009493	7.683700941
DTWD1	ENSG00000104047	-0.465368871	6.249279564	11.05041372	0.000886674	0.019162994	6.414267075	6.712622426	6.608895224	6.083890335	6.417678963	6.469837795	5.892518097	6.101196622	5.858078213	6.567122613	5.863162268	5.99462617
ARHGDIB	ENSG00000111348	0.53731107	5.439971742	11.0443374	0.000889585	0.019200404	5.24016066	4.948089451	5.107111108	5.187392768	5.628590833	5.085045576	5.908917665	6.120541413	5.48986735	5.009792907	5.75276834	5.675253286
TET1	ENSG00000138336	-0.529369919	5.837516304	11.02497893	0.000898923	0.019325063	6.328168094	6.482325679	5.555081438	5.857362123	6.067589179	6.119477155	5.709369774	5.500691488	5.105011059	5.889405592	5.531929898	5.593945923
CNKSR3	ENSG00000153721	0.807744751	7.617130733	11.02599464	0.000898431	0.019325063	7.052257727	7.214182718	7.577251811	7.924315972	6.322147792	6.646721331	7.557218824	7.797568273	8.441485616	7.919751113	7.319292198	8.672675162
PLPP3	ENSG00000162407	-0.713803171	7.758671089	11.02836903	0.000897281	0.019325063	8.535253102	8.224150278	7.060376531	8.087323312	7.103817612	8.426923393	7.67627548	7.200776506	7.284843804	6.959192039	7.475729498	7.609642515
MTUS2	ENSG00000132938	-1.018822046	2.603965488	11.01990525	0.000901387	0.019352465	3.280870982	4.177418483	2.729765942	2.318536305	2.924561243	4.109391186	1.949366996	2.853916786	2.415757883	2.427738697	1.892928756	2.378614318
EPHA7	ENSG00000135333	-1.29077245	1.881261273	11.0035825	0.00090936	0.019497914	3.962595724	2.394634778	1.388208214	2.574546212	2.197568578	3.165397945	1.670350808	1.637312461	1.676675962	1.872460845	0.464609471	1.902795941
PDE3A	ENSG00000172572	0.474620078	6.405031032	10.99386417	0.00091414	0.019574628	6.168280812	6.274485359	6.229128731	6.453833036	5.961606458	5.829225842	6.362849193	6.693561046	6.937595791	6.869679878	6.410682443	6.439170582
NA	ENSG00000272562	-1.058760077	0.82516479	10.98269023	0.000919668	0.019667125	1.830944063	1.421901716	2.043874204	1.135191805	1.624976068	1.905064592	0.705421745	1.287804083	0.808650977	1.500713705	1.022386224	0.935930347
NA	ENSG00000257354	-0.652377941	4.347824096	10.97708474	0.000922454	0.019700814	4.829703676	4.704363719	4.236389274	4.646364459	5.018410671	4.4774014	4.491188197	3.308417719	3.765884583	4.43846497	4.133784814	3.778509318
GPC2	ENSG00000213420	-0.995655515	0.537239643	10.97342231	0.000924279	0.019713916	1.328472883	1.213824123	1.942844221	1.243305317	1.795833572	1.30930143	1.113849758	0.946145482	0.658218748	0.998619612	0.983311588	0.79118824
SLC25A17	ENSG00000100372	-0.537996795	5.52350658	10.97012847	0.000925923	0.019723138	5.822011238	6.08098936	5.588912202	5.600426004	5.326188637	6.13581661	5.068230531	5.715229554	5.32070708	5.397233989	4.954920133	5.147925749
NIBAN1	ENSG00000135842	0.85986358	7.414662867	10.96361405	0.000929184	0.019766723	6.123274471	6.092447739	7.457834046	7.456853233	7.4157841	6.145532188	7.390384575	7.270265799	8.187982625	7.752138205	8.136749052	7.672551863
SPRYD3	ENSG00000167778	0.438404643	4.928019031	10.9546001	0.000933715	0.019837182	4.870410951	4.427102222	4.671639646	5.096620202	4.735663209	4.642020054	5.153284558	5.290936491	5.212394083	5.046564918	5.0383044	5.208559537
NA	ENSG00000213865	-0.479848974	3.779892161	10.94842925	0.00093683	0.019839104	4.227240304	4.118858077	3.896124627	4.024083247	3.850721809	4.291550215	3.532944491	3.750521784	3.610673982	3.647712048	3.612998769	3.616106172
LOC105369332	ENSG00000256690	-1.228570265	-0.443309239	10.94720473	0.000937449	0.019839104	0.859025733	1.014088444	1.002872825	0.846113563	0.747286204	0.963682119	0.196012706	0.694044008	0.604374687	0.353036948	0.625529357	0.085254582
RMRP	ENSG00000269900	0.971913034	10.77406059	10.94717793	0.000937463	0.019839104	11.14527601	9.825098716	9.58410514	11.02151364	9.994511483	9.926421765	10.80650591	11.18932847	10.04720338	11.50018113	11.44138503	11.2531421
PLEKHG1	ENSG00000120278	0.612545221	6.01743529	10.94461506	0.00093876	0.019840764	5.723872912	5.869351931	5.791361003	5.988723588	5.51847856	5.053283947	5.606832453	6.620709063	6.469966617	5.83298586	6.191419716	6.678320315
IFT88	ENSG00000032742	-0.561156168	5.649020094	10.93879242	0.000941715	0.019877399	5.722285269	6.33039493	5.971432567	5.598730812	5.575318507	6.246290853	5.55418496	5.027303721	4.839695347	5.565463433	5.435705687	5.58848066
RAB23	ENSG00000112210	0.658372105	7.796536309	10.9122709	0.000955293	0.02009635	7.205574331	7.187124107	8.058890063	8.078227899	7.289606345	7.024424335	7.84343731	7.920079594	8.578044492	7.72554941	7.975921789	8.366182839
CLIP1	ENSG00000130779	0.603694058	8.186975534	10.91497299	0.000953901	0.02009635	7.94601226	7.765406408	7.873337366	8.780029569	7.565425031	7.624915606	8.438257565	8.253710173	8.639151306	7.981825511	8.885195684	8.423324916
NA	ENSG00000275481	-0.735184884	2.954345585	10.91130253	0.000955793	0.02009635	3.583335622	3.445776211	3.449998598	3.220077348	3.431849429	3.104713931	2.38413593	2.5585155	3.099891283	3.589093449	2.246456711	2.787613876
MAFTRR	ENSG00000261390	-0.951919477	1.403639019	10.90480844	0.00095915	0.020140904	2.165998752	2.219914872	2.156453538	1.554419035	2.001936022	2.370353576	1.431797578	1.512700275	0.900876018	2.254156207	1.33329494	1.43536085
NA	ENSG00000234336	-1.159775023	2.676962132	10.89037078	0.000966655	0.020272345	3.466810283	3.904472492	1.692017017	3.618364918	2.227742199	3.392703675	3.090674944	1.5887514	2.02293754	2.351415684	2.460754998	2.218004846
LOC101929705	ENSG00000237686	1.252015128	1.274261323	10.88682264	0.000968508	0.020285076	1.033039533	0.78218735	1.588791665	1.277614732	1.113280145	1.562355127	1.405620579	2.170224707	2.659655879	1.957306677	0.901836461	2.774838341
IMPG2	ENSG00000081148	-0.787212578	1.587038714	10.88410007	0.000969933	0.020288803	2.008176357	2.458999212	2.024226291	2.233698857	2.286259761	2.247420573	1.874998789	1.5887514	1.702532767	1.686151665	1.689471327	1.024939329
FAM180A	ENSG00000189320	0.881098675	3.143098507	10.87309911	0.000975711	0.020383472	2.028874468	2.704424523	3.636252373	2.60188335	2.684607368	3.215455481	3.178324019	3.89731508	3.583100944	4.249522749	3.029391709	3.630360257
CD34	ENSG00000174059	0.446691509	7.071652959	10.86771942	0.00097855	0.020416558	6.685928157	6.445071842	6.986151544	6.941655292	7.225631016	6.698973134	7.325545218	7.245516002	7.210203973	7.235660952	7.216159617	7.42368996
C12orf73	ENSG00000204954	-0.621761637	2.770889223	10.86382711	0.000980608	0.020433317	3.03704094	3.117227427	3.449998598	3.129054973	2.996428056	3.348522962	2.618705899	2.747336142	2.431304808	3.03710248	2.488926989	2.553359125
CPXM1	ENSG00000088882	-0.583312744	5.678069963	10.84422936	0.000991041	0.020598027	5.875843798	6.195219991	6.074134318	5.045269103	6.176020718	5.778788345	5.107329536	6.238363386	5.331104222	5.40291737	5.146168425	5.494205951
BOC	ENSG00000144857	0.432303252	6.988954228	10.84422344	0.000991044	0.020598027	6.47868797	6.960635986	6.887655026	6.609249851	6.969088878	6.63143793	7.243868569	7.432556506	7.257304406	7.128257117	7.094808222	6.986042309
ARC	ENSG00000198576	1.571741495	0.029315257	10.82399022	0.001001933	0.020797782	0.158671809	2.021081407	0.690235902	0.541813161	0.522320544	0.337958783	1.237723527	0.549283778	0.760229069	1.957306677	1.33329494	1.46747407
SLC25A4	ENSG00000151729	0.585092562	3.989499354	10.81018239	0.001009434	0.02092678	3.885251397	3.250488585	3.67456838	4.239565253	3.967082553	3.470346694	4.291240555	4.325473109	4.197235443	4.180611907	4.749022176	4.168650494
IGFBP7	ENSG00000163453	0.702212142	8.499810387	10.80558654	0.001011943	0.020952104	8.538865371	7.617272203	7.992191497	8.718527817	8.101112918	7.535375888	8.985982273	9.116938826	8.97671368	8.2077833	8.867030358	8.424859038
SYDE2	ENSG00000097096	0.507379409	5.195862588	10.78861238	0.001021264	0.021106688	4.959356636	4.942472269	5.100089866	5.300168921	4.81730418	4.57649439	5.188255298	5.729298928	5.48986735	5.71306188	5.092096832	5.395425405
LRRC37A3	ENSG00000176809	-0.659043019	4.097649751	10.78727428	0.001022003	0.021106688	4.496081668	4.565090984	4.560085005	4.044152254	4.250372584	4.635906176	3.562862771	4.118693549	2.988702019	4.098936973	4.199190002	3.332044006
ETV1	ENSG00000006468	0.676231998	3.329012437	10.77523117	0.001028674	0.021191488	2.942025094	3.156574456	3.120556022	3.147724672	3.811412866	2.626147753	3.866177261	3.315895809	3.459654561	3.987358233	3.554218082	3.947419146
NA	ENSG00000239828	-1.578381637	0.436764731	10.77516044	0.001028713	0.021191488	2.069400584	1.933182497	1.002872825	0.846113563	0.472789128	3.156883519	0.74771445	0.8669075	0.429621071	0.958017086	0.625529357	0.630288382
LINC01909	ENSG00000266258	-1.555427069	-0.384309123	10.7575988	0.00103852	0.021339495	1.260090721	0.925749094	0.639482522	0.484216389	1.145249184	1.076327415	0.942366053	0.141391817	0.230743934	0.998619612	0.283460416	0.314406182
NA	ENSG00000273219	-1.06050747	0.455451181	10.75814827	0.001038212	0.021339495	1.456220028	1.659563316	1.448418887	0.597198501	1.578901538	1.50983208	0.905480237	0.694044008	0.987558088	0.783113654	1.168890149	0.572404103
RNF41	ENSG00000181852	0.43365968	5.3063153	10.74803149	0.001043903	0.021423048	4.999234441	5.0664375	5.107111108	5.703396631	5.020566748	5.006661771	5.525604327	5.648682349	5.521079954	5.608729165	5.504593137	5.305015846
LINC00896	ENSG00000236499	-1.230227724	-0.562100675	10.73373631	0.001051998	0.021561988	0.859025733	1.014088444	0.786681162	0.597198501	0.941858204	0.841490902	0.57055356	0.647386087	0.157854224	0.414347471	0.464609471	0.085254582
WEE1	ENSG00000166483	0.92778173	7.481382259	10.728449	0.001055008	0.021596486	5.97250103	6.821441424	7.280275229	7.567154781	5.697590881	7.271186661	7.650731924	6.519901754	8.248747895	8.008786496	7.61445534	8.274428915
GALNT15	ENSG00000131386	1.244754698	3.079635511	10.72097943	0.001059276	0.021655158	1.62884918	3.086996515	3.590224985	2.628712104	2.019290974	2.385009017	2.674581666	4.066451514	3.631013346	3.982305615	2.55704026	5.074241558
CYP27C1	ENSG00000186684	-1.12206811	1.574164458	10.7187798	0.001060536	0.021655158	3.097077287	3.127165246	1.900364299	1.810198557	2.328641117	1.8638076	2.087505287	1.160677628	1.183894561	1.805382535	1.203304113	1.529632485
FER1L5	ENSG00000249715	-1.016920761	0.590836487	10.70769153	0.001066911	0.021758025	1.294686919	1.839578722	1.190849782	1.34387872	1.669624566	1.587916568	0.661851686	0.739240128	1.568349326	0.958017086	0.943149104	0.98112117
BCAN	ENSG00000132692	-1.216787947	1.658502394	10.70335025	0.001069417	0.021781843	3.289473688	2.769320732	0.739264312	1.856330705	2.036439633	2.811151898	1.405620579	1.83762717	1.220147766	1.609577156	1.713547387	1.263108575
SPIN3	ENSG00000204271	-0.480898512	4.871346744	10.6967772	0.001073223	0.021832044	5.043135601	5.314906077	4.931023443	4.599665989	5.340066988	5.310978442	4.780629978	4.655216626	4.368525332	4.87180127	4.680440643	4.60378051
SLC41A2	ENSG00000136052	0.626967305	4.148569405	10.68126001	0.001082263	0.021988453	3.791461912	3.673069336	3.868844324	4.112273581	4.822256542	3.318299133	4.475544481	4.693037205	4.510684243	3.992393216	4.633890426	4.368950061
MST1	ENSG00000173531	-0.734959223	2.615202326	10.65394516	0.001098364	0.022287744	2.755917447	3.523079407	3.148049236	2.883858121	2.499138756	3.517665318	2.560578559	2.507179302	2.351838591	2.622177035	2.530179602	2.199003522
ZBTB21	ENSG00000173276	0.820534251	6.224126998	10.65056171	0.001100375	0.022300747	5.060831307	5.59641755	6.287982579	6.673469814	5.289109746	5.817118582	6.170278772	5.528313877	7.266000943	6.646721232	6.537484195	6.901884948
CADM3	ENSG00000162706	0.982526987	2.285769531	10.64285514	0.00110497	0.022366013	0.859025733	2.458999212	2.10126172	2.429504731	2.019290974	1.661990923	3.2609517	3.315895809	2.564165968	2.471666659	2.402704914	2.861978737
ACKR4	ENSG00000129048	1.589983593	1.551013253	10.63738641	0.001108242	0.022380782	0.492526458	0.378389676	2.024226291	1.762542404	1.691441116	0.707984798	2.070944217	1.816694936	2.72418958	2.595953717	1.562668109	3.713048111
MTUS1	ENSG00000129422	0.625934836	7.720346844	10.63703956	0.00110845	0.022380782	7.245360606	7.06189941	8.568815116	7.575366541	7.117479936	7.35359563	7.125564963	8.151101922	8.187982625	8.035252866	7.821442967	8.148857476
KLF10	ENSG00000155090	0.638902226	5.205135528	10.62476421	0.001115832	0.02250192	5.035484774	6.112596159	4.319342662	4.688414228	4.880395626	4.893343192	5.621122132	4.712998778	5.607442215	5.474833378	5.778674757	5.401671505
GYPC	ENSG00000136732	0.446991883	4.992356234	10.61430379	0.001122162	0.022601564	5.098035216	4.680941351	4.855206977	4.851041194	4.784692696	4.367311221	5.186334559	5.440390615	5.109849911	5.262013043	5.260892966	5.074241558
TTLL7	ENSG00000137941	0.696242885	6.24189337	10.60168088	0.001129849	0.02272826	5.647298047	5.515498184	6.414120191	6.695843183	5.878459594	5.281908125	6.360295923	5.679443872	6.90942527	6.562051726	6.813606197	6.431050862
RHBDL1	ENSG00000103269	-1.094988386	0.082189969	10.59077947	0.001136531	0.022834441	0.904536129	1.421901716	1.74098595	0.934782184	1.047134984	1.246486123	0.661851686	0.599168633	0.900876018	0.873214275	0.406717424	0.630288382
FBXO22	ENSG00000167196	-0.398545642	5.583481424	10.57277874	0.001147651	0.023029433	5.71272255	5.854473635	5.756061379	5.698656385	5.92178598	5.795340443	5.567528042	5.244669031	5.124269842	5.358761611	5.609360086	5.444653021
NA	ENSG00000235078	-1.164645588	-0.11052556	10.543322	0.001166086	0.023370554	0.812032799	0.831645669	1.225675184	0.977153237	1.145249184	1.427278294	0.522642313	0.783063266	0.900876018	0.636444064	0.283460416	0.314406182
MBNL1-AS1	ENSG00000229619	0.802696861	6.959427147	10.53790222	0.001169511	0.023410357	6.191416195	6.484260011	6.776810097	8.042821063	6.517998108	5.937581209	6.998877018	6.519901754	8.202495645	7.036787283	7.845474572	7.31371923
USP46	ENSG00000109189	-0.447500668	5.328927646	10.5305108	0.001174198	0.023475296	5.719104734	5.598204894	5.276535735	5.289700173	5.652422982	5.760639976	5.371847061	5.122060128	4.954433635	4.879974669	5.068954853	5.293865423
FOXC1	ENSG00000054598	0.671021677	3.697458353	10.52414875	0.001178247	0.023525913	2.718182313	3.610687123	3.783764647	3.485239702	3.65365876	2.984759778	3.626577323	3.722661421	4.058957414	4.185016622	4.277994679	4.368950061
MYL12A	ENSG00000101608	0.559215634	7.138579449	10.52199518	0.001179621	0.023525913	7.050993427	6.784241976	6.528368136	7.682880315	6.898158842	6.347969215	7.268134471	7.246983685	7.752619909	7.100545818	7.565689362	7.297620822
SLC7A11	ENSG00000151012	-1.252353788	0.011310581	10.51432156	0.001184529	0.023570745	1.80717706	1.421901716	1.190849782	1.058335462	1.113280145	0.453705921	0.905480237	0.497612056	0.658218748	0.289004811	0.675413529	0.630288382
MCTP1	ENSG00000175471	0.647322422	5.347065747	10.51395322	0.001184765	0.023570745	4.640930572	5.288581708	4.987918552	5.055192218	5.664882406	4.322333657	5.381952196	5.868020865	5.413647295	5.084782058	5.836002905	6.028655914
TP53INP2	ENSG00000078804	0.603598464	6.140680966	10.50966576	0.001187517	0.023596651	5.7996018	5.76183004	5.671752475	6.581195053	5.747908863	5.739411871	6.569287079	5.822808759	6.846313161	5.838588378	6.278729779	6.772103396
PRPF40B	ENSG00000110844	-0.394555708	4.712140022	10.50058261	0.001193369	0.023665982	4.983415344	4.956474429	4.871792132	4.792924762	4.985676771	5.023151462	4.590388875	4.456420146	4.561020469	4.697783953	4.367966487	4.649987422
NA	ENSG00000272807	-0.577842291	3.031271998	10.49973768	0.001193915	0.023665982	3.364673293	3.437813101	3.549569357	3.220077348	3.463892161	3.399937356	3.04052251	2.341206606	2.79800267	3.046815379	3.067253986	2.861978737
TMEM255B	ENSG00000184497	0.599626672	3.835538639	10.49098861	0.001199582	0.023749382	3.396877111	3.53805514	3.705738936	3.297359363	3.879516225	3.822276975	3.477476549	4.541807091	4.242001932	3.97723524	4.055887318	4.419073751
COA1	ENSG00000106603	-0.396695613	6.103365638	10.4815393	0.001205733	0.023835614	6.491793232	6.265515248	6.326594159	6.032075854	6.25322738	6.413767746	5.97382694	6.010784039	5.680818479	6.082382195	5.848287929	5.846814461
IQCA1	ENSG00000132321	-1.286466617	1.820384683	10.47085605	0.001212725	0.023835614	3.154714773	3.137035078	1.448418887	1.526158541	1.712932662	3.095832596	1.507593982	1.858260034	1.356684131	1.735032682	0.943149104	1.879116381
ITGA7	ENSG00000135424	0.734759847	6.093956841	10.47840045	0.001207783	0.023835614	5.64562381	5.667941436	5.335518398	6.349839874	6.040221324	4.595521651	6.724925125	6.229481733	6.544235471	5.734255335	7.008648892	6.084078577
CENPN	ENSG00000166451	0.822338344	1.381392895	10.47153903	0.001212277	0.023835614	1.54511511	1.45384029	1.534270339	2.16204327	1.295259858	1.112002629	2.243430947	1.976219623	1.916491222	1.957306677	2.143881151	2.037249166
SCN4B	ENSG00000177098	0.662223436	3.482306844	10.47201407	0.001211965	0.023835614	2.851970177	3.045677262	3.366638922	3.591341233	3.760720921	2.523914625	4.003412622	3.772429069	3.860795081	3.628435947	3.958510331	3.834987707
CRHR1	ENSG00000263715	-0.706334577	2.638448599	10.47188027	0.001212053	0.023835614	3.562191998	2.992306323	3.201512088	3.297359363	2.396622161	2.935830855	2.213564929	2.608087568	2.535680602	2.758458094	2.432021909	2.444632584
SLC2A1-AS1	ENSG00000227533	-0.905145965	1.709584746	10.46345668	0.001217592	0.023902408	2.666282597	2.717639403	1.764860898	2.007081241	1.815835285	2.800258794	1.579606177	1.937961472	1.420393763	1.661075728	1.689471327	1.728245905
AFAP1L1	ENSG00000157510	0.471127283	4.739015899	10.43216754	0.001238393	0.024277652	4.213744587	4.340059846	4.587119737	4.691598624	4.548119954	4.787007801	4.862297715	5.238779858	4.868533076	4.650789995	5.114873448	5.152871342
LOC100506302	ENSG00000216895	-0.747394297	1.717861285	10.43023329	0.001239691	0.024277652	2.556522132	2.274587746	2.243992264	1.878855141	2.448790859	2.413880695	1.796587695	1.816694936	1.825291065	1.872460845	1.828246066	1.299243671
2-Mar	ENSG00000117791	0.575476912	3.166213564	10.42796	0.001241218	0.024278337	2.653010603	2.925540457	3.34304291	3.166155853	2.969895755	2.975105847	3.406651921	3.278111607	3.576124549	3.485770726	3.764730621	3.66539124
NA	ENSG00000179082	-0.954936364	2.38013798	10.41931831	0.001247039	0.024362924	3.617900632	3.413656606	2.2608802	2.815444937	2.789477896	2.626147753	2.167573637	1.376298415	2.461904896	2.734618149	1.974894428	1.971588298
PER2	ENSG00000132326	0.61558476	6.496380597	10.41216495	0.001251879	0.024428151	5.246801865	5.942932614	6.524002755	6.520710593	6.263277036	5.883130641	6.650945944	6.255964322	6.98643061	6.886004483	6.546727296	7.215501015
CBARP	ENSG00000099625	1.459757844	-0.328725979	10.39588639	0.001262964	0.024614933	0.158671809	0.505734629	0.223213813	0.799648212	0.368312864	0.611582202	1.237723527	0.739240128	0.808650977	0.289004811	1.168890149	1.43536085
TNFRSF10A	ENSG00000104689	0.708288832	3.136274954	10.38835484	0.001268126	0.024641153	2.468348988	2.819214541	3.42024029	3.37071119	2.829380812	2.537097025	3.006092011	3.766983356	3.696811999	3.534910126	3.506784324	3.644474887
WASF1	ENSG00000112290	-0.622053941	4.065702235	10.38960425	0.001267268	0.024641153	4.091170229	4.934005273	4.363012478	4.332252646	4.036911806	4.707616292	4.187515332	3.739442117	3.397692582	4.158384322	3.443412747	3.828820414
PAMR1	ENSG00000149090	1.676668876	5.207076243	10.38509655	0.001270365	0.024641153	3.862369426	2.274587746	6.64311232	4.039161114	3.106076232	5.439393689	4.236602295	6.813314195	6.162851429	5.553589814	3.973542519	6.287777679
ADAMTS9	ENSG00000163638	0.833396481	7.473715374	10.38572391	0.001269934	0.024641153	6.319793716	7.598196712	7.157702756	6.934281082	7.339683145	6.474127851	6.652338094	7.666607431	8.39169299	7.035568293	8.200958937	8.161181886
NFATC1	ENSG00000131196	0.667522946	5.07869191	10.36929835	0.001281282	0.024813119	4.543602799	4.959258627	5.008063731	5.308489566	4.307997338	4.400147449	5.41513376	4.622421499	5.983333814	5.082422918	5.334543894	5.742412235
INAFM2	ENSG00000259330	0.64091668	4.032475059	10.3678607	0.00128228	0.024813119	3.994514709	3.679837075	3.063946042	4.168207757	4.011120286	3.263834246	4.720846405	4.233702549	4.335855789	3.898960254	4.434662814	4.471478546
RNF212	ENSG00000178222	-1.030226173	1.977350855	10.36380151	0.001285103	0.024838202	3.097077287	3.107220678	2.464129632	1.526158541	2.135259456	2.686549816	1.967375123	1.193524764	1.568349326	2.113352997	2.246456711	1.559735426
NR2C1	ENSG00000120798	-0.40899969	6.123265376	10.35783338	0.001289264	0.024889071	6.495515831	6.629416232	6.215115893	6.126868116	6.124829062	6.361000588	5.843389706	5.874365609	5.773694434	6.121973272	5.996695005	5.931273657
ALDH3A2	ENSG00000072210	0.482665072	6.454006972	10.35452898	0.001291574	0.024904121	5.980492323	5.891385576	6.549999079	6.411007286	6.218900833	6.141222229	6.654423803	6.638710887	6.940314911	6.40288476	6.378102472	7.028368589
GAREM1	ENSG00000141441	0.948716557	4.832280499	10.35135303	0.001293798	0.024917481	4.227240304	3.739359155	5.071658121	5.474826046	4.147586549	3.838340297	5.095096575	4.53541532	6.541551881	5.206765989	4.701660527	5.865010883
PELO	ENSG00000152684	0.687125467	6.197339781	10.32135678	0.001314996	0.025295794	5.878697222	5.53988215	6.302328404	6.609249851	5.417376041	5.428823696	6.255189071	6.341801284	6.386690453	6.981519947	7.1520873	6.006969549
TMTC4	ENSG00000125247	-0.503679106	4.717576508	10.29197846	0.001336098	0.025641099	5.353211678	4.989535339	5.230124412	4.649642929	4.738285673	4.918746013	4.525018679	4.749353067	4.780230768	4.193785912	4.352716828	4.334539882
DDIT3	ENSG00000175197	0.925763997	1.747024722	10.29205519	0.001336042	0.025641099	1.601474283	1.713328453	2.024226291	0.977153237	1.712932662	1.842728062	2.002730743	1.858260034	2.773815505	2.946611954	2.311000423	2.327039263
MKNK2	ENSG00000099875	0.448783087	5.69177292	10.27104435	0.001351343	0.025898578	5.153280558	5.347150124	5.736573885	5.590224848	5.673129308	5.279949117	5.585128996	5.834570741	6.162851429	6.060973911	5.813901176	5.99048813
RTN4	ENSG00000115310	0.499936324	7.869456611	10.2687744	0.001353007	0.025898578	7.456321721	7.397277582	7.885298866	7.879293088	7.55505023	7.354992038	7.790683371	8.300164505	8.385969777	7.771671563	8.042181473	8.208562546
ARHGEF15	ENSG00000198844	0.500822364	4.512882488	10.26702723	0.001354288	0.025898578	4.305666248	4.148435388	4.257579052	3.902932731	4.717171259	4.494396802	4.840479223	4.693037205	4.702278348	4.621840848	4.725535695	5.213301917
STK26	ENSG00000134602	0.853220096	7.240367407	10.25460798	0.001363436	0.02601447	7.195310878	5.565688936	6.608895224	7.724671329	5.998170775	6.907480912	7.604013653	7.320851664	7.692602547	6.648317104	7.709176601	8.146689838
ADH1A	ENSG00000187758	1.379472705	0.594199644	10.25445956	0.001363546	0.02601447	0.431651844	0.238706251	0.739264312	0.934782184	1.080586612	1.455324387	1.267098603	1.773896703	1.596203028	2.237289194	0.723630344	1.674233507
SLC17A5	ENSG00000119899	0.427147814	4.205025729	10.24964733	0.001367107	0.026051879	4.177126341	3.875287557	4.092865771	4.286653171	3.930858166	3.931136252	4.466076175	4.557663712	4.431725436	4.431067172	4.386804643	4.487227482
C11orf96	ENSG00000187479	1.259426471	6.449958614	10.24598535	0.001369824	0.026073117	4.627422187	5.952745256	6.425399172	5.331126948	3.567802912	6.605078698	6.277012481	6.138576352	7.80129361	6.311163431	6.943977339	8.038616284
EFCC1	ENSG00000114654	0.729825769	1.985389792	10.23924737	0.001374837	0.026137959	1.854325865	1.81519708	1.963624152	1.810198557	2.286259761	1.984199326	2.228575221	2.962721601	2.318784599	2.595953717	2.326695049	2.735818588
CCDC141	ENSG00000163492	-1.324109392	3.925040153	10.23457326	0.001378325	0.0261737	4.314122793	6.914040391	3.101931756	4.750803813	3.260003157	7.359173171	3.568772688	3.330736696	3.860795081	2.582661121	2.980622253	3.557638319
SHISA6	ENSG00000188803	-1.501953846	5.555195472	10.23075456	0.001381181	0.026197375	6.865666183	6.152067986	3.493515869	6.11268397	4.380296996	6.821204861	5.851896799	4.499745237	4.043866169	3.270542377	5.634798827	4.035743302
NA	ENSG00000273748	-0.834961691	3.322425768	10.22684549	0.001384112	0.026222393	4.091170229	3.887032473	4.044919907	3.702851596	2.24259561	3.614120121	2.749341357	2.80161046	2.461904896	3.716266116	3.226317812	3.185290252
ELMO1	ENSG00000155849	0.412290138	5.655400557	10.21954212	0.001389603	0.026295822	5.419374084	5.50219563	5.597247373	5.351402624	5.617238007	5.289717664	5.668674845	6.066152071	5.744432871	5.722182938	5.827754385	6.203292522
WBP2NL	ENSG00000183066	-0.757748086	2.644390402	10.21404375	0.001393752	0.026343701	3.518951789	3.445776211	2.478639624	2.991130017	2.60638108	3.355981012	2.423803932	2.384523897	2.063410168	2.746587364	2.488926989	2.668344688
DMAC2L	ENSG00000125375	-0.453511368	5.388987689	10.20937097	0.001397288	0.026359895	5.693404829	5.286366174	5.620332872	5.446831657	5.766013432	5.799448964	5.205427839	5.222956845	5.009847833	5.731246693	5.089799267	4.98554436
IRAK1BP1	ENSG00000146243	-0.563603401	4.714889967	10.20436247	0.001401088	0.026359895	5.294591764	5.178200721	4.610366561	4.609800839	4.873255085	5.634462945	4.712862675	4.446234538	4.146332808	4.752227799	4.456226887	4.249367913
PDLIM5	ENSG00000163110	0.767820178	10.07189783	10.20464829	0.001400871	0.026359895	9.656467154	9.818405693	9.474921421	10.63039125	9.095290586	9.445073115	10.00772082	10.09181063	10.87117546	10.06929862	10.25243518	10.86631744
LRRC34	ENSG00000171757	-0.753689968	2.284785407	10.20597054	0.001399867	0.026359895	3.126183847	2.843528951	2.310389325	2.398660764	2.978794183	2.975105847	2.500010542	1.795454518	1.916491222	2.287309925	2.372779791	2.100051273
CCL4L2	ENSG00000276070	1.651932894	-0.68615891	10.19703514	0.001406666	0.026434281	0.081516205	1.056309132	0	0.079941425	0.421496527	0.883381801	0.828752828	0.599168633	0.855500314	0.783113654	1.022386224	0.572404103
CORIN	ENSG00000145244	1.186509523	4.466924337	10.17684162	0.001422156	0.026694537	5.009684956	3.321452441	3.583528112	6.069275108	3.122229311	3.456537046	4.788248327	4.81942368	5.827560672	2.977410439	5.023935376	5.102635524
F13A1	ENSG00000124491	0.592920424	5.105480807	10.16296583	0.001432899	0.026813489	4.266986122	4.81608995	4.623484192	4.931357554	5.10223516	5.037137007	5.664541498	5.618762984	5.661174015	4.824589767	5.450107126	4.714965087
NA	ENSG00000223414	1.950267403	5.700164393	10.16518496	0.001431176	0.026813489	4.041106907	4.882132454	2.777490879	6.215814202	1.984369754	5.053283947	7.242020508	3.772429069	5.976726828	3.833131077	6.511970536	7.390052271
NA	ENSG00000228201	-1.07147578	-0.485961957	10.16227553	0.001433436	0.026813489	0.859025733	0.78218735	0.832589034	0.799648212	0.977810843	0.883381801	0.313300011	0.444020688	0.548442896	0.783113654	0.346404831	0.449164712
ARMH1	ENSG00000198520	-1.097359436	1.334398608	10.14799686	0.001444581	0.026959995	2.341719677	2.520614312	1.357133551	1.856330705	1.482088328	2.56310588	1.507593982	1.193524764	1.801560845	0.687008924	1.33329494	1.299243671
NA	ENSG00000231595	-0.980426258	0.162506664	10.14929228	0.001443567	0.026959995	1.188305342	1.213824123	1.08102638	1.135191805	1.647473033	1.146816908	0.905480237	0.907070427	0.429621071	0.783113654	0.859305836	0.512099943
XYLT1	ENSG00000103489	-1.266953313	6.951186733	10.14100203	0.001450073	0.027009798	7.973299182	8.41013638	5.874635909	7.356600592	5.910203864	7.632995923	7.32248784	5.802989817	5.724064271	5.499799229	7.921084251	5.620965932
STX18	ENSG00000168818	-0.460771407	5.76685686	10.13615826	0.001453889	0.027009798	6.17177486	6.077149587	5.795713341	5.867252814	6.297465088	5.688630074	5.702666503	5.309785086	5.820198442	5.64275143	5.502867268	5.203801516
CEL	ENSG00000170835	-0.992493711	0.538357452	10.13730602	0.001452984	0.027009798	1.112760183	1.713328453	1.716709241	1.135191805	1.555300466	1.50983208	1.267098603	0.739240128	1.183894561	0.636444064	0.770287667	0.841066644
KIAA1211L	ENSG00000196872	0.877118025	3.039495988	10.13809051	0.001452365	0.027009798	2.666282597	3.250488585	2.994965022	2.838611673	2.535779133	2.059218148	2.343346314	4.261077252	3.459654561	3.295199584	3.392124228	3.947419146
TICAM1	ENSG00000127666	0.557286183	2.857318497	10.13063149	0.001458254	0.027060014	2.730870674	2.579705364	2.984835724	2.588279531	2.829380812	2.800258794	3.352867614	3.191329753	3.459654561	2.977410439	3.291748553	3.165850182
OPTN	ENSG00000123240	0.419149428	5.983110062	10.11079803	0.001474031	0.027321622	5.557553888	5.719759978	5.96242718	5.995181202	5.817763323	5.603467439	6.07695003	5.954404313	6.529864959	6.126560416	6.226352896	6.278756768
ERF	ENSG00000105722	0.430783868	5.239033078	10.0947805	0.001486899	0.027497488	4.923881177	5.222908185	5.025462924	4.981653684	5.191059045	4.943709273	5.416772973	4.950113758	5.615970852	5.533004887	5.410151978	5.670088052
NA	ENSG00000264490	-2.086912028	0.596506762	10.09546784	0.001486344	0.027497488	2.256532924	2.636471049	0.223213813	1.986486119	1.047134984	1.112002629	1.013423603	0.549283778	0.490254924	0	1.33329494	0.241992424
ABI3	ENSG00000108798	0.675541969	2.94289252	10.09049613	0.00149036	0.027507892	2.374434151	2.256592688	2.890321876	3.110140501	2.88723917	2.915784994	3.12316678	3.43055613	3.703229776	3.176346332	3.019768816	3.623250818
KLRD1	ENSG00000134539	-0.83314964	3.377089584	10.08990011	0.001490842	0.027507892	4.177126341	4.697710326	3.896124627	3.021815602	3.154002818	3.965670812	2.780232147	3.13325689	3.290958207	3.228486777	2.357581192	3.441183149
ARHGEF39	ENSG00000137135	-1.059270499	1.064069529	10.0810253	0.00149804	0.027578162	2.108819335	2.361342684	1.118570793	2.16204327	1.506907481	1.661990923	1.351797083	0.647386087	1.255512258	1.351956308	1.452535218	0.935930347
COL13A1	ENSG00000197467	0.665706254	2.51978857	10.08139211	0.001497741	0.027578162	2.513109064	2.103931073	2.562762296	2.641941678	2.257297654	2.370353576	3.131176674	2.884413848	3.26516395	2.471666659	2.80127142	3.185290252
F2RL2	ENSG00000164220	1.011821359	2.676608078	10.06170416	0.001513831	0.027837391	1.965867394	2.756572927	1.921760606	2.489282203	3.031062076	2.0033229	3.380010391	5.319117836	2.935182288	2.635112089	3.687823495	2.682094288
LOC105371849	ENSG00000267416	-1.239045442	-0.30281351	10.05610227	0.001518441	0.027890649	1.07345044	1.213824123	0.639482522	1.097275366	0.705012261	1.112002629	0.828752828	0.599168633	0.230743934	0.289004811	0.723630344	0.241992424
CD320	ENSG00000167775	0.560477686	2.68568199	10.05206832	0.00152177	0.027920275	2.679433609	2.361342684	2.765706836	2.693679195	2.640427294	2.483628928	2.943787719	3.054983171	2.967531776	3.185168322	3.14897698	3.242086497
PAM	ENSG00000145730	0.478520907	7.896736608	10.04788736	0.001525228	0.0279522	7.635702308	7.278017273	7.801212721	7.994648072	7.782023657	7.254822887	8.263674895	8.27232765	8.113745649	8.000376136	7.970936685	8.059835563
NEFM	ENSG00000104722	-1.58052863	1.990008983	10.04462894	0.001527928	0.027970187	1.486464432	2.794483315	2.974634804	1.554419035	3.855560965	3.182277512	2.120067787	0.825594388	1.894225957	0.873214275	2.387819941	0.572404103
HPD	ENSG00000158104	1.474777509	0.239870076	10.02429988	0.001544884	0.028248809	0.812032799	0.310237843	0.475540675	1.856330705	0.828290132	0.144812289	1.555999258	1.127065172	1.539947256	0.687008924	1.806024261	0.98112117
ADGRA3	ENSG00000152990	-0.393009367	6.619404724	10.02044761	0.001548118	0.028276183	6.884243112	7.054106911	6.84209089	6.812323264	6.540710676	6.698973134	6.277914665	6.520710928	6.33596815	6.641922999	6.327322524	6.411581373
PERP	ENSG00000112378	0.535109209	4.898540482	10.00352568	0.001562408	0.028505192	4.784775212	4.242863821	5.479542232	4.497840498	4.676729023	4.582864733	4.995504534	5.386365359	5.308130788	5.022154677	4.749022176	5.393337348
GSTO1	ENSG00000148834	0.479097336	3.924643468	9.993616775	0.001570838	0.028626891	3.742176957	3.652573522	3.943965748	3.625042481	3.8699818	3.778545949	4.156456255	4.718651719	4.013201676	4.315291551	4.129317208	4.148983363
NA	ENSG00000277954	-0.861734655	4.070141707	9.989993197	0.001573932	0.028651194	4.236167819	4.597620271	4.111606682	4.372492012	5.573851055	4.4774014	3.514691111	2.370228827	4.481111987	3.972146983	3.993344852	3.01104685
DEPTOR	ENSG00000155792	0.640589035	5.750181009	9.984181361	0.001578907	0.02867761	5.13430379	5.132063397	5.986740787	5.089395291	5.377558084	5.833239121	5.652069925	6.484670824	6.711944677	5.797468408	5.599703713	6.148635093
FADS3	ENSG00000221968	0.573666007	4.101796223	9.984777916	0.001578396	0.02867761	4.167824689	3.863446241	3.806947624	4.368518207	3.53197696	3.490816433	4.546141326	4.201767615	4.656712042	3.920252322	4.575972002	4.427260969
VEPH1	ENSG00000197415	-2.193755474	0.354508419	9.976904055	0.00158516	0.028759077	2.679433609	1.765161698	0.152578116	2.105864858	0.421496527	1.427278294	0.705421745	0.270154958	0	0.151727122	0.770287667	0.935930347
ZNF106	ENSG00000103994	0.517745443	8.367540124	9.958560269	0.001601032	0.029014695	7.922699364	8.087996684	8.398040315	8.288159935	7.954325096	7.798482704	8.232834189	8.925371643	8.637686173	8.816536101	8.282941668	8.611344113
THUMPD2	ENSG00000138050	-0.43625978	4.381440814	9.956316806	0.001602984	0.02901776	4.657640107	4.819158388	4.382433669	4.713694739	4.598062492	4.604941997	4.323057064	4.164975043	3.939009977	4.370478135	4.375531293	4.083147967
CHRM2	ENSG00000181072	-1.633511327	1.724880765	9.949504668	0.001608927	0.029092972	3.067371385	3.610687123	1.588791665	1.609331595	1.047134984	3.156883519	1.145829525	0.783063266	1.183894561	2.303605386	0.625529357	1.926093105
RAB32	ENSG00000118508	0.750914893	3.330049709	9.945768998	0.001612195	0.029119715	2.963687106	2.664037701	3.46465069	4.168207757	2.896660594	2.710019902	3.550969808	3.402734006	4.488562073	3.660421168	3.687823495	3.889338134
LOC102723582	ENSG00000272758	-0.646873315	2.981203541	9.919481565	0.001635384	0.029505816	3.380865056	3.380805588	3.327095069	3.193368504	3.2453288	3.999397988	2.925480856	2.58351444	2.736757011	3.464187578	2.543672443	2.861978737
SLC19A1	ENSG00000173638	-0.680460978	2.261116723	9.912272018	0.001641803	0.029588819	2.828549853	2.925540457	2.812276269	2.007081241	3.013848994	2.626147753	2.151911524	2.136836534	2.214820354	2.367006725	2.295133182	2.058488415
MYO1E	ENSG00000157483	0.507818697	6.977530698	9.901034618	0.001651859	0.029671468	6.643777412	6.594920937	7.416510927	7.003820385	6.395421448	6.407500761	6.895686838	7.308721924	7.519311968	7.157688945	7.005605132	7.253408588
THNSL1	ENSG00000185875	-0.598662132	3.309356616	9.901462868	0.001651474	0.029671468	3.511617389	3.500320235	3.629766256	3.378635862	3.998049534	3.90595257	3.065816647	3.239311162	3.090129922	3.589093449	2.708479359	3.095669826
ZBED3-AS1	ENSG00000250802	-0.637960759	5.160801291	9.903767026	0.001649408	0.029671468	5.33670476	5.323575197	6.131501841	5.418283292	4.764251418	6.617543055	4.790778863	4.988055184	4.481111987	5.056214532	5.110346801	4.855072419
CYGB	ENSG00000161544	0.80804358	2.815927594	9.895770196	0.001656591	0.029690928	3.106844866	1.955664372	2.616236952	2.546681051	3.064884109	1.96481885	3.413236136	3.009589786	2.879600386	3.793296234	3.26755844	3.26966756
UGT8	ENSG00000174607	-1.308967011	0.544179018	9.896321079	0.001656095	0.029690928	2.202896934	1.574961192	0.920241834	1.34387872	2.300525663	0.963682119	0.522642313	0.946145482	0.760229069	1.254734526	0.406717424	1.024939329
FOXN2	ENSG00000170802	0.362789568	6.000200394	9.891383067	0.001660545	0.029729056	5.802609913	5.861931963	5.820131605	6.034585868	5.725614852	5.714969593	6.184782087	6.100114268	6.332867351	6.036808298	6.239885511	6.212796264
NA	ENSG00000254295	1.564391704	-0.013075894	9.886543041	0.001664919	0.029774599	0.368095031	0.163442115	0.639482522	1.986486119	0.522320544	0.508273654	1.047681631	0.497612056	2.232676368	0.73586139	1.480866607	1.43536085
GEM	ENSG00000164949	0.940820493	7.581972994	9.873610211	0.001676662	0.029951698	5.753710829	7.551912857	7.258367809	7.076265335	5.234430102	7.389015735	8.321697417	7.20178594	8.036116078	7.453950292	7.841724586	8.60097701
NA	ENSG00000260988	-1.071296905	-0.093465057	9.869109657	0.001680768	0.02999213	1.361485697	1.250655148	0.532283286	0.977153237	1.145249184	1.076327415	0.828752828	0.549283778	0.548442896	0.529665404	0.406717424	0.79118824
MFSD2B	ENSG00000205639	-0.901916065	0.329461926	9.864859543	0.001684655	0.030028567	1.456220028	1.389240043	1.418627638	1.018315302	1.431131171	1.146816908	1.145829525	0.8669075	0.710125341	0.783113654	0.625529357	0.889278069
PIK3C2G	ENSG00000139144	-1.215222078	0.735853246	9.855496461	0.001693251	0.03014876	2.598666901	1.977801274	1.190849782	2.027386491	0.705012261	1.427278294	1.295887482	0.8669075	0.855500314	1.186078185	0.723630344	0.79118824
NA	ENSG00000267127	-0.938926046	1.423904797	9.852821025	0.001695715	0.03015964	2.273977432	2.458999212	1.942844221	1.786567248	2.053386845	2.077378799	1.874998789	0.8669075	1.388890597	1.320271471	2.052452568	1.148933192
NA	ENSG00000229539	-0.969616313	0.658207856	9.847611707	0.001700524	0.030212146	1.965867394	1.176028138	1.118570793	1.662230458	1.602122727	1.661990923	0.905480237	1.160677628	1.290030568	0.636444064	0.859305836	1.024939329
KIF13B	ENSG00000197892	0.602764455	5.982140742	9.844861827	0.001703068	0.030224347	5.779894677	5.089493536	6.028019621	5.877076159	5.592812477	5.532838548	5.969365963	6.413261931	6.618267463	6.038026241	5.711521421	7.131558255
SLC33A1	ENSG00000169359	-0.47284358	4.628840748	9.83794646	0.001709482	0.030272161	4.778677629	4.864418598	4.933658847	4.704266384	5.046191428	4.951114792	4.666767525	4.496458341	4.400471432	4.094261009	4.780704208	4.008718375
MEG9	ENSG00000223403	-1.074736186	1.103432427	9.838319311	0.001709136	0.030272161	2.108819335	1.933182497	1.292901161	2.216115845	1.893179291	1.75518793	1.967375123	0.694044008	1.220147766	0.636444064	1.423636299	1.334495766
PLSCR1	ENSG00000188313	0.5440259	5.930765738	9.826635265	0.001720027	0.030425784	5.249008823	5.840950704	6.109527246	5.888221541	5.538176849	5.122696229	5.911245317	6.451955693	5.958064657	5.970740116	6.166562261	6.543594767
NA	ENSG00000272417	-1.130945609	-0.151850984	9.814028529	0.001731857	0.030601787	1.328472883	1.545620875	0.739264312	0.891128967	0.788356616	1.112002629	0.74771445	0.270154958	0.658218748	0.636444064	0.675413529	0.449164712
ARNTL	ENSG00000133794	-0.7485799	4.088787807	9.809041187	0.00173656	0.030651606	5.448473281	4.423074289	4.294953592	4.582614735	2.906020892	4.701774724	3.959102309	3.63569901	4.108151048	3.311406671	4.051171449	3.579842364
RIN3	ENSG00000100599	0.542266114	5.394555512	9.798226	0.001746803	0.030729313	5.122315289	5.024516515	5.426268244	5.945362671	4.851618932	4.701774724	5.557160772	5.792307326	6.044003735	5.307162863	5.545406456	5.633404152
CDC42EP1	ENSG00000128283	0.505606424	5.342858637	9.790476086	0.00175418	0.030729313	5.088207605	4.680941351	5.242930835	5.420204192	5.341792432	4.675190956	5.880688924	5.386365359	5.878070406	5.432856302	5.550427885	5.365913958
PRDM16	ENSG00000142611	0.846828306	2.901954623	9.790513595	0.001754145	0.030729313	2.220998066	2.201220258	3.34304291	3.071550962	2.829380812	2.022196296	3.246276213	2.58351444	3.728619145	3.7040416	3.377129117	3.287766287
COL8A2	ENSG00000171812	0.819536335	2.506759176	9.798731436	0.001746323	0.030729313	2.273977432	1.839578722	2.478639624	2.444682903	3.122229311	1.945174478	3.520801268	2.595853322	2.521224193	2.956951342	3.283730165	3.021900179
LYPD6	ENSG00000187123	-0.823945545	3.287978999	9.793903488	0.001750914	0.030729313	3.760856673	3.75866636	3.742275831	4.411639417	3.734690978	2.613757834	2.618705899	2.853916786	3.664287759	2.427738697	3.443412747	2.932697571
LOC339260	ENSG00000233098	1.104399045	4.705832629	9.799524011	0.00174557	0.030729313	3.504245513	3.48494551	5.551654317	4.678818647	3.215524568	4.396535669	4.443738769	5.027303721	5.744432871	6.083562281	3.675619108	5.232117068
MIR133A1HG	ENSG00000265142	-1.301801722	2.790884839	9.792831363	0.001751935	0.030729313	3.91335276	4.466774863	1.225675184	3.782663114	2.511455901	3.131034527	2.136077512	2.218901395	2.267738764	2.542032297	3.26755844	1.402516511
GPR37	ENSG00000170775	0.876681444	2.762198918	9.783735207	0.001760623	0.030809008	2.952896756	1.790396293	2.2608802	3.051862085	2.166750377	2.56310588	3.660180084	4.070878002	2.736757011	3.066047175	3.283730165	2.849847748
EDNRB	ENSG00000136160	0.970796859	5.771345514	9.773641723	0.001770315	0.030901671	5.119905587	4.2878571	5.633360603	5.538108204	6.231054799	4.178321114	5.856735567	5.809626428	6.157019037	5.228265953	6.904650778	7.043759786
LINC00484	ENSG00000229694	-1.212785154	0.826286806	9.772291824	0.001771615	0.030901671	2.238874899	1.933182497	1.08102638	1.582136563	0.522320544	2.181788782	0.828752828	1.225640658	0.808650977	0.828867232	1.022386224	1.263108575
RNF115	ENSG00000265491	0.700541329	7.686903531	9.774049585	0.001769922	0.030901671	6.956247341	7.270190717	7.874023559	8.167272259	6.912162132	6.923882937	7.168034881	7.749365604	8.577607927	7.917105806	8.191347029	8.058847851
LRRC8A	ENSG00000136802	0.506550455	6.16341927	9.752887376	0.001790413	0.031196122	6.044148879	5.750623625	5.904497206	6.529635144	5.627176606	5.777400393	6.466199841	6.651327625	6.742644874	5.931956854	6.296770921	6.138697659
CD44	ENSG00000026508	0.895525309	10.64438767	9.745079415	0.001798034	0.031242742	9.975582543	10.26782677	10.21424044	11.57422745	9.058907739	9.901553142	11.0822517	10.30197367	11.58199269	10.53871287	11.23618521	10.99280686
SYNJ2	ENSG00000078269	0.438992526	6.307324623	9.74385441	0.001799232	0.031242742	5.989759894	5.983157534	6.239815976	6.395468718	6.092399151	5.352582522	6.613555806	6.625230621	6.589975007	6.40288476	6.499907969	6.322210457
DNAH7	ENSG00000118997	-0.545518747	4.057047365	9.740327878	0.001802687	0.031242742	4.606919451	4.394559409	3.556425356	4.348483321	4.18266856	4.660207752	3.802399093	3.574668237	3.933561665	3.634889973	4.036930641	4.108826035
AMER2	ENSG00000165566	-2.083970691	-0.140842128	9.740652847	0.001802369	0.031242742	1.328472883	1.51567145	0.354886712	1.636023466	0.133494433	1.482835643	0.068339698	0.907070427	0.658218748	0.07785727	0.0762549	0.512099943
CYS1	ENSG00000205795	0.749712917	3.604326091	9.741406746	0.00180163	0.031242742	3.067371385	2.756572927	3.610131084	3.542796439	4.074754635	2.811151898	3.586358556	3.67693457	4.302429276	4.219778428	3.554218082	4.381645188
IFI16	ENSG00000163565	0.563396454	7.258665128	9.736801253	0.001806149	0.031269441	6.626056803	7.201892796	7.237189699	6.680699162	6.757875269	7.172740323	6.794664848	7.6923322	7.929990082	7.482859051	7.101666173	7.754142602
NA	ENSG00000280832	-0.801206421	1.40159544	9.733310181	0.001809583	0.031295594	2.406423212	2.256592688	1.963624152	1.582136563	2.300525663	1.777575958	1.625691848	1.459676837	1.752896313	1.413311808	1.480866607	1.263108575
RSPH1	ENSG00000160188	-1.067154516	-0.158700258	9.72876425	0.001814064	0.031339787	1.033039533	1.32161101	0.832589034	0.650535962	0.977810843	1.339712367	0.57055356	0.444020688	0.490254924	0.873214275	0.625529357	0.512099943
DCLK2	ENSG00000170390	0.409312937	4.83455742	9.723012953	0.00181975	0.03140467	4.582625413	4.667384406	4.677940618	4.901416663	4.637931877	4.507850428	4.883791146	4.901239236	5.295443901	5.034411425	4.957442664	5.252994887
NA	ENSG00000228393	-0.600479291	2.330262707	9.717777298	0.001824941	0.031460899	2.692465824	2.936884885	2.741845999	2.970304261	2.547788677	2.832694423	2.500010542	2.067648665	2.284955504	2.382431075	2.295133182	2.199003522
CAB39L	ENSG00000102547	0.862211533	5.702420839	9.708799489	0.001833878	0.031581509	4.881833707	4.67756404	5.810127028	6.195769513	4.626652608	5.376614385	5.536200021	5.624796702	6.669148298	5.842776036	6.010122064	7.625740061
GATM	ENSG00000171766	0.601576808	3.817575697	9.700869322	0.001841809	0.031684559	3.844966587	3.6662697	3.874341809	3.463049819	3.482781665	3.182277512	4.168181907	4.53541532	4.640083171	3.997410689	3.870236248	3.672296509
NAV3	ENSG00000067798	0.602495094	5.221784349	9.693435259	0.001849275	0.031715618	4.80591606	4.834403437	4.597128564	5.441166999	5.867721031	4.055442589	5.477721923	5.30039157	5.448445462	5.503330771	5.653587777	5.470632849
ITGA5	ENSG00000161638	0.806117002	7.898807851	9.693250759	0.001849461	0.031715618	6.936527895	7.870085057	7.346049261	8.068462502	6.712584888	7.501310678	8.393797964	7.416994343	8.657031123	6.979619609	8.500498074	8.523859196
NA	ENSG00000242539	-0.789123093	1.695598836	9.696988375	0.001845703	0.031715618	2.184565803	2.219914872	2.404584733	1.96559273	2.461543514	2.510610662	1.931131241	1.486432139	1.848637265	2.220222648	1.423636299	1.334495766
WDR86	ENSG00000187260	-0.956895449	3.228113855	9.689911589	0.001852825	0.03173986	4.716240981	4.657132434	3.327095069	3.246300701	2.328641117	3.970537523	3.231449907	2.690939934	2.79800267	3.278808359	2.446459984	2.885938924
HSD17B13	ENSG00000170509	1.09375369	2.216884825	9.667346179	0.001875721	0.032098294	1.425327984	1.659563316	3.801186711	1.762542404	1.691441116	2.35554773	2.167573637	3.191329753	3.307901678	2.997583454	1.760526669	2.787613876
N4BP2	ENSG00000078177	-0.446110724	6.167357526	9.658761494	0.001884506	0.032147227	6.032665471	6.788944701	6.587299187	6.040841865	6.435564214	6.447321502	5.842170301	5.780194211	5.840718742	5.957927857	6.195699368	6.061901439
IGFBP5	ENSG00000115461	-0.790864795	11.6387894	9.659067047	0.001884193	0.032147227	12.2291323	12.16127113	11.55423887	12.00759628	12.32010231	11.34802197	11.63080481	10.90884397	11.62302965	10.76817862	11.13278011	10.81522491
WDR27	ENSG00000184465	-0.415285585	6.429506586	9.658839287	0.001884426	0.032147227	6.624357719	6.89744235	6.566224385	6.326472615	6.425022476	6.877349436	6.132870927	6.023399869	6.148813873	6.501535625	6.271652397	6.22223781
ADAMTS1	ENSG00000154734	0.858220446	8.761457041	9.645493577	0.001898167	0.032339655	7.514351733	8.326351987	8.75447855	8.207035908	7.837499229	8.73823658	7.941497126	8.517619433	9.442049665	8.737399899	9.622795504	9.926732415
IGFBP7-AS1	ENSG00000245067	0.925287953	0.697044679	9.643951584	0.001899761	0.032339655	0.948654675	0.677873735	0.96214884	1.713258104	1.080586612	1.002216117	1.579606177	1.795454518	1.777433762	1.320271471	1.508652328	1.299243671
PTPRK	ENSG00000152894	0.440367212	6.906694103	9.639611665	0.001904255	0.032382283	6.529502005	6.506320397	7.087255056	6.767758893	6.699859849	6.529592517	6.78961298	7.196731691	7.266542739	7.017776215	6.913122203	7.406192722
NA	ENSG00000273084	-1.114692971	-0.333868738	9.632051334	0.001912109	0.032481907	1.07345044	0.879464512	0.532283286	1.058335462	1.113280145	0.924090577	0.421764913	0.388361518	0.604374687	0.958017086	0.406717424	0.449164712
ABCA6	ENSG00000154262	0.595203205	6.528807962	9.628005306	0.001916326	0.032519596	5.575251482	6.186929793	7.020026123	6.136247325	5.785162334	6.601161398	6.576637978	6.719871156	7.011858411	6.915461453	6.296770921	7.045755283
HOXA6	ENSG00000106006	-1.056274866	2.548546347	9.609251549	0.001935995	0.032787812	4.167824689	3.295248339	2.44947222	2.301963235	2.86820971	3.985039922	1.755723861	2.853916786	2.250314081	2.734618149	1.828246066	1.902795941
PEG10	ENSG00000242265	-0.775982655	4.346640161	9.608962366	0.0019363	0.032787812	4.086241353	5.016518891	5.052387488	4.190888434	5.556124216	4.432252915	3.940989969	3.308417719	4.06893125	5.230398432	3.886211698	4.035743302
NA	ENSG00000248787	-0.629555915	2.085740914	9.607184337	0.001938176	0.032787812	2.453114952	2.756572927	2.404584733	2.489282203	2.74843985	2.650612871	2.272691212	1.773896703	2.122066723	2.149862929	2.052452568	2.100051273
FZD3	ENSG00000104290	-0.436161474	5.474668127	9.595371172	0.001950685	0.032965157	5.427191439	6.070727167	5.880111411	5.482200375	5.560576388	5.795340443	5.261236805	5.3283906	5.030410484	5.508611927	5.105805906	5.382851489
MYOM3	ENSG00000142661	1.130601876	0.391114969	9.591969113	0.001954302	0.032992032	0.550936121	0.78218735	1.357133551	0.650535962	0.867148003	0.798347166	0.905480237	1.287804083	1.676675962	1.113990591	1.480866607	2.378614318
SEC24B-AS1	ENSG00000247950	-0.641868772	2.304442266	9.585094568	0.001961633	0.033081473	3.047222103	2.925540457	2.69290675	2.546681051	2.809567307	2.613757834	2.020088856	2.370228827	2.178431324	2.622177035	2.229859286	2.037249166
MIR4435-2HG	ENSG00000172965	0.598037244	3.823457058	9.574760821	0.001972706	0.033233757	3.710496364	3.097144035	3.556425356	4.034152647	3.821340967	3.263834246	4.112627958	4.563957882	4.315055151	3.673019307	4.190638742	4.003252105
MGAT3	ENSG00000128268	-0.850386001	2.805771141	9.570152186	0.001977664	0.033282835	3.436146593	3.719790057	2.434664363	3.119628734	3.62560404	2.885184079	2.916239567	3.549514191	2.284955504	2.31971884	2.432021909	2.100051273
PLEKHB1	ENSG00000021300	1.013072486	0.322621051	9.563656323	0.001984674	0.033330887	0.431651844	0.925749094	0.639482522	1.018315302	0.661462114	1.076327415	1.579606177	1.404630025	1.623529136	1.038110651	0.943149104	1.299243671
GABARAPL1	ENSG00000139112	0.682992602	6.380385789	9.563472702	0.001984873	0.033330887	5.584019528	5.927376622	6.789959277	5.878474049	5.542684666	6.528767856	6.117833472	7.079710385	6.781830136	6.506823345	6.1967673	7.292027732
PI4K2A	ENSG00000155252	0.433164259	4.029416086	9.56181725	0.001986663	0.033330887	3.839118676	3.739359155	4.015368422	4.073741824	3.734690978	3.890628611	4.340434344	4.404757386	4.344092792	3.956773641	4.325635793	4.35614223
CAPN6	ENSG00000077274	-0.733358108	4.371935528	9.548417932	0.002001218	0.033483269	5.944177682	4.292280205	4.951973099	4.726170789	3.953604771	4.958482492	3.771984311	4.110116861	3.497071519	3.97723524	4.734387992	4.294821319
CD59	ENSG00000085063	0.4376737	7.971782485	9.550557435	0.001998887	0.033483269	7.60931758	7.75783041	7.990610436	7.80221253	7.67248185	7.582629397	7.823184813	8.3921332	8.33934787	8.242007252	7.994156907	8.20082279
CFAP54	ENSG00000188596	-0.691963545	4.70417987	9.547775844	0.002001918	0.033483269	5.490117694	4.978599001	3.922898637	5.373381599	4.264995987	5.274056082	4.316047119	4.044113028	4.602810654	4.012359249	4.423758691	4.852034699
PTBP2	ENSG00000117569	-0.38835442	7.194177795	9.545570329	0.002004325	0.033489108	7.298534478	7.726713758	7.241981952	7.303474551	7.553934206	7.212825836	6.91900726	6.976735791	6.987088234	7.012209621	7.111326135	6.993642996
ADGRL4	ENSG00000162618	0.461527781	6.043432725	9.533800558	0.00201722	0.033601056	5.569964962	6.094981734	5.725970558	5.635572504	6.146709145	5.679742276	6.39397352	6.309388618	5.908937461	6.096479909	6.280745528	6.714729841
MN1	ENSG00000169184	0.687181557	3.895485301	9.535043529	0.002015854	0.033601056	2.804743048	3.453695609	4.319342662	4.154426202	3.681178317	3.095832596	4.443738769	4.217823443	4.431725436	3.871895514	4.24533685	4.103726854
LOC100506804	ENSG00000225793	-0.976629508	0.396185383	9.534028991	0.002016969	0.033601056	1.573569889	1.137215267	1.506217027	1.097275366	1.323477121	1.482835643	1.013423603	0.549283778	0.710125341	1.500713705	0.723630344	0.841066644
SYT1	ENSG00000067715	1.062520985	6.744077628	9.52975123	0.002021675	0.033606479	5.486381122	5.301803933	7.412265523	6.029561465	7.138478562	5.867561023	6.879135308	5.561721274	8.294626158	7.735718468	6.667964437	7.171705581
NA	ENSG00000273449	-0.723767411	1.983850539	9.531400267	0.00201986	0.033606479	2.498342802	2.490135672	2.667800165	2.33492115	2.829380812	2.310196079	2.329489408	1.538498669	2.141100654	2.017819017	1.99467834	1.589223064
BMP4	ENSG00000125378	0.712564293	2.820014093	9.512045226	0.002041275	0.033897667	2.542195773	2.394634778	3.514791958	2.743625371	2.300525663	2.674670021	2.707097022	3.345426469	3.452053292	3.634889973	3.192454902	2.989092129
INTS6-AS1	ENSG00000236778	-0.637375576	2.828256361	9.506118558	0.002047879	0.033972661	3.106844866	3.338661104	3.412703805	2.850057014	3.138203534	3.497575643	2.685501746	2.769291488	2.736757011	3.253866961	2.295133182	2.460675685
NA	ENSG00000231563	-0.823346609	0.64144962	9.502108515	0.002052359	0.034012315	1.80717706	1.603716684	1.3253748	1.497333381	1.295259858	1.50983208	1.177115752	1.193524764	1.029021199	0.783113654	1.060430392	0.889278069
PRR3	ENSG00000204576	-0.435766849	3.973011477	9.481083232	0.002076014	0.034369323	4.177126341	4.177418483	4.286731411	4.068852181	4.28665687	4.432252915	4.096354399	3.931792853	3.790203961	3.740408718	3.711926842	3.679168883
NA	ENSG00000224418	-1.206378165	-0.5948236	9.478205523	0.002079273	0.034388294	0.661106542	0.831645669	0.877081014	0.650535962	0.828290132	0.963682119	0.313300011	0.33046855	0.855500314	0.73586139	0.217643969	0.241992424
CD79B	ENSG00000007312	1.099902771	1.060932566	9.47166951	0.002086694	0.034475995	1.260090721	1.213824123	0.739264312	1.018315302	1.669624566	1.112002629	1.776300455	1.858260034	2.335406256	0.873214275	1.480866607	2.476542343
LRRTM4	ENSG00000176204	1.836941818	1.270594599	9.461284122	0.002098541	0.03463657	1.987176966	0.565425787	0.532283286	1.172137202	1.431131171	0.276405652	0.705421745	3.090296773	3.26516395	2.220222648	0.770287667	1.993808958
GAS1	ENSG00000180447	0.947021155	7.250129258	9.458287751	0.002101972	0.034658046	6.477747308	6.2711281	8.680506687	6.284910029	6.164367455	7.466421621	7.018442125	8.299221632	7.42247875	7.747678596	6.35437221	8.083987511
QPCT	ENSG00000115828	0.598325677	3.307742187	9.449760223	0.002111767	0.034784309	3.364673293	2.890961912	3.22751846	3.638305594	2.839186449	2.821963369	3.586358556	3.974944113	3.444411762	3.541795378	3.499878945	3.883399328
LRRC37A	ENSG00000176681	-1.265594314	2.347843325	9.440493642	0.002122464	0.034925149	2.985028669	2.361342684	3.616705879	3.263521818	2.396622161	2.843346245	1.796587695	2.186633432	0	1.872460845	2.69644919	1.902795941
NA	ENSG00000236166	-0.907741194	1.699373156	9.433363934	0.002130731	0.035025772	2.108819335	2.831422968	1.878645884	2.382987918	2.036439633	2.626147753	1.555999258	0.825594388	1.801560845	2.131723454	1.689471327	1.589223064
RAP2C	ENSG00000123728	0.796994822	7.972767396	9.427485096	0.002137572	0.035080259	7.564832234	6.389388714	7.938423383	8.3067097	6.899330988	7.497522353	8.307188158	8.080691996	8.554500711	7.369877847	8.276895184	9.026975062
IMMP1L	ENSG00000148950	-0.477514269	3.465804661	9.426812296	0.002138357	0.035080259	3.697626734	3.955562198	3.724123045	3.604916349	3.697441554	3.960787628	3.400037519	3.285748028	3.15711186	3.420027767	3.234660789	3.527491127
CH25H	ENSG00000138135	1.366654679	0.126200267	9.42465894	0.002140869	0.035086107	0.607072713	1.603716684	0.354886712	0.361628715	0.522320544	0.841490902	0.705421745	1.225640658	1.029021199	0.873214275	2.052452568	1.728245905
TMEM161B-AS1	ENSG00000247828	-0.427234549	4.575871237	9.417745782	0.002148955	0.035183198	4.856004136	4.931171863	4.724340633	4.530217386	4.861275081	4.95603077	4.459729272	4.217823443	4.228717234	4.725262684	4.532646951	4.249367913
TDRD12	ENSG00000173809	-1.377872374	0.943079523	9.415273933	0.002151854	0.03519525	3.135756985	2.163088207	0.586878353	2.233698857	1.080586612	1.842728062	0.828752828	1.225640658	0.429621071	0.998619612	1.060430392	1.43536085
CSF1	ENSG00000184371	0.46926106	4.876953898	9.411100767	0.002156757	0.035240025	4.650979499	4.852487364	4.539471217	4.813532875	4.841897717	4.248121013	5.501089333	5.273759606	5.192003802	4.71920137	5.101250674	4.937631154
IFT80	ENSG00000068885	-0.406866384	4.51619723	9.397898803	0.002172343	0.035459081	4.593087276	4.803750521	4.724340633	4.675605886	4.671250044	5.060149122	4.414501496	4.097155462	4.423975181	4.464062555	4.367966487	4.398400096
ZFHX2	ENSG00000136367	0.674640115	3.862818318	9.385960229	0.002186535	0.03565498	3.839118676	3.492653353	3.054291256	4.199861799	3.425354587	3.644890017	4.232885105	4.449637737	5.29331853	3.660421168	4.046440115	4.197657448
TMEM107	ENSG00000179029	0.804666721	4.539069265	9.38087977	0.002192603	0.035718139	4.640930572	3.699951866	3.980108778	4.701109857	3.379053094	4.174108146	4.534109136	5.091887195	3.203120928	5.259926819	4.952393184	5.269026851
NFKBIA	ENSG00000100906	0.521301777	6.839390101	9.374474665	0.002200278	0.035807317	6.469253642	6.941051648	6.808025462	6.46968646	6.496472172	5.894698569	6.331038565	7.173251332	7.093519782	7.102293456	7.008040653	7.388480666
NA	ENSG00000273448	-0.625907581	2.718883319	9.359284557	0.002218587	0.03606922	3.182692392	3.024565219	3.063946042	2.803720556	3.3312162	3.378126586	2.423803932	2.595853322	2.063410168	2.647932198	2.960643298	2.735818588
PDE4D	ENSG00000113448	0.489856355	7.237325915	9.336148892	0.002246772	0.036451944	6.846118181	6.962718626	7.244637452	7.165427239	7.016851335	6.47327086	7.291105551	6.972601862	7.734327142	7.31968412	7.80682948	7.487232443
SLC5A7	ENSG00000115665	1.469668803	0.147923106	9.334456379	0.002248848	0.036451944	0.492526458	0.443466769	0.920241834	1.713258104	0.472789128	0.074222346	1.237723527	0.549283778	1.029021199	1.500713705	1.30187871	1.855041665
YEATS4	ENSG00000127337	0.548211969	2.800718721	9.334532108	0.002248755	0.036451944	2.498342802	2.970392563	2.64224891	2.731299997	2.60638108	2.800258794	2.87867083	3.352715644	3.080302064	3.262228762	3.275666962	3.260532335
ADGRL2	ENSG00000117114	0.513426181	6.119110196	9.330042283	0.002254272	0.036503497	5.434966662	5.80425732	6.057315699	6.129218641	6.164367455	5.383928984	6.053960296	6.582467926	6.306764849	6.206728629	6.282758464	6.881173508
MCF2L	ENSG00000126217	0.686947516	6.561518994	9.322329961	0.00226378	0.036620684	5.493844613	6.027606668	6.943639133	6.623492174	6.293012679	5.640582929	5.78493346	6.751925808	7.244160513	6.922073161	6.708960963	7.111375319
DET1	ENSG00000140543	-0.432132703	5.191779985	9.320526366	0.002266009	0.036620684	5.399643345	5.686542434	5.397920964	5.065047547	5.215733113	5.663304395	5.084822603	5.004345863	4.827996896	5.253649988	4.808914492	4.977203888
SFXN3	ENSG00000107819	0.432041254	5.431085861	9.304829623	0.002285506	0.036890144	5.340849229	5.109682968	5.386424234	5.474826046	5.044073336	4.977947701	5.918205823	5.545909432	5.762982784	5.327227524	5.846928081	5.436564185
NA	ENSG00000230131	-1.128724555	-0.444273842	9.303458944	0.002287216	0.036890144	0.71318947	1.176028138	1.225675184	0.846113563	0.661462114	0.660588567	0.36855155	0.694044008	0.604374687	0.289004811	0.406717424	0.449164712
ANK2	ENSG00000145362	0.535175051	7.522092297	9.293113019	0.002300169	0.037062335	6.890618256	7.118416361	7.286989225	7.27986673	8.047670101	7.140714011	7.32816068	7.58771963	8.244903852	7.755844044	7.602417509	8.042951782
DIO3OS	ENSG00000258498	-0.65505469	4.781024963	9.288381685	0.002306118	0.037121429	5.020060314	5.437776528	5.225830217	4.586041146	4.600947134	5.75641927	4.537126605	4.00763603	5.102585534	4.36272241	4.017721558	4.821300437
RUNX3	ENSG00000020633	0.782120913	1.167319147	9.271783861	0.002327109	0.037422312	1.294686919	1.250655148	1.292901161	1.526158541	1.40496136	1.398676155	1.912662032	1.752011863	2.178431324	2.075895074	1.236916258	1.926093105
NTRK3	ENSG00000140538	0.734217219	5.84634427	9.261886774	0.002339719	0.037587937	4.929396041	5.56019764	6.237684851	5.847403156	5.343515815	4.604941997	6.064455611	5.712399139	6.905256225	6.433750035	6.393087523	5.454700704
NA	ENSG00000273258	-0.889975274	0.963384078	9.25550294	0.002347888	0.037681989	2.273977432	1.765161698	1.74098595	1.437895525	1.295259858	2.022196296	1.237723527	1.193524764	1.108535091	1.528709329	0.901836461	1.148933192
RYR2	ENSG00000198626	0.545173644	5.479477819	9.230033906	0.002380772	0.038172108	5.119905587	5.851479475	5.504573244	5.339271445	4.753921132	4.814335402	5.533180612	5.812272548	6.390672235	5.76105444	5.679793426	5.53833865
MRAS	ENSG00000158186	0.502235725	5.667250765	9.217513996	0.002397108	0.0383962	5.242377794	5.05866954	5.77087466	5.923860631	5.507759323	5.013751872	5.878311406	6.121608556	6.023635285	5.445761717	5.950591574	5.916809371
COX7A1	ENSG00000161281	0.719833258	3.017365549	9.206607228	0.002411432	0.038587652	3.126183847	2.327264147	2.82368748	3.563801679	2.779327303	2.34058836	3.458502981	3.381509548	2.924235898	3.4348984	3.993344852	3.457264441
LFNG	ENSG00000106003	0.64177758	3.861702619	9.19679627	0.002424391	0.038756909	3.25475073	3.545485112	3.66825263	3.886353119	4.32554305	3.06885576	4.666767525	3.892321727	4.423975181	3.740408718	4.211922601	4.197657448
CPEB2	ENSG00000137449	0.638970475	6.332334959	9.191864294	0.002430932	0.038823339	6.000279016	6.265515248	5.802938185	7.301391651	5.677235148	5.66780606	6.416269448	6.071684209	7.11834437	6.567966031	7.252561414	6.39184554
MGAT4A	ENSG00000071073	0.605089011	6.452143296	9.174482933	0.002454127	0.038959686	6.128078643	6.436105856	6.429139321	6.200248018	5.9020407	5.446397572	5.701322103	7.192167679	6.79014411	6.653094153	6.352456819	7.086389381
ARHGAP39	ENSG00000147799	-0.558162934	2.693019568	9.174700856	0.002453835	0.038959686	3.145267018	3.347189068	3.005023697	2.872678847	2.933742827	3.239847643	2.707097022	2.370228827	2.646395363	2.827701641	2.474909758	2.64044601
ANO4	ENSG00000151572	-0.986319833	1.137226363	9.169636606	0.002460634	0.038959686	2.679433609	1.51567145	1.64132737	1.662230458	2.486715547	1.732446996	1.295887482	1.404630025	1.568349326	0.828867232	1.480866607	0.935930347
RHOC	ENSG00000155366	0.558047577	5.059352075	9.170840208	0.002459016	0.038959686	5.197374508	4.554082831	4.457605026	5.320881241	4.889861701	4.314699156	5.586586095	5.405768013	5.306024039	4.896183849	5.593230036	5.06114813
NEXN	ENSG00000162614	0.659149509	7.738118767	9.168978427	0.002461519	0.038959686	7.220271593	7.422716561	7.742678683	8.632290736	6.911581368	6.817157918	7.724721803	7.740015239	8.520153467	7.665742567	8.356698063	7.987279413
ZC3H12A	ENSG00000163874	0.718352613	1.992274955	9.174109094	0.002454628	0.038959686	2.202896934	1.839578722	1.878645884	2.285197566	1.712932662	1.842728062	2.500010542	1.937961472	2.564165968	2.67323563	2.898990724	2.460675685
NINJ2	ENSG00000171840	1.032657721	0.742507207	9.167574119	0.002463409	0.038959686	1.07345044	0.730973133	1.477607381	1.097275366	1.113280145	0.560852446	1.579606177	2.202857626	1.702532767	1.113990591	1.269763099	1.855041665
GALNT17	ENSG00000185274	-0.694166475	4.898896234	9.175589059	0.002452644	0.038959686	5.827928763	5.486840985	3.922898637	5.507717675	5.181455509	4.669216334	4.312529332	4.567094699	5.247946822	4.16285732	4.595537639	4.681131377
STX18-AS1	ENSG00000247708	-0.629001454	3.602219191	9.177778045	0.002449712	0.038959686	3.868124032	4.2878571	3.623250846	3.71542136	4.455534514	3.767402886	3.526885656	3.374364769	2.902090757	3.946432975	3.492940355	3.064514979
NA	ENSG00000259343	-0.783037424	2.480639619	9.181183551	0.002445159	0.038959686	3.047222103	3.347189068	2.82368748	2.367142938	2.69544418	3.692796286	2.315498116	2.031769314	2.592099776	1.805382535	2.432021909	2.682094288
KCNN2	ENSG00000080709	-0.938976499	2.278855702	9.150992992	0.002485831	0.039124196	2.863539291	3.77771859	2.277572734	2.731299997	3.130238532	2.510610662	1.816593607	2.833221264	1.255512258	2.500226057	1.974894428	1.94902003
KCNN4	ENSG00000104783	1.341785726	-0.385309299	9.152581477	0.002483674	0.039124196	0.158671809	0.238706251	0.416474627	0.597198501	0.472789128	0.924090577	0.86762655	1.160677628	1.183894561	0.151727122	0.983311588	0.98112117
SH2B3	ENSG00000111252	0.39723757	5.367013054	9.156403109	0.002478493	0.039124196	4.993980658	5.122159377	5.184384936	5.242713236	5.364037416	5.236163907	5.93088018	5.52186191	5.659524838	5.243127531	5.540367488	5.606618262
ATP5F1E	ENSG00000124172	0.538661944	4.962662096	9.152674533	0.002483548	0.039124196	4.850200884	4.369661327	4.374696537	4.944764313	5.194882631	4.570095792	5.155249776	5.124191381	5.808340166	4.948935761	5.543728755	4.960376882
CSRP2	ENSG00000175183	0.649510299	4.725209454	9.151273256	0.002485451	0.039124196	3.7040759	4.858465315	5.159834614	4.282435397	3.681178317	4.497771989	4.800856852	5.080956366	5.280500131	5.24945021	4.60843552	4.988313837
LURAP1L	ENSG00000153714	0.624888819	2.881182983	9.144702931	0.002494391	0.039208958	2.406423212	2.936884885	2.994965022	2.76796465	2.74843985	2.537097025	2.934663325	3.54315655	3.397692582	3.621952919	3.291748553	2.774838341
LOC101928100	ENSG00000245648	-0.931105398	0.277854419	9.143497347	0.002496035	0.039208958	1.294686919	1.213824123	1.942844221	0.977153237	1.431131171	1.146816908	0.616924706	0.694044008	1.029021199	0.828867232	0.901836461	0.841066644
REV3L	ENSG00000009413	-0.897743214	10.39649769	9.141331534	0.002498992	0.039217542	11.133752	11.7659757	9.860429018	10.56042851	9.923987199	11.22238468	10.2992763	9.108486237	9.448749149	9.838892618	10.27207316	10.0901819
BCAT1	ENSG00000060982	-0.600563409	5.498303908	9.139227896	0.002501867	0.039224833	5.633849429	5.674733216	6.509060871	5.316762498	5.673129308	6.552493675	4.886159659	5.58511878	5.32903078	4.761105322	5.494206815	5.145446581
NA	ENSG00000275180	-0.696194001	1.71809865	9.133215302	0.002510102	0.039316072	2.453114952	2.063100884	2.043874204	2.301963235	2.629167593	2.231290412	1.874998789	1.707220333	1.596203028	1.850446132	2.052452568	1.498888013
TNFRSF10B	ENSG00000120889	0.435480702	4.768163358	9.1300438	0.002514457	0.039346417	4.579121198	4.775594766	4.687340775	4.609800839	4.490176247	4.414504822	4.537126605	4.990393717	5.373972008	5.009792907	4.869101187	5.184610944
NA	ENSG00000273373	-0.463613216	3.762590877	9.122847671	0.002524367	0.039463544	3.85079089	4.34857957	4.106944228	3.846909908	4.074754635	4.037001909	3.837091109	3.772429069	3.576124549	3.575737199	3.513656807	3.408472604
CDK6	ENSG00000105810	-0.511398828	6.282987899	9.11925549	0.002529329	0.039503164	6.832937462	6.735540072	5.690571965	6.741112778	5.955984669	6.567829259	6.199141051	5.798993147	5.876651544	6.306117395	6.043746577	5.941313058
NA	ENSG00000248774	-1.153452452	-0.211387673	9.115151964	0.002535009	0.039553917	0.859025733	1.014088444	0.832589034	0.977153237	1.080586612	1.246486123	0.473085139	0.388361518	0.490254924	1.500713705	0.770287667	0.165751004
NA	ENSG00000229127	-0.480686583	3.927512733	9.108494386	0.002544252	0.039660113	4.231710967	4.113869031	4.102266657	4.088312097	4.433048651	4.264065122	3.83218589	3.158432028	3.624265368	4.032052732	3.735634099	3.883399328
NA	ENSG00000266644	-3.068662134	0.575637848	9.104123774	0.002550339	0.039716948	0.158671809	0.831645669	1.834202889	0	2.583228883	2.66269159	0	0.33046855	0	0.687008924	2.460754998	0.085254582
SETD4	ENSG00000185917	-0.35763408	4.755272087	9.098235913	0.002558561	0.039806911	5.045676886	4.822220312	5.057229331	4.887599003	5.020566748	4.936265544	4.752346711	4.619402823	4.546817002	4.637995368	4.592295071	4.556044567
CLTB	ENSG00000175416	0.445869812	3.97827645	9.082833306	0.0025802	0.040066959	4.030882343	3.53805514	3.616705879	3.930148908	3.903080208	3.911024598	4.092257165	4.365659819	4.404415411	4.18940793	4.379298873	4.035743302
NA	ENSG00000225465	-1.127947987	-0.336491832	9.08329343	0.002579551	0.040066959	1.224644471	1.250655148	0.690235902	0.701971603	0.705012261	1.039747601	0.522642313	0.444020688	0.548442896	0.73586139	0.148680819	0.572404103
LOC107985164	ENSG00000267327	1.173576527	-0.245741056	9.079109464	0.002585459	0.040110356	0.301608719	0.730973133	0.416474627	0.361628715	0.828290132	0.508273654	0.74771445	0.739240128	1.323742246	1.076549436	0.675413529	1.46747407
ITK	ENSG00000113263	0.662955033	2.66720325	9.072291829	0.002595116	0.040221829	2.639615379	2.219914872	2.156453538	3.001431235	2.684607368	2.469946438	2.728373806	2.972217836	3.413434344	3.319442446	2.80127142	3.278745304
GNAS-AS1	ENSG00000235590	-0.673289337	1.58681531	9.065952989	0.002604128	0.040323098	2.341719677	1.977801274	2.35825566	1.986486119	2.053386845	2.35554773	1.713668748	1.87860197	1.568349326	1.55617202	1.850130775	1.529632485
PPP1R3E	ENSG00000235194	-0.431736511	4.592665309	9.064195304	0.002606632	0.04032351	4.91834515	4.828324735	4.959751449	4.396107692	4.822256542	4.95603077	4.343884824	4.376428302	4.553936215	4.772857678	4.249459737	4.244742807
NA	ENSG00000251126	1.302267067	-0.234575905	9.057564946	0.002616102	0.040431563	0.492526458	0.084034354	0.416474627	1.135191805	1.176525143	0.212108838	0.828752828	0.946145482	1.108535091	0.958017086	0.943149104	1.188004289
HOXA13	ENSG00000106031	-1.592460731	2.757284637	9.052956919	0.002622703	0.040456749	2.049279821	4.278970001	1.61529864	4.898663698	3.585387698	3.113540925	3.074150428	1.512700275	1.069325875	1.805382535	1.760526669	3.616106172
FSIP2-AS2	ENSG00000226747	-1.099245249	-0.389844587	9.054005506	0.002621199	0.040456749	0.991463987	1.286569261	0.739264312	0.799648212	0.941858204	0.753873341	0.705421745	0.207209454	0.548442896	0.687008924	0.52026779	0.241992424
MAS1	ENSG00000130368	0.903060087	1.656987833	9.04523042	0.00263381	0.040589611	0.763457475	2.201220258	1.506217027	1.833449016	1.624976068	1.536332611	1.912662032	2.102657318	2.833539685	2.555702764	2.033450407	2.27355187
CBLN4	ENSG00000054803	-1.333810111	-0.078412582	9.02921666	0.002656983	0.040620625	1.033039533	1.286569261	0.96214884	0.541813161	1.647473033	1.146816908	0.522642313	0.497612056	0.760229069	1.351956308	0.0762549	0.383358308
HOMER2	ENSG00000103942	-0.789617921	2.121344319	9.034979421	0.00264862	0.040620625	4.363846821	2.579705364	2.478639624	2.19831589	2.69544418	2.925842741	1.949366996	2.153627206	1.676675962	2.185471673	2.262865362	2.058488415
ECE1	ENSG00000117298	0.394518395	6.48583679	9.02871024	0.002657719	0.040620625	6.164778281	6.254223606	6.414120191	6.281744027	6.101593986	6.496232797	6.44145064	6.810669987	6.931458966	6.549295978	6.41711107	6.85561749
NBPF3	ENSG00000142794	-0.635634795	3.485465624	9.036619065	0.002646246	0.040620625	4.125208762	4.177418483	3.896124627	3.305696181	3.59699293	3.789603605	3.275479407	3.409739999	3.349409703	2.850063474	3.943319865	2.885938924
MPP7	ENSG00000150054	0.530343269	4.699885829	9.037987689	0.002644265	0.040620625	4.218257201	4.435124507	4.925738148	4.299233009	4.779609465	4.113797148	4.624835075	4.908676804	5.299685271	5.378126039	4.713647499	4.852034699
GCSAML	ENSG00000169224	-0.832000917	1.427386208	9.031826272	0.002653193	0.040620625	2.422155629	2.256592688	1.856595516	1.662230458	2.11925242	2.130528122	2.087505287	1.459676837	1.108535091	1.220814728	1.480866607	1.728245905
DES	ENSG00000175084	1.095935476	10.39679223	9.031703904	0.00265337	0.040620625	10.32404949	9.358387174	8.877119624	11.22970566	9.935673863	8.560217097	11.00545484	11.1228373	10.96949853	8.954829225	11.26412191	10.311441
C6orf163	ENSG00000203872	-0.556859271	3.759160154	9.0283197	0.002658287	0.040620625	4.218257201	4.431118941	3.623250846	3.618364918	4.115669839	4.307024039	3.665705233	3.574668237	3.080302064	3.679277361	3.729743707	3.572478921
ZBTB8B	ENSG00000273274	-1.245744716	0.10012693	9.037689156	0.002644697	0.040620625	2.069400584	1.48508709	0.639482522	1.135191805	0.747286204	1.50983208	0.421764913	0.825594388	0.855500314	0.73586139	0.770287667	0.241992424
SLC22A5	ENSG00000197375	-0.432358245	4.583731744	9.022594754	0.002666626	0.040709821	4.898800033	4.911180629	4.769294713	4.672385953	4.651908076	5.025491821	4.512808276	4.084076559	4.122587885	4.72223521	4.441886711	4.514381091
OCLN	ENSG00000197822	0.94802431	1.613455185	9.018755701	0.002672232	0.04075718	1.877334754	1.545620875	2.043874204	1.46792053	0.977810843	1.50983208	3.21646965	1.459676837	2.384152204	2.185471673	2.279089484	2.378614318
RBM45	ENSG00000155636	-0.429609436	4.11480659	9.016465376	0.002675583	0.040770072	4.309900717	4.242863821	4.457605026	4.163628517	4.429807583	4.604941997	4.19135112	4.012246412	3.657693989	3.946432975	4.041693213	3.912851867
TRPM6	ENSG00000119121	0.981878964	2.533498703	9.006281787	0.002690532	0.040920204	2.147189631	1.739477847	2.310389325	2.532544009	3.31021893	1.821335954	2.500010542	3.836222988	2.646395363	2.287309925	3.291748553	3.672296509
HCG17	ENSG00000270604	-0.88823007	0.0887151	9.004620581	0.002692979	0.040920204	0.859025733	1.176028138	1.042478754	1.243305317	1.266479673	1.339712367	0.86762655	0.647386087	0.548442896	0.958017086	0.770287667	0.572404103
NBPF14	ENSG00000270629	-0.556814237	4.420029318	9.005804918	0.002691234	0.040920204	4.838523877	5.206597757	4.049786835	4.419343022	4.841897717	4.761962401	4.401314503	4.035079878	3.900432511	4.70086312	3.998253255	4.173525669
HLA-E	ENSG00000204592	0.432841813	8.241316087	9.000805588	0.002698606	0.040967461	7.880972736	7.971821611	8.246247351	7.964031333	8.044495055	7.945999064	8.217868374	8.681984538	8.496099582	8.567522564	8.116858861	8.510916759
RGS3	ENSG00000138835	0.419303095	4.444747884	8.9961763	0.002705451	0.04103309	3.994514709	4.138643505	4.331384305	4.186380734	4.496386342	4.504498765	4.810864929	4.888757443	4.571582049	4.608785714	4.525864548	4.691365062
LIMCH1	ENSG00000064042	0.47203121	5.453161899	8.981608057	0.002727105	0.041323011	5.167351099	5.451683609	5.097741838	5.062590019	5.118431062	5.511291576	5.381952196	6.305637516	5.602300727	5.631499588	5.45189724	6.057952191
IFITM2	ENSG00000185201	0.480408965	5.899541574	8.977201816	0.00273369	0.041384247	5.722285269	5.731207756	5.583887885	5.695487545	5.932130975	5.133585502	6.362849193	6.43144824	6.295128418	5.512121989	5.922463581	5.961184675
PALM2AKAP2	ENSG00000241978	0.738745705	2.597687651	8.974482016	0.002737762	0.041407376	1.987176966	2.608367383	2.655081103	3.100589453	2.182241767	2.147818173	2.487585713	3.046018037	3.26516395	2.861115741	3.478962253	3.053978707
CPNE8	ENSG00000139117	0.425086729	5.273252527	8.968732856	0.00274639	0.041499305	4.95395533	5.279699084	5.293049135	4.98684743	5.104269619	4.849104574	5.211106894	5.696731813	5.265399949	5.483799431	5.469677262	5.848339626
NA	ENSG00000247728	-0.699610353	1.720581374	8.966615284	0.002749575	0.04150889	2.653010603	2.344404036	1.921760606	2.268234769	2.314651879	2.247420573	1.912662032	1.87860197	1.848637265	1.977760771	1.480866607	1.46747407
HS6ST2	ENSG00000171004	-0.756774034	3.798368391	8.964257589	0.002753126	0.041523971	5.365469092	4.247426821	3.78959541	4.117018488	3.8699818	4.378339879	3.02340997	3.809984135	3.631013346	3.722339748	2.108001976	3.69959174
ERVMER34-1	ENSG00000226887	-1.038930943	-0.421421627	8.956573946	0.002764729	0.041660368	0.904536129	0.831645669	0.639482522	0.701971603	1.012889268	1.246486123	0.57055356	0.549283778	0.300127449	0.414347471	0.464609471	0.68593952
ADAMTSL2	ENSG00000197859	1.065583644	2.383482525	8.952197234	0.002771361	0.041721666	2.147189631	0.78218735	2.119894583	2.301963235	2.933742827	1.709341853	2.859513108	3.027918886	2.821791008	1.528709329	3.175220646	3.481055194
HIF1A	ENSG00000100644	0.395106958	7.346272885	8.94673102	0.002779666	0.041790454	7.10681777	7.347140387	7.01940599	7.328748975	7.081272079	6.935129926	7.443215232	7.546199497	7.643391185	7.213193899	7.69413046	7.630179909
CFAP46	ENSG00000171811	-1.128407024	0.420419126	8.945811231	0.002781066	0.041790454	1.854325865	1.545620875	0.690235902	1.34387872	0.828290132	1.96481885	0.905480237	0.599168633	0.900876018	0.783113654	0.625529357	1.108774447
SKIDA1	ENSG00000180592	-0.900084849	1.351361585	8.93938726	0.002790863	0.041898993	2.527725721	2.410997091	1.64132737	1.46792053	2.001936022	2.077378799	1.855791917	1.432415958	0.987558088	1.528709329	1.508652328	1.148933192
VEGFB	ENSG00000173511	0.422826358	4.148653949	8.933116897	0.00280046	0.04192704	4.010213226	3.857488936	3.969874261	3.91388089	4.342877938	3.936120662	4.500493646	4.493163939	4.219792317	4.449491023	4.51220333	4.197657448
ZBED8	ENSG00000221886	-0.437386829	4.137516885	8.933424809	0.002799988	0.04192704	4.305666248	4.133722528	4.347285063	4.230836209	4.626652608	4.672206738	3.994658765	4.00763603	3.971274702	4.211166184	3.793251902	3.912851867
ZEB1-AS1	ENSG00000237036	-0.520376578	4.02266304	8.933594293	0.002799729	0.04192704	4.680713016	4.520545246	3.812685624	4.13116029	4.011120286	4.570095792	4.168181907	3.688502874	3.883578212	3.860925835	3.675619108	3.679168883
CALCRL	ENSG00000064989	0.556676754	7.291738674	8.919191531	0.002821894	0.042209103	7.076692686	7.009807869	6.356363426	6.839133847	7.413734892	7.052810599	7.62330888	7.767886469	7.124334898	6.704623492	7.823518577	7.72080948
GOLM1	ENSG00000135052	-0.423513759	5.297649512	8.916977494	0.002825317	0.042221498	5.592734608	5.772950077	5.278610277	5.333167387	5.327930749	5.722201585	5.224271727	5.192812663	4.633377582	5.20025302	5.026340174	5.187023772
LRRC10B	ENSG00000204950	1.088214231	1.054193155	8.914212922	0.002829597	0.042246668	1.328472883	0.78218735	1.388208214	1.762542404	1.113280145	0.660588567	2.151911524	1.5887514	2.902090757	1.661075728	2.014194618	1.226045102
MAP10	ENSG00000212916	-0.674069508	1.905884633	8.904367718	0.002844894	0.042436113	2.804743048	2.344404036	2.603052958	2.16204327	2.328641117	2.385009017	1.931131241	2.049820525	1.481408553	1.894144667	1.954835439	2.160233197
GALR1	ENSG00000166573	-1.250596425	-0.667075146	8.900798993	0.002850459	0.042480193	1.758435171	0.831645669	0.690235902	0.891128967	0.421496527	0.798347166	0.313300011	0.33046855	0.429621071	0.414347471	0.217643969	0.68593952
NA	ENSG00000274695	-1.21286985	-0.739159005	8.896058182	0.002857869	0.042551661	0.763457475	0.925749094	0.639482522	0.799648212	0.661462114	0.660588567	0.57055356	0.783063266	0.366326661	0.07785727	0.217643969	0.241992424
GPR22	ENSG00000172209	-1.656450787	0.847630556	8.890357159	0.002866806	0.042606766	2.238874899	1.545620875	1.448418887	1.582136563	1.237113648	3.113540925	0.313300011	1.057395565	0.490254924	1.351956308	0	1.70149246
SRGAP3	ENSG00000196220	-0.642560303	4.376876359	8.892013736	0.002864207	0.042606766	5.143823375	5.327890301	4.201824655	4.704266384	4.380296996	4.521179753	4.518926395	3.587082684	3.519064576	4.374340418	4.151518161	4.207198261
ARG2	ENSG00000081181	1.013736212	1.657058205	8.887049855	0.002872004	0.042642644	1.922280081	1.421901716	1.259679707	1.833449016	0.977810843	1.96481885	2.120067787	1.25705716	2.785959775	2.202951791	2.246456711	3.053978707
THSD7B	ENSG00000144229	1.652770976	0.115942851	8.885488584	0.002874461	0.042642644	0.301608719	0.730973133	0.290551943	1.135191805	0.255675875	0.660588567	0.78880257	1.83762717	0.900876018	1.413311808	1.892928756	0.085254582
SIPA1L2	ENSG00000116991	0.4926994	5.009961579	8.872938575	0.002894289	0.042897682	4.579121198	4.788176321	4.949370968	4.633175566	5.317446378	4.582864733	5.141436699	5.503968765	5.138547069	4.746278956	5.248587123	5.640463854
CFAP43	ENSG00000197748	-1.12982905	2.046192022	8.870141942	0.002898726	0.042924356	2.792690686	3.166245795	2.629301555	2.027386491	1.734108747	3.104713931	1.670350808	1.613236241	0.944867975	2.770231947	1.394146646	2.523121436
PNRC2	ENSG00000189266	0.45746893	6.649513076	8.867547331	0.002902849	0.04294633	6.05428018	6.213992014	6.603940139	6.815975563	6.47304659	6.311034309	6.630607335	6.408023455	6.893378082	6.894770452	7.119233116	7.09348062
NA	ENSG00000263072	-0.477105498	3.713953931	8.846299145	0.002936838	0.043409717	4.222755745	3.631782331	3.959566622	3.880783969	4.074754635	4.219787661	3.332170066	3.717024199	3.482220983	3.758254181	3.450593072	3.637434833
NA	ENSG00000278627	-1.138214257	-0.234868271	8.831856044	0.002960172	0.043714913	0.859025733	1.603716684	0.832589034	0.597198501	1.080586612	1.214022156	0.616924706	0.33046855	0.548442896	0.916238688	0.346404831	0.572404103
GRB10	ENSG00000106070	0.4733238	6.905539602	8.824395551	0.002972298	0.043815702	6.376409427	6.822206303	6.811611709	6.828324671	6.635198278	6.517172842	6.745942493	7.233720472	7.32389075	6.653888792	7.209296978	7.710363985
GPC3	ENSG00000147257	1.0999064	1.291793299	8.824344544	0.002972381	0.043815702	1.6557143	0.970594814	1.834202889	1.018315302	1.145249184	1.180810825	2.258135259	1.092650882	1.510974792	2.555702764	2.834585394	1.754512253
HIP1	ENSG00000127946	0.371071419	6.307296093	8.821454746	0.002977092	0.04384543	6.081779894	6.042123842	6.257804549	6.448195856	5.977231913	5.957328541	6.573702111	6.657962672	6.506203203	6.280619031	6.532417432	6.36545907
NRXN2	ENSG00000110076	-0.644576646	4.577402495	8.812321392	0.002992031	0.043931391	5.153280558	5.355628201	3.990271201	4.384348172	5.138423561	4.835830794	4.578721585	4.209817865	4.048914144	4.517431365	4.484486576	3.441183149
TMEM8B	ENSG00000137103	-0.411774626	5.757948933	8.81128761	0.002993727	0.043931391	6.061832236	6.10003641	6.03171433	5.8185642	5.900870754	5.843886938	5.611134238	5.242708644	5.974075538	5.798906022	5.299183097	5.452696758
PNP	ENSG00000198805	0.826316148	2.753765097	8.813224468	0.002990551	0.043931391	1.987176966	3.445776211	2.174391373	2.19831589	2.727474606	2.853919998	3.201332212	2.725041504	3.147731316	3.245456413	4.508767717	3.305640773
NA	ENSG00000276772	-1.033808502	0.837941055	8.811371854	0.002993589	0.043931391	1.854325865	1.887139617	1.357133551	1.407232342	1.351153061	2.059218148	1.295887482	0.946145482	0.944867975	1.936558415	0.464609471	0.98112117
ZNF703	ENSG00000183779	-0.710194939	4.982707308	8.799855456	0.003012544	0.044167696	5.739653974	6.162977593	4.265968581	5.127516678	5.509295527	4.817039906	5.313207892	4.394199061	4.568070106	4.585651043	4.939691617	4.124016323
STAT3	ENSG00000168610	0.463242355	7.975771983	8.796852339	0.003017507	0.04420064	7.668637194	7.94889183	7.603556018	8.055853202	7.532564053	7.485247416	7.939502924	8.483785126	8.183399269	7.819201219	8.209184851	8.40996041
REPS2	ENSG00000169891	-0.449196968	6.212359465	8.786635573	0.003034454	0.044408903	6.315588227	6.939642541	6.265146906	6.701382729	6.328253045	6.18060646	6.16638647	5.805648126	6.035127901	6.184902836	6.089311967	5.517400062
HSPA4L	ENSG00000164070	0.601443819	3.155298848	8.784789756	0.003037526	0.044413921	2.730870674	2.948140805	3.366638922	2.959777552	3.230503647	2.626147753	3.098866764	3.338100279	3.489665359	3.961916312	3.741500539	3.519854858
OMD	ENSG00000127083	0.543061113	4.780183869	8.780926495	0.003043966	0.044468128	4.301419314	3.949974092	5.064461764	4.42700571	4.804848388	4.527798515	5.30437988	4.652265866	5.143274919	5.329218727	5.096681013	4.61815629
KEL	ENSG00000197993	-0.849449713	0.171387639	8.771998931	0.0030589	0.044646228	1.112760183	1.421901716	1.259679707	1.208160055	1.012889268	1.214022156	0.86762655	0.599168633	0.604374687	0.828867232	1.060430392	0.68593952
PARD6G-AS1	ENSG00000267270	-0.737700509	1.475393101	8.767190872	0.003066974	0.044723963	2.238874899	2.378084761	1.61529864	1.713258104	2.286259761	2.294756421	1.648194125	1.432415958	1.510974792	1.710799185	1.713547387	1.46747407
NA	ENSG00000270557	-0.982957135	-0.078196443	8.757340105	0.003083585	0.044925921	1.151027186	1.213824123	0.920241834	0.934782184	0.90498666	1.278235624	0.616924706	0.444020688	1.029021199	0.687008924	0.770287667	0.314406182
MARCKSL1	ENSG00000175130	-0.578213656	4.757405974	8.741447645	0.003110575	0.045278617	5.119905587	5.048246768	5.392184051	4.55140523	5.187225298	4.742177531	4.462906214	5.689553663	3.900432511	4.565521703	4.257670331	4.596538543
ATOH8	ENSG00000168874	0.568950182	5.470810921	8.739022965	0.003114714	0.045298347	5.040589831	5.011162405	5.709149119	5.333167387	5.353813104	4.707616292	5.197820823	5.77748854	5.887963563	5.992263177	5.059593111	6.146157145
CDC42SE1	ENSG00000197622	0.404754102	6.429137461	8.720811106	0.00314598	0.04571222	6.22207185	6.232522914	6.186675166	6.483531551	6.082113463	6.16795062	6.46223664	6.531991966	6.903167176	6.133413899	6.643892091	6.882662798
NA	ENSG00000260855	-0.62160929	3.667321727	8.714641479	0.003156645	0.045826262	4.227240304	3.875287557	3.868844324	3.193368504	4.167181777	4.381997443	2.970819682	3.617659328	3.596953334	3.47861216	3.029391709	3.847243761
NA	ENSG00000246982	-0.930864499	1.327635978	8.707308222	0.003169368	0.045969967	1.682088284	2.819214541	2.119894583	1.582136563	1.948582235	2.310196079	1.507593982	1.376298415	1.650347267	1.782311656	0.770287667	1.108774447
CNOT2-DT	ENSG00000257815	-0.734665774	2.003407457	8.70373522	0.003175587	0.046019144	2.816695556	2.717639403	2.729765942	2.285197566	2.257297654	2.370353576	2.183067545	1.127065172	1.871611677	1.997928923	2.213068691	1.94902003
NA	ENSG00000273247	-0.415523915	4.660459583	8.686700667	0.003205403	0.046409907	4.769482659	5.16378981	4.912439573	4.833850753	4.676729023	4.973105965	4.518926395	4.156669908	4.663310291	4.740305482	4.317804059	4.506674926
YWHAH	ENSG00000128245	0.479478817	5.768557322	8.677185088	0.003222183	0.046611381	5.635537378	5.419696721	5.448551741	5.789136984	5.728255629	5.037137007	6.245997643	5.822808759	6.135825011	5.53473156	6.410682443	5.786039238
SEPTIN4	ENSG00000108387	0.518330168	3.145577549	8.669443687	0.0032359	0.046768233	3.164101059	2.831422968	3.015012726	2.980754717	3.081502358	3.122314241	3.538977988	2.933851991	3.61748568	3.449617315	3.560868794	3.692816193
C9orf170	ENSG00000204446	-0.910667487	0.825003322	8.665820261	0.00324234	0.046819738	1.707988767	1.659563316	1.900364299	1.526158541	1.012889268	1.96481885	1.237723527	0.946145482	1.323742246	1.320271471	0.625529357	1.067465761
DCUN1D3	ENSG00000188215	0.582693908	5.78326	8.658232819	0.003255869	0.046973416	5.448473281	5.75383435	5.386424234	6.751830353	5.271112488	4.800736306	5.894872337	5.800326601	6.286606215	5.863533909	6.618614593	5.903666352
FZD5	ENSG00000163251	-0.669889131	3.960386555	8.6529737	0.00326528	0.047067464	4.481139184	5.129593759	3.556425356	4.713694739	4.053853505	3.960787628	3.88997565	3.580888814	4.250790921	3.311406671	3.406965085	3.772095252
FREM2	ENSG00000150893	-1.149079549	1.952998708	8.65048976	0.003269735	0.047089965	3.684641266	3.013892199	1.534270339	2.588279531	1.578901538	2.984759778	2.087505287	1.937961472	1.894225957	1.686151665	0.675413529	1.728245905
HTR2B	ENSG00000135914	0.801123476	5.255170624	8.644623495	0.003280279	0.047126687	4.644287998	4.327185175	5.345448492	4.810606821	3.200388332	5.941304482	5.314967031	5.266059294	5.461754602	6.204560849	5.27713916	5.928392378
LUM	ENSG00000139329	0.708284693	8.413572603	8.64102559	0.003286764	0.047126687	7.328062165	7.565680568	9.230669945	8.068156265	8.41974521	7.838298218	8.534822796	9.317797335	8.914984126	8.874272233	8.062242075	8.464432798
C4orf19	ENSG00000154274	-0.665462806	3.175860073	8.641333072	0.003286209	0.047126687	3.611053563	3.259552319	3.742275831	3.683789191	4.445940597	3.050586819	3.131176674	3.477989976	2.924235898	2.542032297	3.000328308	2.825275403
PTGER4	ENSG00000171522	0.565579771	3.238071598	8.645222665	0.003279201	0.047126687	2.863539291	2.992306323	3.310968964	3.354730047	2.88723917	3.059750207	3.870968448	3.941494178	3.119218075	3.634889973	3.534079987	3.323296509
ZSCAN2	ENSG00000176371	-0.689764847	2.677462473	8.641672249	0.003285597	0.047126687	3.201047192	3.066484808	3.42024029	2.503847424	3.274529756	3.041364858	2.738895673	3.323335335	2.122066723	2.500226057	2.229859286	2.492236397
PON3	ENSG00000105852	-0.731883658	2.61828577	8.633339877	0.003300659	0.047284262	3.087243126	3.421753796	3.583528112	3.001431235	2.799557569	2.497182871	1.949366996	2.571069117	2.879600386	2.555702764	2.014194618	2.64044601
FOXC2	ENSG00000176692	0.973212754	1.474479638	8.631290189	0.003304375	0.04729586	1.80717706	1.213824123	2.2608802	1.554419035	1.113280145	1.076327415	2.054190828	1.684292046	2.845193459	2.471666659	1.640079248	2.27355187
ZNF331	ENSG00000130844	0.623027371	4.968812112	8.620571941	0.003323875	0.047488055	4.484889339	4.992256518	4.923088222	4.483214196	4.293805491	4.921261867	5.393652752	4.411753584	5.216886386	5.031968391	5.552097819	6.828828243
LINC01798	ENSG00000232046	-0.624095177	4.126317217	8.619102783	0.003326557	0.047488055	4.593087276	4.478466995	4.010383784	5.115711592	4.606699174	4.082669044	4.236602295	3.36718443	3.883578212	4.274538715	3.907240788	3.242086497
NA	ENSG00000255495	-1.318280136	1.215394233	8.620913895	0.003323251	0.047488055	2.238874899	2.309918177	1.942844221	2.105864858	0.828290132	2.077378799	0.942366053	0.444020688	0.855500314	2.037438615	1.022386224	2.64044601
P4HA2	ENSG00000072682	-0.89755818	5.777410144	8.60738831	0.00334802	0.047752572	6.387470757	6.792071356	4.475801423	6.374817014	5.919476983	5.822512134	6.293166093	4.842907118	5.299685271	4.653971	6.39401894	4.724962387
TMEM53	ENSG00000126106	-0.640349812	1.993599426	8.587627807	0.003384546	0.048231265	2.584754992	2.622487648	2.138289861	2.489282203	2.511455901	2.674670021	2.397480154	1.83762717	1.825291065	1.957306677	2.126053098	1.855041665
LRRFIP1	ENSG00000124831	0.692515067	8.447751512	8.581671793	0.003395635	0.048346945	7.577620201	7.858200787	8.45073835	9.009628234	8.071262794	7.562624662	8.658959571	8.155276523	9.301608875	8.187346387	8.797105706	9.13120099
LAMC1	ENSG00000135862	0.555352819	8.926330616	8.566837493	0.003423413	0.048541088	8.404744721	8.502503588	8.68227075	9.257525073	8.774117602	8.205118859	9.169148394	9.2851918	9.412490413	8.60251873	8.970246171	9.388312748
CHD3	ENSG00000170004	-0.423170928	8.152085205	8.567936165	0.003421348	0.048541088	8.260151703	8.657541429	7.998498469	8.387721	8.35714223	8.373496175	8.187942839	7.7154875	7.864931312	7.943343106	7.883111436	7.945494123
CYTOR	ENSG00000222041	0.542656865	3.83580643	8.566427494	0.003424184	0.048541088	3.396877111	3.453695609	3.486353537	4.762964377	3.544018065	3.833005704	4.244008066	3.867092384	4.302429276	3.8664211	4.348879092	4.113907256
NA	ENSG00000255727	1.391285392	0.381760156	8.567318878	0.003422508	0.048541088	0.492526458	0.443466769	1.811457209	0.361628715	0.616556305	1.076327415	0.942366053	1.976219623	1.146706822	1.782311656	0.52026779	1.674233507
NA	ENSG00000257613	-0.785397556	1.296893221	8.572770184	0.003412276	0.048541088	2.202896934	2.123920857	2.243992264	1.738110696	1.874228537	1.661990923	1.507593982	0.984190048	1.290030568	1.735032682	1.737228246	1.263108575
LDHA	ENSG00000134333	0.566729531	6.643104153	8.561275371	0.003433888	0.048636283	6.53040953	6.154499482	5.911198522	6.829047808	6.671326077	5.781560249	7.066224626	7.143615736	6.748086674	6.463062301	7.425597057	6.545476428
NR2F2-AS1	ENSG00000247809	-0.491872034	6.598074284	8.558134726	0.003439817	0.048677894	7.199881429	7.258935752	6.65593687	6.56565933	6.38876014	6.873457169	6.483509734	5.848817479	6.374678745	6.661020919	6.435322286	6.122401896
ACVR2B	ENSG00000114739	-0.509572728	5.329604621	8.554002054	0.003447634	0.048746137	5.506813528	5.565688936	5.920528377	4.659433873	5.345237142	5.904903876	5.082758999	5.178526889	4.907961348	5.55529204	4.900901858	4.988313837
LRIG1	ENSG00000144749	-0.443252026	6.984471317	8.548199199	0.003458642	0.048833087	6.803959292	7.222318218	7.15995527	6.846295232	7.502026694	7.585011431	6.527415197	6.694995548	6.59774632	6.906820682	7.011079284	6.774512
LOC100129917	ENSG00000249592	-0.417702936	4.579712866	8.547597512	0.003459785	0.048833087	4.775619146	4.879195207	4.450261715	4.804736848	4.81730418	5.09176161	4.38465943	4.164975043	4.454729479	4.382034102	4.749022176	4.35614223
USP36	ENSG00000055483	0.378108916	6.28691678	8.543359146	0.003467851	0.048885003	5.761461414	6.203462822	6.425399172	6.120974993	5.943539077	6.124944227	6.331038565	6.31592967	6.563764071	6.473902656	6.448831408	6.680890548
RBKS	ENSG00000171174	1.072176666	2.114311844	8.542508612	0.003469471	0.048885003	1.78301195	2.182280213	1.64132737	1.738110696	1.754978497	2.370353576	1.967375123	1.795454518	3.55499064	2.303605386	3.113225894	4.663912246
GUK1	ENSG00000143774	0.387186248	4.958779866	8.5401156	0.003474036	0.048905349	4.709846087	4.704363719	4.901711742	5.11808035	4.684908675	4.669216334	5.105297899	5.113503489	5.216886386	4.909553758	5.391618181	5.250689993
SLC24A2	ENSG00000155886	-2.003937439	6.112158661	8.538602034	0.003476926	0.048905349	7.075449628	7.714818296	3.120556022	6.373826187	1.734108747	7.845270272	5.668674845	4.538614745	3.194035748	2.997583454	5.791455578	4.632390234
CDNF	ENSG00000185267	-0.813773004	1.294138695	8.532821466	0.003487986	0.049018548	1.80717706	2.256592688	1.942844221	1.762542404	1.795833572	2.27914974	1.625691848	1.376298415	1.481408553	1.758865834	0.723630344	1.226045102
COL7A1	ENSG00000114270	-0.809301792	5.539378282	8.528793614	0.003495713	0.049084762	6.40043483	6.283400042	4.511519839	6.335661452	5.164006382	5.537765556	5.872350413	4.619402823	5.440784747	4.449491023	5.349985831	4.811951017
ASPN	ENSG00000106819	0.990400874	7.35704299	8.521679143	0.003509405	0.049155748	5.950971945	5.245893498	8.337883069	6.978623234	7.008728426	6.90621146	7.276735131	8.589952862	8.40134598	7.820263447	6.623387983	7.285287275
ACE	ENSG00000159640	0.66060302	3.772358092	8.521458787	0.00350983	0.049155748	3.331734177	3.127165246	4.025286327	3.051862085	4.671250044	3.428514748	4.417779496	4.084076559	3.631013346	4.347084748	4.138238628	3.889338134
ZNF714	ENSG00000160352	-0.518300318	4.116910094	8.523228841	0.003506418	0.049155748	4.744672317	4.81608995	4.249140451	4.0979445	4.349753989	4.144267783	4.029359939	3.491260906	3.831800695	3.734410838	4.074598135	4.281335028
NA	ENSG00000258636	-1.02834064	0.27015465	8.517311162	0.003517839	0.049225544	1.486464432	1.603716684	1.08102638	0.891128967	1.647473033	0.841490902	0.828752828	0.599168633	0.710125341	1.287875108	0.723630344	0.630288382
ANKRD37	ENSG00000186352	0.939890683	1.703325665	8.515685773	0.003520982	0.049227202	1.682088284	1.545620875	1.477607381	2.251070153	0.421496527	1.821335954	2.103878404	1.83762717	2.318784599	2.382431075	2.743979436	2.476542343
HECW2	ENSG00000138411	0.908947487	5.831777244	8.511280167	0.003529517	0.049304168	5.698258563	3.933078719	4.636483625	5.444945908	6.659614314	5.337592214	5.894872337	6.217553829	6.076501138	4.90154669	6.600975788	7.121502081
ABLIM2	ENSG00000163995	0.807103503	1.728346367	8.498526233	0.003554343	0.04960838	1.944238341	1.35582177	1.764860898	2.233698857	1.624976068	1.427278294	2.070944217	2.833221264	2.178431324	1.997928923	2.73224287	2.079419513
BMPER	ENSG00000164619	-1.113747447	2.502737585	8.482317035	0.003586151	0.04992388	3.576322121	3.752259291	2.226904297	2.086641844	2.328641117	4.550727944	1.755723861	1.976219623	1.801560845	2.303605386	2.311000423	3.064514979
ABCB8	ENSG00000197150	-0.488080497	5.03552426	8.483067203	0.003584672	0.04992388	5.365469092	5.319247148	5.008063731	5.025215735	5.399262452	6.579025758	5.119459643	4.92343789	4.86281146	4.72223521	4.789225364	4.522046311
NA	ENSG00000259488	-0.754383667	1.315964081	8.483033236	0.003584739	0.04992388	1.944238341	1.765161698	2.043874204	2.16204327	1.855025535	2.164903462	1.796587695	1.160677628	1.290030568	1.828090276	1.452535218	1.108774447
