# Supplementary material for: Transcriptome Analyses of Myometrium from Fibroid Patients Reveals Phenotypic Differences Compared to Non-Diseased Myometrium
Source: Int J Mol Sci. 2021 Mar 31;22(7):3618. doi: 10.3390/ijms22073618 (PMC8036618; doi:10.3390/ijms22073618)
Supplement: Supplementary file 1 [file ijms-22-03618-s001.zip › Supplementary file 2.txt]

SYMBOL	Ensembl	logFC	logCPM	LR	PValue	FDR	M1	M2	M3	M4	M5	M6	F1	F2	F3	F4	F5	F6
KIF5C	ENSG00000168280	3.502605085	5.415682462	251.4890439	1.23E-56	2.01E-52	3.355213079	3.001354746	2.440759093	3.065622773	2.331288067	3.192718597	6.426351914	5.772990637	6.056598387	6.30983461	6.4551445	6.511300678
NA	ENSG00000244300	-3.810535437	3.607290115	224.5327016	9.28E-51	7.59E-47	4.742771749	4.464761974	4.263728118	4.592289056	4.250040399	4.596518295	1.38878229	1.436157353	2.020071521	0.990160126	0.964104775	1.471887076
HOPX	ENSG00000171476	4.505555526	5.71349816	217.4424299	3.27E-49	1.78E-45	2.621721515	2.421590883	2.079381783	3.194434234	2.371522552	1.405600668	6.974417118	5.328439412	6.742766821	6.907671128	6.178308206	6.613069348
ADAM12	ENSG00000148848	5.512741204	6.213693135	196.3556246	1.30E-44	5.33E-41	2.819910582	2.356726446	2.079381783	2.102722453	1.773796692	1.796564918	6.321035582	6.851399696	7.657847041	8.752952326	5.679105999	8.061110427
NA	ENSG00000203593	4.607853499	4.119002334	187.1796037	1.31E-42	4.29E-39	0.594375997	2.161666691	1.139477672	1.191920233	0.962611234	1.460669529	5.205877322	3.719118439	5.411889301	4.827171559	5.319478173	4.867798427
XG	ENSG00000124343	4.350709477	3.772403289	167.6010133	2.47E-38	6.73E-35	1.130653253	1.235355659	1.174850518	1.535517467	1.128321478	0.98496141	5.108963926	3.867013412	5.289613017	3.055022964	4.734449234	5.154638186
CBX2	ENSG00000173894	3.291826981	3.112354964	164.2656967	1.32E-37	3.09E-34	1.402040734	1.468114401	1.276045193	0.963076	1.304915614	1.68536647	4.128086554	4.454625356	4.055383236	4.155985281	3.669841119	3.650830583
RAD51B	ENSG00000182185	3.589561802	8.590311947	159.6982325	1.32E-36	2.69E-33	5.124107552	5.814924629	7.899741764	6.180799324	5.433731128	5.737812742	9.075014511	8.914008214	9.644601998	9.696440111	9.410989654	9.397304605
TDO2	ENSG00000151790	6.374761323	3.745773748	155.7709162	9.50E-36	1.72E-32	0.154833597	0.820098835	0.467568199	0.416952365	0.46418061	0	5.229121556	2.765613538	4.761311031	5.451658773	3.756976209	4.840337956
LRRC7	ENSG00000033122	4.41250951	6.069165794	151.7621267	7.14E-35	1.17E-31	2.724216633	3.14272865	2.4977408	3.767894056	2.533964924	2.865499674	7.254806423	5.108286139	7.345397261	7.162053468	9.643058352	6.59492598
PCP4	ENSG00000183036	5.122376823	6.984815982	148.6797631	3.37E-34	5.01E-31	2.482428751	3.083827654	2.71756201	5.154916757	3.503640168	2.171437858	7.747868867	7.409449488	8.061268771	6.451434679	8.397145769	9.358845838
ASB5	ENSG00000164122	7.260157626	4.919589438	145.4821113	1.68E-33	2.29E-30	0.079492943	0.771158981	0.467568199	0.416952365	0.1919733	1.16153976	7.413381392	3.980506155	6.653863488	6.352461502	5.155963496	4.815481966
SHOX2	ENSG00000168779	7.584253831	3.234873353	144.7701565	2.41E-33	3.03E-30	0	0.082548214	0.149733818	0.833424347	0.066869949	0.141537476	4.462149428	4.732805023	3.620771504	1.484777135	3.806838088	4.897709295
LRRTM1	ENSG00000162951	5.730146623	4.384446551	142.1919682	8.83E-33	1.03E-29	0.698763097	1.890947661	0.076808601	1.003827193	0.927056248	0.444433987	3.460898512	5.278585006	4.836025707	6.042834472	5.748791791	5.227108343
UBXN10	ENSG00000162543	-4.576133344	2.73210462	141.3396328	1.36E-32	1.48E-29	4.187495925	3.974682745	2.705518146	3.785530784	3.078669122	4.195146499	0.831321297	0.540950823	0.853800547	0.231520332	0.338139952	0.74229747
COL11A1	ENSG00000060718	4.509447479	3.768727072	140.7574783	1.82E-32	1.86E-29	0.748254442	1.528258246	1.027837243	1.156212447	1.219318877	0.9077985	4.812300829	4.085718206	5.213186155	5.221990349	2.295447	5.041295848
SATB2	ENSG00000119042	2.99186544	5.418980026	137.3440308	1.01E-31	9.75E-29	3.221420904	3.586381727	3.394340601	3.814454504	3.608364731	2.65732491	6.622552214	6.617425647	5.745360945	5.74957995	7.385782429	6.012402806
RUNX1	ENSG00000159216	2.644137768	5.422283995	136.8372417	1.31E-31	1.19E-28	3.94905706	3.662155833	3.660763013	3.488088037	4.102458281	3.550940553	6.347828713	6.576749882	5.782106125	7.020935184	5.27293123	6.398670272
NA	ENSG00000254337	8.973058887	1.558736644	135.6344936	2.40E-31	2.06E-28	0	0	0	0.152769345	0	0	2.579088763	3.107703893	1.47896896	3.501852508	2.916537389	1.884148828
COL22A1	ENSG00000169436	3.165979482	4.21001691	134.9566202	3.37E-31	2.76E-28	1.780647672	2.405646127	2.396495481	1.294028573	2.317623298	2.572366291	5.222187524	4.923294453	4.58190092	5.711746288	5.390237305	4.595880557
GATA2	ENSG00000179348	-3.266914858	4.78768563	134.516699	4.21E-31	3.28E-28	5.833484393	5.7214109	5.331345248	5.002387083	5.890102551	5.602036292	2.143064566	2.936094616	3.23550076	1.571827698	2.854667358	2.105350007
MMP13	ENSG00000137745	9.327013531	1.949589821	132.4704339	1.18E-30	8.77E-28	0	0	0	0	0	0.072503757	1.321166824	2.988720876	3.456198007	3.587908782	1.778190338	3.571402214
KCNMA1-AS1	ENSG00000236467	6.464026214	5.583461968	131.8432714	1.62E-30	1.15E-27	1.203434113	0.720500492	1.066018709	0.787481899	0.853204386	2.014662778	5.133809407	4.051493029	7.678297552	5.509769206	7.168312994	7.382182236
NA	ENSG00000222032	9.285529879	1.068639855	131.4361543	1.99E-30	1.35E-27	0	0	0	0	0	0	2.377486743	2.045321077	1.418013023	3.608644041	1.778190338	3.26671996
TBX2	ENSG00000121068	1.819825362	6.305571033	129.7667879	4.61E-30	3.01E-27	5.386886779	5.289085152	5.029501534	5.219056448	4.836107365	5.165614253	6.666635604	7.069870503	7.172229516	6.689830621	7.230531668	6.796518323
PON3	ENSG00000105852	-4.223871775	2.036831774	128.5514337	8.50E-30	5.34E-27	3.054399023	3.397754152	3.557340237	2.976297	2.773010846	2.468719294	0.505515706	0.483431131	0.708648333	0.660142317	0.276556906	0.085651802
ZNF365	ENSG00000138311	5.019231357	1.630053669	127.6940675	1.31E-29	7.93E-27	0.226434301	0.234697586	0.219149505	0.223486941	0.066869949	0.444433987	2.607748346	2.248893488	2.733525518	3.531112014	2.113695197	3.257521922
HAPLN1	ENSG00000145681	7.264934261	0.976760234	126.332665	2.60E-29	1.52E-26	0.079492943	0	0	0.078405853	0	0	2.326671236	2.380760633	2.119138529	2.939742388	0.841874252	2.260735647
PLP1	ENSG00000123560	5.062376364	6.992862239	125.4169507	4.12E-29	2.32E-26	2.724216633	3.306246174	2.440759093	3.246302716	4.955619558	1.513713424	7.295563525	6.29999952	8.390135056	8.1724684	8.433310298	7.266014926
NA	ENSG00000262772	5.422380517	0.362224735	119.8584042	6.79E-28	3.70E-25	0.226434301	0	0.076808601	0	0.066869949	0.072503757	1.839045164	1.342209064	1.891447306	1.875425087	1.686458422	1.439717674
PCDH11X	ENSG00000102290	5.368716267	3.318124547	119.5318878	8.01E-28	4.19E-25	0.359783154	0.497951383	0.988617757	0.355302199	1.304915614	0.207418193	4.489357597	3.980506155	4.488639301	7.533592531	4.353298807	3.0600556
IGSF3	ENSG00000143061	3.021760761	4.601857675	119.4864361	8.20E-28	4.19E-25	2.634938751	2.78422521	2.821658141	2.175874033	2.173346837	3.538195949	5.87010352	6.285348336	5.285353147	4.996692083	4.849941784	5.467446215
MMP11	ENSG00000099953	4.699392534	5.961790924	115.288344	6.80E-27	3.37E-24	2.608382068	2.437361341	2.693372891	2.344005057	3.990654889	1.708302406	7.23829019	7.248819317	6.25371351	10.13374766	4.754351522	6.991508434
PTCHD4	ENSG00000244694	3.57285765	4.599079603	113.9616815	1.33E-26	6.39E-24	2.080267522	2.468394322	1.430367687	3.094209875	2.545734549	1.614286172	5.748288858	4.480581472	5.759250293	5.306913301	6.180411367	4.967062336
MIR34AHG	ENSG00000228526	2.12567621	4.756753845	113.2904481	1.86E-26	8.70E-24	3.65678845	3.557809996	3.009710444	3.544421624	3.787564051	3.0563551	5.480316688	5.079459388	5.237645127	5.740214143	5.823364106	5.4187669
EGFL6	ENSG00000198759	4.030208471	2.53328402	112.2267567	3.19E-26	1.45E-23	1.054004779	0.556888946	0.467568199	0.58751509	0.413693629	1.405600668	3.303370527	2.847683505	3.572641159	3.836677723	2.936584835	3.965223527
F10	ENSG00000126218	-3.531989096	2.240770976	110.0219462	9.69E-26	4.28E-23	3.61070325	3.373367488	3.210550994	3.167783506	2.73239132	2.770622339	0.622485501	0.750517869	1.674063899	0.810903748	0.660907254	0.574669753
STMN2	ENSG00000104435	7.109694158	2.083518831	109.862888	1.05E-25	4.52E-23	0.079492943	0	0.149733818	0.078405853	0.130777242	0	2.442571001	3.855724001	2.575035316	3.842524892	0.798715823	3.685537676
WFDC1	ENSG00000103175	3.387287555	5.553725535	104.2969422	1.74E-24	7.11E-22	3.590492701	3.113578725	1.962795692	3.814454504	3.134293087	1.68536647	6.707757993	6.139361515	6.798383784	5.812002219	5.900663017	6.385008769
NKD2	ENSG00000145506	3.965568534	1.967384269	104.3116681	1.73E-24	7.11E-22	0.594375997	0.613512973	0.285378002	1.119598389	0.46418061	0.330787948	2.980744342	3.319746391	2.247311532	2.884133588	2.601984992	3.541399468
TYMS	ENSG00000176890	2.918301532	2.707008015	102.8957955	3.53E-24	1.41E-21	1.272718994	1.468114401	0.629308921	1.326519509	1.670078134	1.127910863	3.514857111	3.217617303	3.88003356	3.986784588	3.525092122	3.338266417
ARHGAP10	ENSG00000071205	-2.08922349	6.087293415	101.8546027	5.98E-24	2.32E-21	7.202791574	6.614509246	6.849759981	7.436657988	6.166523864	6.522253439	4.901811694	4.742031707	4.998376853	4.862131148	4.065390758	4.774154714
NA	ENSG00000248115	4.706385009	1.556740097	101.0054872	9.17E-24	3.49E-21	0.422103374	0	0.219149505	0.290899499	0.1919733	0.444433987	2.768688873	3.181901909	2.588928503	3.608644041	1.733053339	2.204408908
FOXP4	ENSG00000137166	1.841857686	6.550242882	99.56197253	1.90E-23	7.06E-21	5.300357886	5.859502494	5.024662604	5.529296827	5.472785283	5.134200107	7.373256524	7.4070346	7.332551949	7.304954388	6.950851087	6.482970423
NAV2	ENSG00000166833	2.162347239	8.101502953	99.45841901	2.00E-23	7.27E-21	6.55479939	6.789052677	6.771046244	6.975930172	6.746370485	5.793838687	8.790157255	8.792901597	9.025106103	8.404847374	9.608329968	8.590801555
NA	ENSG00000231346	3.598209974	4.153083473	99.10823132	2.39E-23	8.49E-21	1.804239644	1.585994804	1.596099459	2.480202467	2.247287859	1.564876008	5.352790971	2.141427287	5.442818798	5.171783496	4.812462237	5.327217406
KIF26B	ENSG00000162849	3.817801486	4.819302588	98.10450581	3.97E-23	1.38E-20	2.553755577	2.340044188	2.060593349	2.175874033	2.275834822	2.399942589	6.385557111	5.459136096	4.904285562	6.716343606	2.699066287	6.13046994
LAMC3	ENSG00000050555	3.637712184	3.730880546	97.41635709	5.62E-23	1.91E-20	2.422714252	1.042616589	1.027837243	1.419819906	1.773796692	1.939114118	4.434418253	4.397380926	4.348666832	6.472326681	4.06993568	5.397988867
TMEM59L	ENSG00000105696	4.497393173	1.911108296	95.11601575	1.80E-22	5.99E-20	1.054004779	0.305149601	0.149733818	0.532871113	0.1919733	0.388729714	2.901938981	3.368221799	3.153736034	3.198708321	1.399214565	2.767839294
KRT19	ENSG00000171345	-3.922915192	3.332460603	94.58731515	2.35E-22	7.66E-20	4.822916803	4.5213482	4.080024362	3.246302716	4.509426094	3.486060939	0.831321297	0.36101811	1.106497245	1.805303004	1.588495412	0.844121928
CDKN2A	ENSG00000147889	3.838021816	1.351538488	94.53207972	2.41E-22	7.73E-20	0.422103374	0.234697586	0.348699184	0.476075667	0.36137559	0.549777757	1.321166824	2.332711776	3.076949572	2.59647602	2.576658436	2.528829049
GSTM5	ENSG00000134201	-3.242110451	3.343043968	93.13374545	4.89E-22	1.54E-19	4.546919603	4.675575957	3.654511818	4.296760958	3.602741903	3.990507067	2.10336287	1.309482416	1.978458061	1.514381456	0.708321218	1.112482753
CBX4	ENSG00000141582	2.227068936	3.828258329	91.75314748	9.82E-22	3.03E-19	2.784764964	2.868069495	2.303673151	2.228402031	2.679953845	2.669063518	5.078573286	5.287014633	4.469991992	4.242554467	4.541775682	4.204188681
RUNDC1	ENSG00000198863	2.41649131	5.974045964	91.19223757	1.30E-21	3.95E-19	4.475245449	4.28469327	4.296214627	5.359132974	4.350755778	4.223285585	7.738180031	6.475284332	7.463220001	6.358595269	5.954499749	6.923348631
C1orf61	ENSG00000125462	3.43160256	1.720425068	90.99670231	1.44E-21	4.28E-19	0.294648865	1.528258246	0.577384325	0.69096031	0.46418061	0.599698838	2.703797663	2.51599246	3.047067227	2.802494458	2.844092723	2.185133795
SULF1	ENSG00000137573	3.128082504	9.252623767	90.32968836	2.02E-21	5.88E-19	6.725916418	6.048488254	7.013799383	7.834865169	7.57853377	6.311864717	9.838691965	10.34612363	9.888256415	10.16834944	9.065271012	10.81229723
TNN	ENSG00000120332	5.741798117	1.599731148	87.78326891	7.30E-21	2.06E-18	0.154833597	0.305149601	0	0.290899499	0.066869949	0.072503757	2.041683444	3.526104057	2.532534502	1.258562583	2.896207436	4.927012606
ANKH	ENSG00000154122	1.571995749	6.525028096	87.81388317	7.19E-21	2.06E-18	5.28157126	5.31492586	5.673397643	5.785947583	5.841991773	5.484056792	6.495079569	7.13843882	7.211487511	7.346695391	6.995134496	7.30894286
EDA2R	ENSG00000131080	1.963051493	5.007095291	87.46425495	8.58E-21	2.38E-18	3.738655336	3.51386258	3.386818219	4.499158469	4.141762797	3.569848817	5.684135215	5.079459388	5.751550503	5.689209613	5.987305416	5.636628936
THSD4	ENSG00000187720	2.173042031	8.714094774	86.96343274	1.11E-20	3.01E-18	7.312768353	7.469144986	6.874175234	7.77026802	7.166962823	6.316536957	9.75938588	9.136726538	9.597917456	9.384922716	8.970917968	9.330479209
CSMD2	ENSG00000121904	4.337739623	3.166405633	86.60368491	1.33E-20	3.55E-18	1.402040734	0.372320782	0.285378002	1.226765528	1.128321478	0.739865599	4.176718925	4.377783321	4.08998869	5.694068625	2.341284465	4.283362721
NA	ENSG00000285108	6.106959085	0.140174602	86.48517876	1.41E-20	3.71E-18	0.079492943	0	0	0	0.130777242	0	2.143064566	1.552601908	1.913696895	0.660142317	1.427823161	1.2671417
RGS13	ENSG00000127074	-3.799164189	1.546631164	86.23722747	1.60E-20	4.14E-18	2.831438065	2.614272101	2.787787172	1.965040473	2.580478058	2.441600779	0.163362821	0.155403116	0.547241434	0.430973642	1.536900954	0.51416715
HSD17B6	ENSG00000025423	2.281053863	5.357604985	85.9538042	1.84E-20	4.70E-18	3.563097197	4.043274404	3.401823964	4.113400909	3.726826755	4.71732819	6.652949975	6.355157275	6.328076931	5.174103934	5.735979524	5.882309852
ZNF804B	ENSG00000182348	6.889472373	-0.321609974	85.83826062	1.95E-20	4.91E-18	0	0	0.149733818	0	0	0	1.096934922	1.436157353	1.508507563	0.762379605	0.798715823	1.406814564
MMP16	ENSG00000156103	2.25472434	6.697233921	85.63421239	2.16E-20	5.36E-18	4.963133678	5.389781822	5.307638513	5.244784898	5.648166375	4.262555446	7.731277523	7.429576531	6.791641656	8.26081449	6.836140127	7.654238347
HS6ST2	ENSG00000171004	-3.071366859	3.273482263	84.1467153	4.59E-20	1.12E-17	5.329103782	4.222341384	3.763087379	4.089934676	3.841079276	4.345361407	1.93263594	0.750517869	1.978458061	1.94229629	0.92450086	1.503354778
CAPN6	ENSG00000077274	3.149073006	6.931377736	83.68926545	5.79E-20	1.39E-17	5.907509817	4.267151717	4.924310911	4.698511009	3.924581542	4.924946013	8.475278263	6.366139135	7.766898462	7.317603982	9.393758775	7.634833647
PPFIA4	ENSG00000143847	2.627914225	4.323978779	83.55780673	6.19E-20	1.47E-17	2.699267395	3.244838821	2.55255717	2.375401692	2.995290969	2.597154965	4.614669842	5.757908777	4.77048379	5.979236988	5.457687604	3.987647954
NA	ENSG00000222022	6.341447553	0.207315069	82.32226418	1.16E-19	2.70E-17	0	0.082548214	0.149733818	0	0	0	1.453370157	1.206597518	1.027083284	2.895428146	1.399214565	2.401000822
DCX	ENSG00000077279	6.218122149	6.683818601	82.19337146	1.23E-19	2.80E-17	1.656528788	3.476188575	1.459345759	0.532871113	1.304915614	3.550940553	9.029069499	5.902069798	7.552779323	7.106643949	8.584697499	6.090883796
CBX8	ENSG00000141570	3.017183557	2.845531541	82.19460893	1.23E-19	2.80E-17	2.000818444	1.33973822	0.820120457	0.963076	1.304915614	1.708302406	4.68359909	3.286500242	4.01992727	3.83080676	3.693596528	3.229570629
SPATA18	ENSG00000163071	2.128698271	4.085795315	81.57279537	1.69E-19	3.75E-17	2.621721515	3.093813002	2.350830705	3.140631182	3.454538807	2.297790525	4.67007419	4.458362086	4.758240438	4.809368865	5.239027561	4.79337604
NA	ENSG00000277954	-2.357173651	3.596231827	81.5618505	1.70E-19	3.75E-17	4.200889309	4.572231707	4.084681415	4.345136836	5.543462385	4.444311108	1.977248811	1.942352842	2.656455731	2.62389557	2.699066287	1.86004255
B3GAT1	ENSG00000109956	3.701002395	1.691546742	81.34977499	1.89E-19	4.12E-17	0.359783154	0.372320782	0.523520893	1.119598389	0.413693629	0.599698838	1.631408687	3.407409759	2.616319831	2.450970093	2.906408223	2.961538864
DKK2	ENSG00000155011	4.290612112	3.274493483	80.34318081	3.15E-19	6.77E-17	0.9308097	0.613512973	1.174850518	0.532871113	1.437175135	1.16153976	2.980744342	4.650267555	4.055383236	5.489416236	2.65134208	5.622368513
CDH3	ENSG00000062038	2.457713323	4.670805945	80.10377708	3.55E-19	7.54E-17	3.314720153	3.759461014	3.029168829	2.451028087	3.410160004	2.915632271	5.19883039	5.768482611	5.461818334	6.334939521	4.236867501	5.529897738
ASPA	ENSG00000108381	-2.477153549	3.531704152	79.94610621	3.85E-19	8.06E-17	4.48257524	4.480069967	3.763087379	4.300854817	4.33048711	4.195146499	2.162513082	1.920846991	3.23550076	1.599715196	1.638308252	2.573988138
MMP9	ENSG00000100985	4.388743542	0.343945654	79.50049745	4.82E-19	9.97E-17	0.226434301	0.234697586	0.076808601	0.152769345	0	0.141537476	0.925398449	1.275996119	1.868849197	1.599715196	2.059877385	2.063740122
LIFR	ENSG00000113594	-2.09798819	9.164189927	79.34442035	5.22E-19	1.07E-16	9.927386029	9.926446396	9.888893781	9.661674053	9.739377045	9.696825218	7.457841904	7.741228424	8.255612425	7.394246047	6.889180814	8.254112774
IGF2	ENSG00000167244	3.809522315	5.787432619	79.16015318	5.73E-19	1.16E-16	4.618531512	3.208538529	2.221481126	2.731383343	2.111338227	3.58231804	6.829859338	7.568308833	6.540473662	5.684334179	4.873531588	7.237059856
KIAA1549L	ENSG00000110427	3.610967538	2.73118242	78.04896307	1.01E-18	2.00E-16	0.796104157	1.372918993	0.774730996	0.787481899	0.512960379	2.014662778	3.276846617	4.337770919	3.798681938	3.278516738	2.563826454	4.094821935
LAMP5	ENSG00000125869	3.287402027	2.820708304	77.86397283	1.10E-18	2.17E-16	0.9308097	1.468114401	0.948302229	1.003827193	1.712464461	1.093479337	4.181493199	4.393482644	3.217727085	3.479511747	2.09597806	4.047576242
CLSPN	ENSG00000092853	3.876463501	1.004707251	76.40576447	2.31E-18	4.49E-16	0.226434301	0.234697586	0.219149505	0.416952365	0.36137559	0.388729714	2.062537627	0.844891296	2.669590012	2.62389557	2.279838397	1.90785892
THRB	ENSG00000151090	2.249423684	6.270863627	74.99419438	4.72E-18	9.08E-16	4.266052304	4.128315886	6.72555213	4.98722475	4.948987263	4.581068505	6.576173115	7.166121862	7.43753626	6.380865237	6.66195084	7.174294169
CA12	ENSG00000074410	2.459597897	6.6849938	74.9234369	4.89E-18	9.19E-16	4.525788748	4.778215032	4.690741308	5.589104105	6.96647719	4.416725435	7.117058322	6.813243983	7.843506389	7.773993406	6.860610766	7.347924397
DACT2	ENSG00000164488	3.782880075	1.601657071	74.92987444	4.88E-18	9.19E-16	0.647513465	0.436503147	0.149733818	0.355302199	0.734814801	0.444433987	1.738959155	3.243835325	3.163053231	3.044915365	1.925897914	2.332572214
ZMAT3	ENSG00000172667	1.900301057	7.618106228	74.37724511	6.45E-18	1.20E-15	6.526710924	6.103887374	5.789197375	6.92909175	6.850273652	5.824340708	8.179042389	7.901124493	8.214475303	8.475222186	8.557850035	8.03274842
NA	ENSG00000231106	3.60726371	0.852873852	74.04147945	7.65E-18	1.40E-15	0.154833597	0.305149601	0.906827632	0.355302199	0.30708866	0.207418193	2.579088763	1.634154719	2.229683658	2.026893541	1.638308252	1.86004255
POPDC2	ENSG00000121577	2.472679873	4.109535144	73.75245495	8.86E-18	1.61E-15	2.66101541	2.925108664	2.411401424	3.383879666	2.614404499	1.977382917	5.954808095	5.131876106	4.009634859	4.533881674	4.754351522	5.224750415
TEX15	ENSG00000133863	-2.441212646	6.607825118	73.70599798	9.07E-18	1.63E-15	7.441523148	7.496218739	6.781123547	7.149413586	7.547406288	7.192191943	4.309135102	2.626402021	5.016480518	5.646398205	5.074623787	5.030536416
CRACD	ENSG00000109265	2.043169851	5.319034282	73.45191363	1.03E-17	1.83E-15	3.954338697	3.80271759	3.993519605	4.229628192	4.774923347	3.883736656	5.553960627	6.365144231	5.98879025	7.02800807	5.20016779	6.20413362
NTNG1	ENSG00000162631	3.957997129	3.37541193	73.41751762	1.05E-17	1.84E-15	3.462896268	1.405353761	0.727866995	0.877948803	1.128321478	0.946895778	3.146180976	3.069123013	4.094865256	4.551837742	4.914539633	5.659505632
NEDD4L	ENSG00000049759	1.716048702	6.256554268	72.67285212	1.53E-17	2.66E-15	4.805487591	5.735830252	5.081685337	5.65455073	4.641433856	5.086852216	6.799901033	6.697072645	6.483044211	7.185821306	7.082634925	6.65044353
RSPO1	ENSG00000169218	-2.573206606	4.701126071	72.4871503	1.68E-17	2.89E-15	5.517510706	5.928080367	5.485445857	4.418561485	5.52425726	5.265646704	3.7770321	3.352243627	2.93187742	3.094759756	2.6268746	1.503354778
NHSL2	ENSG00000204131	1.762241374	7.85309103	72.42359065	1.74E-17	2.95E-15	6.508873809	7.256149872	6.450433525	6.84608126	6.866201647	6.554254155	8.64367197	7.68851367	8.45959906	9.018886762	8.568729334	8.321314354
UHRF1	ENSG00000276043	3.62665899	0.398158579	72.40709073	1.75E-17	2.95E-15	0.359783154	0.082548214	0.149733818	0.58751509	0.1919733	0.141537476	1.686185902	1.524359981	2.099861883	1.781150567	1.340237055	1.406814564
ST8SIA2	ENSG00000140557	4.594477144	0.893015063	71.69085275	2.52E-17	4.20E-15	0.294648865	0.372320782	0.076808601	0	0.066869949	0.27042139	2.10336287	2.824707439	1.725280695	2.715956964	1.002650494	1.785208407
ACTC1	ENSG00000159251	4.242996887	4.892540577	71.61984745	2.61E-17	4.31E-15	1.520717839	2.614272101	1.487753217	2.755447894	2.203379511	1.226533503	7.518531397	4.161026377	6.939257256	4.665052583	4.870929466	6.451049956
GABRR1	ENSG00000146276	5.758492769	-0.000771196	71.0853727	3.42E-17	5.59E-15	0.154833597	0	0	0.152769345	0	0	1.013714647	1.241714067	2.175469637	0.903314247	1.278745396	2.314945623
NA	ENSG00000284959	-2.94495693	3.095709639	70.34887786	4.97E-17	8.04E-15	3.203789572	4.271557141	4.183507882	2.8700943	4.037255086	4.520802409	2.143064566	1.206597518	1.822562509	1.781150567	1.076783472	1.071081054
IGF2BP2	ENSG00000073792	-2.31991859	3.828149205	70.20640714	5.34E-17	8.56E-15	4.18300369	4.31061206	4.95006079	4.695404462	4.337275022	4.504515408	2.947496282	1.660345743	3.55151196	2.163959486	2.215658395	2.384195537
TSPEAR-AS1	ENSG00000235890	-4.853561393	1.650842661	70.13444685	5.54E-17	8.79E-15	3.185940095	2.528526738	2.821658141	1.260789017	3.126476908	2.235997011	3.522403342	0.155403116	0.489160418	0	0.144895141	0.166502238
PCDH10	ENSG00000138650	3.413741047	3.940571235	70.07113671	5.72E-17	8.99E-15	1.306152342	2.142553252	2.440759093	1.965040473	1.793674725	1.589792608	1.686185902	5.117768463	4.53602358	5.959194303	4.969087519	5.070477102
FSD1	ENSG00000105255	4.134793024	0.692579409	69.88834378	6.28E-17	9.77E-15	0.294648865	0.082548214	0.076808601	0.152769345	0.1919733	0.826274141	2.377486743	1.436157353	1.750223007	2.510944672	1.638308252	1.439717674
ACSS3	ENSG00000111058	-1.600145333	6.007679559	69.63343057	7.14E-17	1.10E-14	6.607712142	6.892067664	6.543019206	6.303188606	6.515995709	6.480395251	4.752596491	4.672957764	4.53602358	5.847326846	5.119159733	5.333796567
F2RL2	ENSG00000164220	3.390872195	4.527735029	69.61093069	7.22E-17	1.10E-14	1.938221815	2.734031493	1.900768015	2.465689022	3.003848995	1.977382917	4.76218931	6.768794809	5.946251072	4.448277378	3.639585999	6.20173781
CTHRC1	ENSG00000164932	2.739048157	3.160289898	69.358129	8.21E-17	1.24E-14	1.43263772	1.122827584	2.511641388	1.668199668	1.813282589	1.859389568	4.093041391	4.197255841	3.851503134	4.357271435	2.310888539	4.170281093
EGR2	ENSG00000122877	2.697839593	3.78570369	69.23835916	8.73E-17	1.31E-14	1.630370166	4.323398903	1.672332748	2.564344482	1.995964629	2.220126037	4.59333209	4.915160234	4.546740884	4.515699301	3.319079502	4.840337956
DCP1B	ENSG00000151065	-1.471959783	5.053259424	68.72543135	1.13E-16	1.68E-14	5.475882217	5.51582227	5.656292613	5.715624326	5.509308135	5.804521386	4.246725324	4.051493029	3.908010698	4.493573583	3.77935006	4.646085194
CCND1	ENSG00000110092	2.898679679	7.393232016	68.56041705	1.23E-16	1.81E-14	6.208689355	4.743750258	4.822042306	6.890901802	5.323532941	4.153971183	7.810079224	7.313170441	8.150922067	7.80576683	8.88438443	8.468582445
PDE4D	ENSG00000113448	1.757529139	8.036204534	68.45102612	1.30E-16	1.90E-14	6.809165284	6.936440503	7.216232932	7.136872818	6.986046248	6.439001254	8.669815137	8.107068019	8.818417975	9.303404727	8.19223928	8.971247727
AGAP2	ENSG00000135439	2.59228782	2.827993129	67.22810906	2.42E-16	3.50E-14	1.682221542	1.528258246	1.569766133	1.191920233	1.943547098	1.708302406	3.921012583	4.258547355	3.244306153	5.078245841	3.319079502	3.0600556
KIF18B	ENSG00000186185	4.633840713	-0.29269883	66.95894313	2.77E-16	3.97E-14	0.079492943	0.082548214	0	0.290899499	0.066869949	0	0.970232239	1.436157353	1.47896896	1.484777135	0.660907254	1.028456039
BHLHE41	ENSG00000123095	2.942373796	4.248770341	66.6001718	3.33E-16	4.73E-14	1.306152342	2.405646127	2.959884348	1.923162557	3.32393541	2.014662778	4.462149428	5.430887122	4.764375102	5.558541966	3.911834252	5.30059656
MMP14	ENSG00000157227	1.60984765	8.263556848	66.51723724	3.47E-16	4.89E-14	7.285264419	7.447406194	7.520729993	7.128835194	6.515247648	7.215393365	8.821081555	8.788640985	9.212185001	9.064159674	8.520774042	8.518286091
GLIS1	ENSG00000174332	3.391695237	1.679377857	65.73509298	5.16E-16	7.20E-14	1.014097311	0.613512973	0.679429422	0.532871113	0.413693629	0.599698838	3.002491521	2.47230863	4.014790243	2.322979626	1.588495412	3.210630972
NA	ENSG00000228561	2.666618256	3.877582583	65.38523944	6.16E-16	8.53E-14	2.080267522	1.746513787	2.366213458	2.779117618	2.812517965	0.9077985	4.857750354	4.627214772	4.669498055	3.486997172	5.028669106	4.870817574
GCSAML	ENSG00000169224	-3.26761424	0.981757117	64.94165159	7.71E-16	1.05E-13	2.391903811	2.235684583	1.835953222	1.642621511	2.0954105	2.103853861	0.505515706	0.155403116	0.489160418	0.081372149	0.964104775	0.451015749
GPR22	ENSG00000172209	-4.603771199	0.464960412	64.95460448	7.66E-16	1.05E-13	2.209572664	1.528258246	1.430367687	1.563048088	1.219318877	3.082924429	0.083992464	0.079792996	0.899111188	0	0.07426585	0.243061154
RGS4	ENSG00000117152	2.94972645	3.077699727	64.81326843	8.23E-16	1.11E-13	1.73227382	0.771158981	1.459345759	2.064707017	1.691426956	1.405600668	4.986091882	4.663277053	3.731380629	3.669119508	2.639160209	3.907588433
CHD5	ENSG00000116254	3.100466123	1.280030319	64.68165257	8.80E-16	1.18E-13	0.539206275	0.720500492	0.409357603	0.476075667	0.650121563	0.694639746	2.394035134	2.836241211	1.53745349	3.410335557	2.022850124	2.314945623
KRT17	ENSG00000128422	4.876352013	0.759181757	64.6481576	8.95E-16	1.19E-13	0.154833597	0.234697586	0.076808601	0.152769345	0.1919733	0.072503757	2.474044197	0.750517869	5.43898868	2.496183143	1.905700364	1.338667755
IL18R1	ENSG00000115604	-2.388077461	3.064198923	64.45322777	9.89E-16	1.30E-13	3.821915425	3.832839872	4.28411775	4.066080433	3.999240379	2.692258024	1.863018183	1.711343116	1.620961729	1.258562583	2.385710312	2.204408908
MELK	ENSG00000165304	3.913506291	0.449921248	64.13779507	1.16E-15	1.52E-13	0.294648865	0.082548214	0.149733818	0.476075667	0.1919733	0.072503757	1.764639092	1.342209064	2.211837727	2.218936914	1.214515653	1.191883692
CELF5	ENSG00000161082	4.634706444	0.893568457	63.23666761	1.83E-15	2.38E-13	0.154833597	0.234697586	0	0.290899499	0.066869949	0.330787948	2.256007186	2.813080717	1.978458061	3.337674627	1.181295617	1.028456039
FHOD3	ENSG00000134775	2.910867334	4.808197558	63.2077862	1.86E-15	2.39E-13	2.22713389	3.280248118	3.038800482	4.186026391	2.647551422	2.547144236	5.150950113	4.960659265	6.038994247	7.519062085	4.583695847	6.161621487
TACR2	ENSG00000075073	3.073040237	6.600355297	62.84948034	2.23E-15	2.85E-13	3.528104653	3.727749612	5.265190607	4.523886657	5.979595252	3.762961564	7.153355514	7.440952871	7.339759409	5.383107836	8.142403325	7.557308318
HLF	ENSG00000108924	-1.492270248	5.736028947	62.67428105	2.44E-15	3.09E-13	6.009978462	6.502782891	6.183657366	6.131081554	6.691802026	6.127406417	4.553373867	4.934069225	4.773528462	4.369472429	4.988422661	5.597068479
EXTL1	ENSG00000158008	2.801999164	4.587130326	62.46828436	2.71E-15	3.40E-13	2.931239084	2.832731162	0.988617757	3.006690939	3.416584027	1.348346075	5.189380616	5.446022045	4.797657249	5.612579566	5.181388692	5.607965723
TNFRSF10B	ENSG00000120889	1.130622309	5.182900337	62.24652638	3.03E-15	3.78E-13	4.543419217	4.750078131	4.659866305	4.58223317	4.460524628	4.381484635	5.559472844	5.796798392	5.728201452	5.669608237	5.680592654	5.537517469
ARHGAP22	ENSG00000128805	2.214462443	2.251032574	61.6213062	4.16E-15	5.15E-13	1.707464731	1.083279461	1.339768383	1.61658167	1.604068085	1.093479337	3.136378778	2.978348079	2.974836256	3.938463739	3.183049286	2.91549713
RPE65	ENSG00000116745	5.75793331	3.014973652	61.51249642	4.40E-15	5.41E-13	0.359783154	0.234697586	0.076808601	0.69096031	0.7753671	0	4.103141463	1.170604828	4.764375102	4.113092182	5.41188002	2.497918052
ADAMTS9-AS2	ENSG00000241684	-1.742024728	6.382134214	61.37850795	4.71E-15	5.74E-13	6.952641988	7.360642321	7.215702293	6.51447403	5.683221669	7.456716847	5.548427267	4.714172719	5.319085036	5.336218902	5.493652789	5.387486543
CLDN10	ENSG00000134873	-5.873385739	2.505311214	61.2626871	4.99E-15	6.05E-13	4.608516311	4.093903717	0.948302229	3.176721896	0.890602827	4.312058632	0.505515706	0.295682528	0.157460577	0.231520332	0.07426585	0.166502238
IGFL4	ENSG00000204869	3.730921005	0.424083075	60.75505879	6.46E-15	7.77E-13	0	0	0.219149505	0.223486941	0.413693629	0.388729714	0.925398449	1.524359981	2.060518247	1.829057749	1.562928814	2.105350007
FBXO16	ENSG00000214050	3.789366405	2.163679898	60.45998362	7.51E-15	8.96E-13	0.842417661	0.771158981	0.348699184	0.877948803	0.605834433	0.694639746	1.999048349	1.436157353	3.58655731	2.950611484	3.916888713	4.708168619
C1QTNF6	ENSG00000133466	1.784649477	5.156415495	60.43425398	7.61E-15	9.01E-13	4.094880803	4.068811145	4.331908323	4.194852809	4.130083466	3.933250204	5.593902824	6.132361441	6.365887639	5.185650464	4.6182395	6.239601378
CACNA1A	ENSG00000141837	2.357610377	3.775844584	60.05529539	9.22E-15	1.08E-12	2.482428751	2.746744588	2.753101837	2.743465793	1.907513206	2.086451319	5.386261728	5.13887853	4.553841777	4.65179347	3.280384587	3.895779871
LOC100505851	ENSG00000269289	-4.684931882	1.891441276	59.8871084	1.00E-14	1.17E-12	2.482428751	2.721205374	3.285281133	2.465689022	1.832627529	3.525337757	1.631408687	0	0.428642694	0.081372149	0.07426585	1.028456039
GSTO2	ENSG00000065621	-2.801950623	2.172276575	59.71651943	1.10E-14	1.27E-12	3.756905736	3.579291667	2.949709249	2.245494787	2.658433291	3.029287263	1.764639092	1.275996119	0.807020565	0.990160126	0.798715823	0.892460099
IQSEC3	ENSG00000120645	1.770454263	4.460470755	59.57517947	1.18E-14	1.35E-12	3.597261058	3.0119254	3.543875093	3.914026496	3.086747915	3.643097056	5.04752866	5.067276142	6.416432229	4.943276005	4.768401202	5.457439255
EGFLAM	ENSG00000164318	1.585818691	4.468150368	59.57535052	1.18E-14	1.35E-12	3.447996363	3.727749612	3.502708782	3.312681512	3.416584027	4.191081449	4.966862305	5.342661577	4.606012836	5.045668604	5.575839556	4.882831376
EFNB2	ENSG00000125266	1.294851595	5.999436847	59.49374225	1.23E-14	1.39E-12	5.170229514	5.439570453	4.860568752	5.097238633	5.153197354	5.688201598	6.810727011	6.176132214	6.586211925	6.26264265	6.452536324	6.638092736
ERVFRD-1	ENSG00000244476	-3.874852123	-0.271672167	59.45306461	1.25E-14	1.41E-12	1.402040734	1.122827584	0.948302229	1.260789017	0.890602827	1.348346075	0	0.155403116	0.157460577	0.081372149	0.708321218	0
MAFB	ENSG00000204103	2.108302415	5.141103524	59.23490027	1.40E-14	1.57E-12	4.080461102	3.771952944	4.381955136	3.237786437	3.869453773	4.054555558	5.895024157	6.811053751	5.43898868	7.497914792	5.185583	5.89867304
IQCN	ENSG00000130518	-1.289735237	5.839471764	59.14748009	1.46E-14	1.63E-12	5.660089359	6.459032162	6.710565193	6.493164899	6.161751712	6.373249569	5.179868537	5.209313863	5.148988818	4.788317536	5.307981471	4.978303836
COL4A2	ENSG00000134871	2.139123703	10.65750532	59.0564374	1.53E-14	1.69E-12	9.391542429	9.215864694	8.718291243	10.09015592	9.245037069	8.600348136	11.41723768	11.36840193	11.73752335	10.83398577	10.80444695	11.50937042
MEX3B	ENSG00000183496	2.250409482	4.570290988	58.98993811	1.58E-14	1.73E-12	2.854220336	2.93625079	4.31615338	2.859031048	3.09478172	3.606937755	5.656967615	5.438474431	5.257353105	6.273504453	4.127752539	4.906562952
LINC00578	ENSG00000228221	2.603456661	4.280088527	59.00281498	1.57E-14	1.73E-12	2.452880434	1.746513787	2.918746154	3.509471733	3.070544834	1.564876008	5.106455682	5.093944761	5.197402642	3.62230381	5.2709588	5.210521337
PRSS23	ENSG00000150687	2.138611348	8.654370528	58.88370788	1.67E-14	1.81E-12	7.24002938	6.570493902	7.110594031	8.290965421	7.600565076	6.374146264	9.213149399	9.216809553	9.703456847	9.115469183	8.56531321	9.723405196
B4GALNT1	ENSG00000135454	1.885039486	3.241051265	58.19355488	2.38E-14	2.55E-12	2.261627774	2.123183187	2.618272551	2.211104334	2.510133644	2.327722286	3.566870139	3.438011313	4.065355499	4.277505788	4.949489723	4.042229924
CEND1	ENSG00000184524	3.402484732	0.958321123	58.1733094	2.40E-14	2.56E-12	0.594375997	0.082548214	0.076808601	0.476075667	0.512960379	0.498067167	1.175615411	2.299766491	2.682605797	2.006204728	2.326166551	1.810586878
POGLUT2	ENSG00000134901	3.36270691	6.553220196	57.78818468	2.92E-14	3.10E-12	4.316143188	3.727749612	3.474597159	5.794683232	4.246438869	3.660842431	6.059662059	6.752908311	7.872903757	4.779200648	8.029394831	8.143621255
CACNA1E	ENSG00000198216	3.363868557	2.722711332	57.47017244	3.43E-14	3.62E-12	1.203434113	1.867857312	0.348699184	1.449625711	1.031195745	0.647950135	3.732180786	2.159903477	4.912595359	3.910902603	3.334271472	3.752543169
UNC5B	ENSG00000107731	1.682326236	4.77016548	57.43336059	3.50E-14	3.66E-12	4.209749649	3.902666457	3.697711831	3.618455051	4.137880183	3.309819866	4.842759041	6.516193057	5.617338695	5.443987236	5.280794094	5.467446215
NLGN4X	ENSG00000146938	2.128979649	5.345505754	57.22622119	3.88E-14	4.04E-12	5.292038462	3.759461014	3.019472442	3.7013163	3.968964939	4.258676214	6.419295586	5.289114366	5.565583007	6.404773988	5.52212475	6.319118301
MEST	ENSG00000106484	2.503289314	6.573663532	56.98445083	4.39E-14	4.54E-12	4.644903715	5.536103774	4.19216527	4.831803586	6.157922592	3.938109364	7.495711602	6.941593841	7.312282057	7.450365682	7.764371478	5.520316129
UNC5C	ENSG00000182168	-1.624668259	4.318133239	56.7914966	4.85E-14	4.98E-12	5.190512889	5.038159506	4.508656164	4.903552394	4.585516951	5.064805794	3.184737044	3.01939916	3.394251213	4.607839922	3.511791032	3.26671996
CEMIP	ENSG00000103888	4.785286629	6.413222544	56.7692396	4.90E-14	5.01E-12	2.278570293	2.217533073	0.577384325	3.950965913	2.52209849	3.77387449	8.120890561	6.238308541	7.652068564	5.187948722	8.480588061	6.161621487
GDF15	ENSG00000130513	3.346623921	1.016526969	56.20536537	6.53E-14	6.63E-12	0.294648865	1.122827584	0.285378002	0.355302199	0.250678835	0.549777757	1.738959155	1.686069754	2.643200777	2.741216137	1.51039488	2.084695072
C4B	ENSG00000224389	2.704907499	2.364089456	56.07405272	6.98E-14	7.04E-12	1.338828413	1.16132045	0.820120457	1.358294804	1.604068085	1.058205931	2.717011507	2.978348079	3.43327853	3.981494837	2.003973917	3.877883802
CDT1	ENSG00000167513	2.879269319	-0.184074264	55.49870167	9.35E-14	9.38E-12	0.294648865	0.082548214	0.348699184	0.290899499	0.130777242	0.27042139	1.136811476	1.275996119	1.508507563	1.031698174	1.370027165	1.071081054
MYLPF	ENSG00000180209	3.876158257	0.195355129	55.2957155	1.04E-13	1.03E-11	0.079492943	0.082548214	0.076808601	0.290899499	0.1919733	0.330787948	1.096934922	0.889859605	2.060518247	1.32689401	2.822708043	1.70627915
FNDC10	ENSG00000228594	2.987170388	0.660630479	54.52152827	1.54E-13	1.52E-11	0.539206275	0.497951383	0.285378002	0.416952365	0.36137559	0.388729714	2.181702903	2.457448388	1.798850096	1.65392329	0.883779003	1.86004255
APOL3	ENSG00000128284	-1.57602527	4.487762865	54.36012473	1.67E-13	1.64E-11	5.201659415	5.051029725	5.09559569	4.565316014	4.992637301	5.42989028	3.146180976	4.215035011	3.902458506	3.189561927	3.464247083	3.622450922
NA	ENSG00000255389	-1.856907499	2.937462002	54.22398209	1.79E-13	1.75E-11	3.355213079	3.873981623	3.864060485	3.488088037	3.503640168	3.757473989	2.677001254	2.159903477	1.647757121	2.182519054	1.588495412	2.185133795
NTM	ENSG00000182667	2.589472911	3.271926804	54.15054614	1.86E-13	1.81E-11	2.137108715	2.217533073	2.152180271	1.642621511	2.142675656	1.257964368	2.901938981	4.805017256	3.667347855	5.798529263	3.751328107	4.336744521
COL4A1	ENSG00000187498	2.293192974	10.74492037	54.04067409	1.96E-13	1.90E-11	9.418544057	9.254071945	8.822510886	10.1294587	8.945218505	8.195391058	11.57248272	11.35534086	11.9100572	10.79616495	10.76758769	11.73747985
MGST1	ENSG00000008394	-2.836716365	1.306515415	53.87444669	2.14E-13	2.05E-11	2.482428751	1.585994804	2.565941898	2.577903124	2.831873092	1.66206	0.925398449	0.64953624	0.489160418	0.550103566	0.338139952	0.892460099
EBF1	ENSG00000164330	-1.249860871	6.635258987	53.85018359	2.16E-13	2.07E-11	7.238406644	7.28476281	7.251866062	7.173614734	7.024931262	6.638016725	5.769054743	6.054266995	6.378940677	5.481943383	5.751623575	5.930852945
OLFM1	ENSG00000130558	2.10040442	4.884321668	53.8090265	2.21E-13	2.10E-11	3.425353941	3.314809114	3.12270856	4.54819813	4.271462794	3.0563551	5.325012337	5.815857017	5.542565763	4.160673404	5.895551288	5.678583473
NDRG2	ENSG00000165795	-1.302256738	6.882734764	53.62644963	2.42E-13	2.29E-11	7.157142727	7.482032748	7.462879253	6.982316884	7.651834539	7.40369126	6.00684314	6.697072645	6.281783595	5.703737829	6.101587257	5.850546093
PTGDR	ENSG00000168229	-2.369203099	2.181516899	53.28696542	2.88E-13	2.71E-11	3.024580625	4.123449832	3.167298239	2.328046739	3.591430072	2.455223754	1.38878229	1.4661614	1.181766951	1.223143593	1.309818819	1.2671417
PLPP2	ENSG00000141934	1.847135021	4.248002993	53.19306073	3.02E-13	2.82E-11	3.676097331	2.958280163	3.219048085	3.558167907	2.625538308	3.159816936	5.158234244	4.215035011	4.592283982	5.332068657	5.747373812	4.677460835
NA	ENSG00000228709	-4.494050404	-0.011401423	53.1632095	3.07E-13	2.85E-11	1.462599251	1.305776316	1.79106695	0.355302199	1.534892342	1.226533503	2.162513082	0.155403116	0.080877445	0	0.07426585	0
EFHB	ENSG00000163576	-2.971661141	0.769340438	53.03053845	3.28E-13	3.03E-11	1.57658552	2.04299252	2.002713757	1.718034451	2.261631948	1.460669529	0.310094593	0.295682528	0.29941401	0.430973642	1.562928814	0.451015749
HEPH	ENSG00000089472	1.493893097	7.286460814	52.87714256	3.55E-13	3.26E-11	6.543454325	6.816446708	6.010919667	6.423531419	6.252524258	6.150618293	8.419789644	7.374773344	7.627879497	8.068100569	8.190675081	7.390095098
COL21A1	ENSG00000124749	-1.79827942	5.806304619	52.85281613	3.60E-13	3.28E-11	5.907509817	6.451286035	6.785420936	6.377755129	6.979010225	5.896016571	3.468731546	4.473212968	4.958800971	4.893449867	4.268846058	5.179201618
PRTG	ENSG00000166450	-1.793874922	5.802680822	52.73910666	3.81E-13	3.46E-11	6.661984459	6.771274628	6.250461354	5.15943291	6.175074158	6.648431179	4.600479797	3.803799045	4.856270627	5.538870196	4.725834911	4.458139332
TFPI	ENSG00000003436	-1.280616218	6.237266088	52.72582981	3.84E-13	3.46E-11	6.503479385	6.619701972	7.064187832	6.64821448	6.8130187	6.705117265	5.700858786	5.037609602	5.5934169	5.574439899	4.798837161	5.749190311
THSD7B	ENSG00000144229	3.229343937	1.250495764	52.69531302	3.90E-13	3.50E-11	0.294648865	0.720500492	0.285378002	1.119598389	0.250678835	0.647950135	1.659057256	3.336086508	2.060518247	2.790445249	2.09597806	2.185133795
DIO3OS	ENSG00000258498	-2.345865937	4.382507088	52.51055574	4.28E-13	3.82E-11	4.983942641	5.41190079	5.198006803	4.558493214	4.571192403	5.722403712	3.285742213	2.716531318	2.985379028	3.084927695	0.660907254	3.152272844
LINC00524	ENSG00000259023	-3.763658545	-0.780489949	52.46846421	4.37E-13	3.88E-11	1.238492436	0.820098835	0.679429422	0.74002816	0.7753671	1.093479337	0.083992464	0	0.080877445	0.15839869	0	0.166502238
LINC01811	ENSG00000226320	4.406835398	-0.486696144	52.44853616	4.42E-13	3.90E-11	0.154833597	0.497951383	0	0.078405853	0	0	1.421437634	0.700910402	0.656826864	1.571827698	1.112468733	0.844121928
FCGR2A	ENSG00000143226	1.514665233	4.4971445	52.35449779	4.63E-13	4.07E-11	3.688827826	3.947407934	3.691619036	3.488088037	3.658007711	3.643097056	5.480316688	5.722610226	4.454898641	5.114943033	4.612020044	5.196150521
HS3ST1	ENSG00000002587	-1.544045597	2.853356914	52.03524718	5.45E-13	4.76E-11	3.542203682	3.460839122	3.660763013	3.211931749	3.485422431	3.779300153	2.343809383	2.159903477	2.060518247	2.163959486	2.041482541	2.450273121
FZD5	ENSG00000163251	2.458321283	5.936748685	52.02402192	5.48E-13	4.77E-11	4.445548114	5.103864852	3.53028309	4.686044482	4.024694487	3.928374622	7.178648838	4.385654337	7.378269467	5.881807175	6.895595852	6.643398886
DPT	ENSG00000143196	-2.599554288	4.414463607	51.80502955	6.13E-13	5.30E-11	4.57804667	5.269396272	5.779176506	5.525803214	5.030824109	4.497948773	3.276846617	2.065061324	2.332357896	3.084927695	0.964104775	3.3642073
FCGR3A	ENSG00000203747	3.107116806	3.109268175	51.55171857	6.97E-13	6.00E-11	1.756663484	1.557415332	1.569766133	1.294028573	1.031195745	1.899802479	4.385602625	4.968541642	2.695505204	5.334145272	2.182464966	3.816574249
APOB	ENSG00000084674	-4.495567876	0.868841698	51.49318667	7.18E-13	6.15E-11	2.673879093	2.421590883	0.679429422	1.389385304	2.669233695	1.377257378	0.505515706	0.079792996	0	0.081372149	0.21222745	0.315761262
PPL	ENSG00000118898	-2.334934843	3.258164924	51.13273673	8.63E-13	7.35E-11	2.784764964	4.10875241	4.612278384	3.870618375	4.571192403	3.625130688	2.54984829	2.501577654	1.593659229	1.392134836	2.041482541	1.884148828
MFSD6	ENSG00000151690	-1.339870727	5.00385215	51.046259	9.02E-13	7.60E-11	5.635640551	5.251666581	5.471289313	5.589104105	5.758481902	5.370019	4.082870112	4.714172719	4.277530677	4.018122155	3.614916605	4.493827019
AQP7	ENSG00000165269	-2.287203228	1.315954136	51.05328753	8.99E-13	7.60E-11	2.422714252	1.585994804	2.221481126	2.045316933	2.52209849	2.73755744	0.879126575	0.798476121	0.708648333	0.810903748	1.040193097	0.844121928
F13A1	ENSG00000124491	1.808791476	5.857398305	50.76912044	1.04E-12	8.71E-11	4.231665315	4.790546314	4.59606041	4.903552394	5.072101117	5.003540701	6.251223859	7.068037411	7.091576008	5.447828104	5.517140943	6.82637342
COL4A3	ENSG00000169031	-2.481273341	2.252577567	50.64504489	1.11E-12	9.23E-11	3.355213079	2.161666691	3.673184727	4.313067152	2.850971986	2.770622339	1.453370157	0.889859605	1.106497245	1.571827698	1.340237055	1.373143493
VCAN	ENSG00000038427	2.55671932	9.44311898	50.5036654	1.19E-12	9.87E-11	7.235698022	6.970033215	7.017457508	8.199088711	8.312261855	7.918255334	10.99234937	10.01105089	9.781336773	10.66248484	7.853401911	10.43843561
DACT1	ENSG00000165617	1.739890462	4.189492335	50.47723377	1.21E-12	9.95E-11	3.590492701	3.397754152	3.333033814	3.094209875	3.126476908	2.935207491	5.396564067	5.404012834	4.384953557	5.070793044	3.855034074	4.573817684
TGFB3	ENSG00000119699	2.35091739	7.738762549	50.4343261	1.23E-12	1.01E-10	6.357633627	6.523247234	5.229889106	7.165218503	5.977424281	4.917584086	8.939781182	8.259142966	7.523690324	9.069934373	8.504288139	7.76589097
SYT11	ENSG00000132718	1.457291382	6.473136478	50.31293539	1.31E-12	1.07E-10	5.485034623	5.284733007	6.45493692	5.537994023	4.876278122	5.829580198	6.574359181	7.194404417	7.258424854	6.760249514	6.798295542	7.187067662
C5AR1	ENSG00000197405	1.665098063	4.55473669	50.16932376	1.41E-12	1.15E-10	3.576859975	3.655429398	3.184755256	4.276115573	3.591430072	3.472727396	4.76218931	5.575533288	5.108570734	4.117921545	5.377460808	5.455429506
ABCA8	ENSG00000141338	-2.66287885	4.798747577	50.12560152	1.44E-12	1.17E-10	5.283670784	5.336111757	6.811642331	5.090159701	5.320110494	6.059907362	1.977248811	3.70030737	3.58655731	1.94229629	3.801382221	2.384195537
SLC8A3	ENSG00000100678	-2.822042556	0.822181533	49.88647347	1.63E-12	1.31E-10	2.173795608	1.468114401	2.022266102	1.835573401	2.142675656	1.879737525	0.677596158	0.079792996	0.428642694	0.606171811	0.754226384	0.085651802
PTPRE	ENSG00000132334	1.356961727	4.741518176	49.81438137	1.69E-12	1.35E-10	4.173977037	3.721322821	4.037420245	3.908671371	4.086431666	4.132934284	5.083683058	5.725714182	5.406015468	5.157781947	4.50867961	5.580566708
SDR42E1	ENSG00000184860	-3.675993217	2.094788158	49.70372616	1.79E-12	1.43E-10	3.221420904	3.171301242	2.980021753	2.083839946	2.742653922	3.159816936	2.535002767	0.295682528	0.603074397	0.430973642	0.144895141	2.260735647
ABCC1	ENSG00000103222	1.051665112	6.816111502	49.68689764	1.80E-12	1.43E-10	6.196483302	6.390813081	6.301362981	6.406535065	6.012834134	5.910923114	7.400130047	7.374773344	7.217648473	7.053439245	7.092720098	7.360329656
FMO2	ENSG00000094963	-2.719608921	2.680544308	49.53104623	1.95E-12	1.54E-10	3.535171391	3.38967098	4.0033914	2.211104334	3.473148202	3.806126552	0.622485501	1.634154719	1.565830056	0.85784878	1.309818819	2.450273121
PHLDA3	ENSG00000174307	1.372168323	4.488947888	49.52160331	1.96E-12	1.54E-10	4.09965552	3.771952944	3.149627398	3.808715964	4.007775079	3.309819866	4.824561386	5.289114366	5.081801237	4.978220582	5.185583	4.870817574
GRAMD2B	ENSG00000155324	-1.412689632	5.812236829	49.4944945	1.99E-12	1.56E-10	6.288223267	6.332972853	6.02673635	6.024953631	6.594585433	6.639509115	5.25426496	4.904242772	5.217664195	4.862131148	3.614916605	4.906562952
TIPARP	ENSG00000163659	-1.170321851	6.775785075	49.46150384	2.02E-12	1.57E-10	7.154276998	7.377089432	7.846237525	7.087961339	7.043209477	7.303697647	5.690847924	6.411178517	6.038994247	6.113451467	6.222863983	6.127948514
ZNF367	ENSG00000165244	2.416083449	2.013875023	49.37882211	2.11E-12	1.63E-10	1.014097311	1.198812913	1.515612102	1.563048088	0.7753671	0.867612095	3.055467105	2.045321077	3.762361854	3.161769596	2.77896359	2.84355646
PNMA2	ENSG00000240694	2.359729886	2.166533569	49.09950301	2.43E-12	1.88E-10	1.402040734	1.235355659	1.027837243	0.963076	2.046544253	1.194402598	3.679154376	2.789542338	2.942737646	3.216828965	2.113695197	3.191439364
DNAJC22	ENSG00000178401	3.727842233	0.696134519	49.0876769	2.45E-12	1.88E-10	0.748254442	0.436503147	0.076808601	0.152769345	0.066869949	0.330787948	1.603219876	2.122711405	2.211837727	2.306151921	0.61188193	1.835526622
BDNF	ENSG00000176697	3.87741059	0.993837022	48.6916221	3.00E-12	2.29E-10	0.359783154	0.160627717	0.076808601	1.668199668	0	0.599698838	2.162513082	1.831466816	1.868849197	1.781150567	2.182464966	3.841411588
SNTG2	ENSG00000172554	-2.022727361	3.441831289	48.5470431	3.22E-12	2.44E-10	3.583692441	4.743750258	4.051761866	4.246706512	3.351019088	4.759115868	1.93263594	2.248893488	2.80668613	2.568525227	1.885216032	2.715059284
S1PR3	ENSG00000213694	1.776423892	6.65011805	48.5406922	3.24E-12	2.44E-10	5.585463714	5.678926692	5.590688806	5.864111119	4.964415453	5.889759765	8.137877515	6.908513664	7.613508822	8.718192749	6.887894376	6.65044353
NA	ENSG00000261722	-2.926550918	0.56636046	48.54802373	3.22E-12	2.44E-10	1.338828413	1.867857312	1.696874218	2.064707017	2.679953845	1.288725048	0.443270846	0.155403116	0.365474818	0.491767892	0.660907254	0.243061154
SIGLEC6	ENSG00000105492	-3.104672922	1.709423397	48.0584146	4.14E-12	3.10E-10	3.073940977	2.682028312	2.887103928	2.564344482	2.358235343	2.014662778	0.378218874	0.64953624	1.067336619	0	1.613616811	0.574669753
BCL11A	ENSG00000119866	1.752981632	4.06331131	48.01773255	4.22E-12	3.15E-10	2.567607332	3.445324601	2.693372891	2.802405262	3.289349771	3.600822102	4.560721801	4.401268703	4.9534412	5.065803037	5.097063606	3.847554681
TESPA1	ENSG00000135426	-2.246948891	1.692085649	47.85416233	4.59E-12	3.41E-10	2.648035997	2.557678453	2.71756201	2.480202467	2.995290969	1.939114118	0.677596158	1.133691159	1.027083284	1.031698174	1.613616811	0.844121928
BHLHE40	ENSG00000134107	1.60005039	7.077576276	47.41820941	5.73E-12	4.24E-10	5.625743825	7.432237724	5.797731638	6.136818357	5.617824043	6.35247024	6.966140337	7.459250206	7.991071631	7.990569918	7.490354429	7.582388405
DOK5	ENSG00000101134	2.144108232	2.245006143	47.40054755	5.79E-12	4.26E-10	1.548922094	1.198812913	1.79106695	1.535517467	1.304915614	1.257964368	2.958664322	3.126614205	3.057096938	3.433764776	1.733053339	3.526160824
GPC6	ENSG00000183098	1.940155894	5.086718307	47.28897632	6.13E-12	4.49E-10	3.906093088	3.820866324	4.370559004	4.707790715	3.619545067	3.200828093	5.592111059	6.774801088	5.406015468	6.729813992	5.22483229	5.704198704
SORCS3	ENSG00000156395	4.029200435	2.399317191	47.18414241	6.46E-12	4.71E-10	0.481842647	0.436503147	0.149733818	1.835573401	1.332355318	0.498067167	2.717011507	3.774123305	3.88003356	5.261807573	2.113695197	2.466330231
NA	ENSG00000230552	2.39679449	6.717838562	47.11455176	6.70E-12	4.86E-10	4.825801309	5.510241107	4.546283044	5.857177771	5.255285225	4.402732244	7.868237732	4.720410262	7.969992429	7.472216232	7.835496193	6.653076428
KCNQ3	ENSG00000184156	1.723818369	3.290887175	47.08411864	6.80E-12	4.92E-10	2.876648428	2.199150274	1.768089012	2.779117618	2.485902083	2.267224585	3.453022718	3.602387001	4.01992727	4.183888192	4.127752539	4.296894486
TOP2A	ENSG00000131747	2.907325235	2.687645418	46.90411279	7.45E-12	5.37E-10	1.462599251	1.720970452	0.577384325	1.789700437	1.385716985	0.694639746	3.658755988	2.487017366	4.286083992	4.815327539	2.875586902	3.422981465
E2F7	ENSG00000165891	2.85143624	0.084692042	46.8146599	7.80E-12	5.59E-10	0.422103374	0.372320782	0.076808601	0.416952365	0.30708866	0.207418193	1.250225899	1.241714067	1.774741418	2.182519054	1.181295617	1.191883692
NXPH3	ENSG00000182575	1.488215212	5.023154922	46.78071704	7.94E-12	5.67E-10	4.178497424	4.017277488	4.378166419	4.729214021	4.007775079	3.858327707	5.497648155	5.831789197	5.677090097	4.519354154	5.488569473	6.150484261
DDB2	ENSG00000134574	1.099900639	5.591532452	46.69509682	8.29E-12	5.89E-10	4.970972254	5.101392289	4.615500216	5.242658298	4.97097736	5.003540701	5.801980765	5.814399874	6.117772767	6.207072041	6.517198871	6.004177211
C1QB	ENSG00000173369	1.527442814	4.064474265	46.44121324	9.44E-12	6.68E-10	3.402350483	2.902562883	3.48872144	3.383879666	3.282332024	3.317298769	4.542281316	5.521190383	4.539604868	5.022676322	3.784889724	4.790190217
DRP2	ENSG00000102385	2.060957434	2.776655257	46.41867832	9.55E-12	6.71E-10	1.682221542	1.979781863	1.857883292	2.19359672	1.995964629	1.614286172	3.795835303	4.506078843	3.106225507	4.353181399	3.07866881	3.0600556
THEG	ENSG00000105549	3.724244463	2.912848719	46.40735781	9.61E-12	6.71E-10	0.748254442	1.122827584	0	2.19359672	1.064302857	1.093479337	3.222289464	2.599581637	4.260270396	2.993287058	5.503766002	4.358416865
HOXB3	ENSG00000120093	-1.737516776	3.565407273	46.41565393	9.56E-12	6.71E-10	4.214159497	3.885524086	4.615500216	3.966512074	4.931150622	3.918573746	2.854896034	3.126614205	2.532534502	1.852427687	2.687282422	2.646247321
SPCS3	ENSG00000129128	1.721853814	8.217831964	46.2887471	1.02E-11	7.10E-10	7.058206225	7.318152766	6.994749875	7.19191622	7.437986247	7.158757848	9.040939961	7.58549633	9.220436313	9.003637574	9.728546632	7.920310539
NA	ENSG00000282418	3.624211463	0.009110963	46.27216221	1.03E-11	7.13E-10	0.154833597	0.160627717	0	0.290899499	0.30708866	0.141537476	1.515189975	0.750517869	1.978458061	0.85784878	2.264059074	1.112482753
PCP4L1	ENSG00000248485	2.410634233	3.212062988	46.22220899	1.06E-11	7.28E-10	1.938221815	2.437361341	0.948302229	2.083839946	1.712464461	2.282588502	4.385602625	3.376145011	3.935455601	3.123860186	5.567828394	4.400808653
PMAIP1	ENSG00000141682	3.927761918	2.610982501	46.12158932	1.11E-11	7.62E-10	0.594375997	1.083279461	0.906827632	1.156212447	0.413693629	0.826274141	2.020523387	2.936094616	4.972113923	1.258562583	4.170701962	5.11189589
GPM6A	ENSG00000150625	-1.652694091	3.479309982	46.11720714	1.11E-11	7.62E-10	3.895149156	4.688812338	4.080024362	3.837183093	4.303011509	3.999832787	1.886599348	2.572253189	2.381078792	3.171093322	2.790024679	2.806194554
LMX1A	ENSG00000162761	3.716582	0.300144293	45.34444284	1.65E-11	1.13E-09	0.226434301	0.305149601	0.076808601	0.223486941	0.413693629	0	1.839045164	0.798476121	2.119138529	2.62389557	1.455875462	0.892460099
COMP	ENSG00000105664	5.943759215	1.995730864	45.30245981	1.69E-11	1.14E-09	0.226434301	0.082548214	0.219149505	0.078405853	0.890602827	0	1.686185902	5.312011957	3.217727085	0.491767892	2.078040638	5.049313088
ECM1	ENSG00000143369	-1.534527219	4.360324296	45.30401815	1.69E-11	1.14E-09	5.390787785	4.974732007	4.990327885	5.575650814	4.37074363	4.461288086	3.672386909	3.894856385	3.634233174	3.580930269	3.096598472	3.20106708
C3orf80	ENSG00000180044	3.360862186	1.595131656	45.11291957	1.86E-11	1.25E-09	0.842417661	0.771158981	0.409357603	0.532871113	0.693089581	0.599698838	3.751573762	2.741281148	2.060518247	4.281815762	0.798715823	2.482210592
KIT	ENSG00000157404	-1.249207043	5.488865152	45.06881406	1.90E-11	1.27E-09	6.102084638	6.141679341	6.721819966	5.900986078	5.937777581	5.380766684	4.742939459	4.79913572	4.761311031	5.317448055	4.621339202	4.684341495
MCM10	ENSG00000065328	3.010027711	0.015978965	45.01382652	1.96E-11	1.30E-09	0.226434301	0.305149601	0.076808601	0.355302199	0.36137559	0.207418193	1.38878229	0.889859605	1.93560855	1.805303004	0.883779003	1.2671417
ANKRD35	ENSG00000198483	-2.380125144	0.891634295	44.92127005	2.05E-11	1.36E-09	2.452880434	1.6949667	1.400795609	1.693332228	2.371522552	1.939114118	0.443270846	0.798476121	0.547241434	0.606171811	0.660907254	0.74229747
SHC3	ENSG00000148082	2.614848779	4.431116619	44.79550063	2.19E-11	1.45E-09	2.648035997	2.288807807	3.113622829	2.902783959	3.860057478	2.154836349	5.301082217	6.023067923	5.266026526	5.498703196	2.231973042	4.870817574
NA	ENSG00000186354	2.400457207	3.599138124	44.73490119	2.26E-11	1.49E-09	2.041089821	2.586252764	2.525409318	2.083839946	1.670078134	2.885762236	5.155810284	3.980506155	4.606012836	6.504030739	4.028506551	3.101770366
LOXL2	ENSG00000134013	1.738881206	5.78931961	44.64933041	2.36E-11	1.55E-09	4.920593086	5.26719194	4.027779343	5.686193348	4.282055874	3.837673343	6.338240408	6.748336994	6.460550595	5.964566304	5.932207407	6.484942195
PTH2R	ENSG00000144407	2.129902021	1.733193295	44.63726583	2.37E-11	1.55E-09	1.167502589	1.235355659	1.308258587	0.74002816	1.462231906	0.444433987	2.274000323	2.881475755	2.758326909	2.450970093	2.589377289	2.728436411
TRPC6	ENSG00000137672	1.55768976	5.549550698	44.52429232	2.51E-11	1.64E-09	4.696244506	4.727808071	3.953342747	4.895453485	4.479057464	5.010477834	5.9266483	5.089132446	6.564403283	6.047904418	7.065099023	6.167771885
IL17B	ENSG00000127743	3.102845668	0.951732825	44.31919629	2.79E-11	1.81E-09	0.226434301	0.613512973	0.577384325	0.787481899	0.46418061	0.141537476	2.781324076	1.634154719	1.822562509	3.5383351	1.965464017	1.471887076
NA	ENSG00000235996	3.59956907	2.105055588	44.27839853	2.85E-11	1.84E-09	0.973054452	0.771158981	0.219149505	0.963076	0.46418061	1.093479337	4.642637964	2.159903477	5.650838947	1.875425087	2.563826454	3.495191986
COL5A2	ENSG00000204262	1.76574665	8.866109772	44.26986566	2.86E-11	1.84E-09	7.871334881	7.768167411	7.361467043	8.351916708	7.770996288	7.271815188	9.483314015	9.57222029	9.661546702	9.352635645	7.647226317	9.972183802
MYO1E	ENSG00000157483	1.346884956	7.513323773	44.19620152	2.97E-11	1.90E-09	6.606873928	6.568705047	7.388085021	6.975289944	6.364746809	6.373249569	8.061267644	8.256999123	7.942188443	8.283827775	7.230531668	7.991734261
TDRD9	ENSG00000156414	-3.549420652	-0.083119496	44.13609622	3.06E-11	1.96E-09	2.080267522	2.123183187	1.209376788	1.119598389	1.031195745	0.783716691	0.083992464	0.155403116	0	0.301113967	0.144895141	0.384972961
NREP	ENSG00000134986	1.257313982	7.200753124	44.1133581	3.10E-11	1.97E-09	6.618564839	6.739824676	6.207338856	6.530251837	6.627493477	6.091872976	7.687477014	8.015873268	7.635848255	8.594363648	7.402094838	7.406832199
COL9A3	ENSG00000092758	3.308756486	1.381584859	43.9493427	3.37E-11	2.13E-09	0.226434301	0.497951383	0.467568199	0.787481899	0.734814801	0.549777757	2.677001254	1.808228927	2.211837727	3.075028167	0.61188193	3.398085143
LUZP2	ENSG00000187398	5.959350182	3.327829721	43.90110194	3.45E-11	2.18E-09	0.154833597	0.372320782	1.542943198	0.290899499	0.413693629	0.27042139	1.631408687	0.889859605	5.066987591	7.264694028	5.307981471	2.020894402
CHST2	ENSG00000175040	1.477235006	4.473191362	43.83825703	3.57E-11	2.24E-09	4.070767271	3.180701056	3.244243148	4.225326835	3.64712262	3.452493139	4.857750354	4.848380714	4.755163296	4.850571824	5.355291506	5.493144051
NA	ENSG00000236947	1.998069861	1.441589084	43.83005689	3.58E-11	2.24E-09	0.9308097	1.16132045	0.577384325	1.082030855	1.096667236	1.226533503	2.256007186	1.876848971	2.428207954	2.372316171	2.745262203	2.417612603
SNCA	ENSG00000145335	-2.063319562	4.189052566	43.80066146	3.64E-11	2.27E-09	4.164893551	4.118567309	5.488963395	4.513340719	5.637206493	5.119302749	2.980744342	3.199870125	4.189087038	3.044915365	2.400220035	2.497918052
SHISA2	ENSG00000180730	3.234232462	0.521597184	43.75981663	3.71E-11	2.31E-09	0.539206275	0.234697586	0.149733818	0.078405853	0.30708866	0.549777757	2.237786803	1.436157353	2.315744976	1.96391519	0.841874252	1.2671417
NETO2	ENSG00000171208	2.242516	2.092295905	43.74293877	3.74E-11	2.32E-09	1.203434113	1.270995615	0.864125343	1.478828178	1.276943878	1.614286172	3.638065044	3.199870125	2.770569531	3.433764776	2.09597806	2.349986043
SGPP2	ENSG00000163082	-4.747425731	1.283261485	43.71389918	3.80E-11	2.34E-09	3.083613578	2.925108664	0.988617757	2.630898263	0.693089581	2.455223754	0.378218874	0.079792996	0	0.903314247	0.276556906	0
LINC01088	ENSG00000249307	-3.324599229	4.378853551	43.60195077	4.02E-11	2.47E-09	5.749390316	5.009434269	3.635594051	5.953939581	1.691426956	6.350649118	2.743081563	2.530264663	1.868849197	1.65392329	1.925897914	2.660274789
CNKSR2	ENSG00000149970	2.444023904	3.151771249	43.59333323	4.04E-11	2.47E-09	1.167502589	2.421590883	1.569766133	1.61658167	2.173346837	2.371486816	4.167122717	3.768114197	4.499713082	6.459066822	2.966143158	3.678662732
BAX	ENSG00000087088	1.156416406	4.042851873	43.35715953	4.56E-11	2.78E-09	3.484961506	3.288966296	3.474597159	3.444345642	3.757515009	3.368592857	4.255808009	4.66651118	4.724025415	4.597503765	4.76560219	4.274270515
FAM131B	ENSG00000159784	1.711114782	4.577174657	43.28702075	4.73E-11	2.87E-09	3.597261058	3.682148992	3.880223046	3.725883349	3.268193283	3.588512468	4.352116394	5.449781096	5.731336579	3.818992669	5.067823211	5.747548737
CRMP1	ENSG00000072832	1.432877192	6.322937046	43.27688485	4.75E-11	2.88E-09	5.777969795	5.169070854	5.518521174	5.138997952	6.210626943	5.084662673	6.600440581	6.968046818	7.396158394	6.672701451	7.175184417	6.147997603
SLC6A2	ENSG00000103546	-2.768185894	-0.127615573	43.13289045	5.11E-11	3.08E-09	0.842417661	1.720970452	1.243096058	1.156212447	1.096667236	1.433397835	0.310094593	0.36101811	0.230182522	0.301113967	0	0.315761262
ADAMTS2	ENSG00000087116	1.766947629	7.100843521	43.03836175	5.37E-11	3.22E-09	5.761492856	6.081480608	5.651592192	6.638542231	6.285363042	4.756367366	7.778127831	8.246772135	7.281065615	7.904098973	6.513032674	7.830120924
MKI67	ENSG00000148773	2.581179204	3.001534061	42.80599059	6.04E-11	3.62E-09	2.000818444	2.217533073	0.774730996	2.175874033	1.411675475	1.226533503	3.943671875	3.554312194	4.344578053	5.014930072	2.484341192	3.67175487
IQGAP3	ENSG00000183856	2.969543769	1.105634785	42.79939122	6.07E-11	3.62E-09	0.842417661	0.436503147	0.219149505	1.043458854	0.413693629	0.330787948	2.394035134	1.831466816	2.669590012	2.690247652	1.340237055	1.593838044
SULT1E1	ENSG00000109193	4.468421901	1.232096429	42.74617255	6.23E-11	3.70E-09	0.594375997	0.372320782	0	0.58751509	0	0.072503757	1.213402921	1.524359981	2.211837727	5.868973429	2.833440005	2.674167179
NA	ENSG00000226380	-1.6391152	3.812568372	42.73367527	6.27E-11	3.71E-09	4.151160178	4.491445302	5.703987452	3.859559156	4.695264122	4.626930208	3.184737044	3.303219082	3.163053231	2.766040664	2.341284465	2.984020191
LINC02078	ENSG00000267719	2.947141967	1.858778469	42.68661391	6.43E-11	3.79E-09	1.014097311	0.867432852	0.219149505	1.358294804	0.7753671	0.739865599	3.388418941	1.760599178	2.080324178	3.171093322	3.745657806	2.367192185
TBX15	ENSG00000092607	3.884625247	1.196405767	42.67621376	6.46E-11	3.80E-09	0.294648865	0.497951383	0.629308921	0.355302199	0.30708866	0	0.73067883	3.098154967	2.62982291	1.514381456	1.800240083	3.586172805
RAPGEF3	ENSG00000079337	-1.517958309	5.499727026	42.64454206	6.56E-11	3.84E-09	5.707778043	6.021278564	6.225375598	6.049491837	6.434460541	5.688201598	4.057123691	5.13887853	4.987928982	3.47198728	4.345822338	4.708168619
HTRA3	ENSG00000170801	1.568259927	5.625694549	42.40875251	7.41E-11	4.32E-09	4.854333548	4.64194375	4.684618942	5.225531703	4.14563499	4.831412665	7.821211834	6.641456134	6.091175052	6.340115172	5.292508618	6.005551405
DOCK3	ENSG00000088538	2.196839755	3.775256669	42.20255259	8.23E-11	4.79E-09	2.648035997	2.93625079	2.764756518	2.643848367	2.73239132	2.068836292	3.868689234	5.967774896	4.080185828	4.999311668	3.232537654	5.567600218
PLEKHG4B	ENSG00000153404	4.850119472	3.870074327	42.17532274	8.34E-11	4.84E-09	1.60372847	1.405353761	0.219149505	0.476075667	0.1919733	1.460669529	6.144018786	2.626402021	5.259526353	6.323487305	2.131197394	3.664813773
MS4A2	ENSG00000149534	-3.325465255	3.854690659	42.07934532	8.76E-11	5.05E-09	4.689925938	4.582905688	4.97033482	4.216685455	4.933392299	4.067917967	1.250225899	0.889859605	2.561007036	0.081372149	3.518456906	2.020894402
HS6ST3	ENSG00000185352	-2.741617119	3.504392869	42.07557337	8.78E-11	5.05E-09	5.006999474	4.289045534	3.751419152	4.075669512	4.024694487	4.162300796	0.925398449	1.374209765	2.974836256	3.675685154	2.182464966	1.112482753
ZFHX3	ENSG00000140836	1.252073739	8.677326264	42.01585804	9.05E-11	5.19E-09	7.932827717	8.147100299	7.666089742	8.346728401	7.701673191	7.625870227	9.180283023	9.294118264	9.171071458	8.665771224	9.241175624	9.357366681
CEP55	ENSG00000138180	2.922896439	0.114977698	42.00433318	9.11E-11	5.20E-09	0.359783154	0.556888946	0.285378002	0.355302199	0.130777242	0.072503757	1.355370642	0.933468533	1.774741418	1.756586895	0.883779003	1.651153753
ZNF676	ENSG00000196109	-2.836338434	3.049188028	41.97336479	9.25E-11	5.27E-09	3.492242222	3.506406073	4.042216644	3.756015306	3.964587541	3.853191772	1.321166824	0.798476121	2.298938525	3.509223205	0.276556906	1.564303044
VDR	ENSG00000111424	2.728266327	2.143027167	41.81849807	1.00E-10	5.68E-09	0.973054452	1.083279461	2.287605088	1.043458854	0.853204386	0.98496141	2.489527007	4.128561653	3.190649139	3.034736452	1.427823161	3.479454655
MYOM1	ENSG00000101605	1.301670755	5.680327685	41.6972106	1.07E-10	6.03E-09	4.736654132	5.284733007	4.942383968	4.924929811	5.074134289	4.82355629	5.53543296	5.402073949	6.434818861	6.460968565	6.756614933	6.26850599
HOXA13	ENSG00000106031	2.865403738	5.335235249	41.6827936	1.07E-10	6.05E-09	2.021094644	4.253854149	1.596099459	4.870880341	3.556952479	3.082924429	7.522770214	6.196411178	5.67546332	6.290715014	5.498718257	5.709267623
SDC1	ENSG00000115884	3.641792418	1.89351562	41.67396003	1.08E-10	6.06E-09	1.238492436	0.372320782	0	0.963076	0.7753671	0.072503757	2.326671236	3.615833467	2.602689173	3.243590199	1.800240083	3.006156564
CLMN	ENSG00000165959	-1.220623564	6.404643955	41.54814259	1.15E-10	6.44E-09	7.060044714	7.671050962	6.692372912	7.021915778	6.242615467	6.95928732	5.557637778	5.781964649	5.879993822	5.621108836	6.108230886	5.344695599
FDXR	ENSG00000161513	1.912487722	2.376323728	41.46056259	1.20E-10	6.71E-09	1.872785526	1.585994804	1.209376788	1.642621511	2.557408933	1.16153976	3.258889165	3.368221799	2.876315064	3.23472483	3.248663592	2.701556958
SDC3	ENSG00000162512	1.850340009	8.550911135	41.44299463	1.21E-10	6.75E-09	8.097031487	7.061914637	6.200918723	8.488300937	7.391049914	6.52790505	8.932719243	8.875224148	9.395784488	8.985420521	9.163032691	9.164632204
MFAP2	ENSG00000117122	1.372834189	4.428264523	41.41908693	1.23E-10	6.81E-09	3.762938256	3.862346067	4.032607848	3.892485688	3.351019088	3.264113506	5.121440151	5.766976799	4.821389116	5.285610167	4.642852621	4.660114231
GRIA2	ENSG00000120251	3.544947788	7.749934161	41.33149924	1.28E-10	7.07E-09	3.60399781	6.687209512	3.715837333	4.608894659	4.928905456	7.11865699	8.292344628	5.899323337	7.719533454	9.27625577	9.029842455	8.610126144
KLHL33	ENSG00000185271	-2.606364913	0.831714014	41.33467543	1.28E-10	7.07E-09	1.916737815	2.253610551	2.134322127	1.082030855	1.558321408	2.855260664	0.677596158	0.798476121	0.603074397	0.367504425	0.397201521	0.51416715
PDE8B	ENSG00000113231	1.337682227	6.08796866	41.23206272	1.35E-10	7.41E-09	4.805487591	4.939174409	5.922637509	5.299004035	5.003346533	5.925677209	7.053371991	6.309340172	6.287119633	6.496633398	6.658182889	6.64074825
ADAMTS14	ENSG00000138316	2.409188221	1.573894064	41.02757772	1.50E-10	8.20E-09	1.167502589	0.720500492	0.679429422	1.003827193	1.534892342	0.388729714	2.309327051	2.025306975	2.953516729	2.928790782	2.078040638	2.466330231
VASH2	ENSG00000143494	1.695438366	3.759299525	40.70661199	1.77E-10	9.64E-09	2.407391279	3.083827654	4.522452477	2.767331298	2.701158091	2.692258024	4.205130413	4.531133402	4.315627457	5.10767789	3.77935006	4.497738368
TGFBI	ENSG00000120708	2.142027373	6.973190701	40.64418011	1.83E-10	9.91E-09	5.839205672	5.312790058	5.221455813	6.610780044	5.797153055	5.212492051	7.799636586	9.447459134	8.569223389	7.141449364	6.008768625	7.506286448
APOE	ENSG00000130203	1.50099248	3.878379821	40.63514306	1.83E-10	9.93E-09	3.281487067	3.543309098	2.741352238	2.913517957	3.02922263	3.134638724	4.614669842	4.669738073	4.514347128	4.948707495	3.256659467	4.255912371
GRAP2	ENSG00000100351	-2.158031513	1.708497623	40.62057872	1.85E-10	9.97E-09	2.920484957	2.437361341	2.55255717	2.245494787	2.792899636	2.38578486	0.677596158	0.844891296	1.620961729	1.072073654	1.588495412	0.74229747
IER3	ENSG00000137331	1.407616733	3.766078555	40.59344991	1.87E-10	1.01E-08	3.014502612	3.397754152	2.396495481	3.421966827	2.90679694	2.915632271	4.700328841	4.524019245	4.18451927	4.160673404	4.522009285	3.901696234
NEFL	ENSG00000277586	3.79051318	2.503160078	40.47832058	1.99E-10	1.07E-08	0.796104157	1.083279461	0.076808601	1.043458854	1.385716985	0.141537476	3.71252357	1.275996119	3.486201682	3.73974876	4.667052864	3.070597913
HMCN1	ENSG00000143341	1.995348482	6.151493539	40.2495396	2.24E-10	1.19E-08	4.754929706	4.607508754	4.947506385	4.859823137	5.46350825	4.813014126	7.04422726	7.600791929	6.445357622	7.303895231	3.71115986	6.627421529
ID4	ENSG00000172201	1.6640462	6.177674633	40.20118171	2.29E-10	1.22E-08	4.862784332	4.582905688	5.688773621	5.333384199	5.657688444	4.464659639	5.520437579	6.886493504	7.221555431	6.920166674	6.248149689	7.139668053
CENPK	ENSG00000123219	2.216460893	1.687453673	40.19360482	2.30E-10	1.22E-08	0.973054452	1.720970452	1.066018709	1.003827193	0.693089581	1.093479337	2.830786533	1.524359981	2.84192062	2.917755406	2.563826454	2.332572214
ST3GAL1	ENSG00000008513	1.173355479	6.228774073	40.17999746	2.32E-10	1.22E-08	5.561436928	5.765805909	5.487205698	5.492185012	5.767305148	5.382550206	7.209362208	6.319648235	6.856250429	6.556556319	7.136167609	6.05814888
RASD2	ENSG00000100302	1.77704364	2.77288114	40.13212715	2.37E-10	1.25E-08	2.155568774	1.614019102	2.097928674	1.766205122	2.879154464	1.68536647	2.901938981	3.780107488	3.270404395	3.345931157	3.860291133	3.479454655
ABLIM1	ENSG00000099204	-1.472056665	7.307820311	40.00685118	2.53E-10	1.33E-08	7.999171665	7.834431405	8.038227346	7.641004779	7.175036978	8.180346653	5.564964081	6.619930203	6.344549255	5.54963349	6.672449047	6.834901621
CYP4F12	ENSG00000186204	-2.283955872	2.517667654	39.88092755	2.70E-10	1.41E-08	2.724216633	3.190040023	3.076696664	3.707497393	3.674182892	3.074122242	1.250225899	0.750517869	1.999414824	1.423681242	2.844092723	1.191883692
COL4A4	ENSG00000081052	-2.3357643	3.807137542	39.77682819	2.85E-10	1.49E-08	4.85715598	3.161839781	4.855127564	6.368032804	4.63868889	3.981120672	2.854896034	2.248893488	2.080324178	2.650803695	1.755798354	3.726113232
TENM1	ENSG00000009694	1.807613356	6.305087225	39.73113472	2.91E-10	1.51E-08	5.052036274	5.799753903	4.675386399	6.475163659	5.003346533	4.413239841	7.319584601	6.232864752	6.554702042	7.014475058	7.871413603	6.59035426
STX1B	ENSG00000099365	1.559890151	3.835599523	39.73128258	2.91E-10	1.51E-08	3.014502612	2.708264202	1.696874218	3.391577963	2.831873092	3.425064963	4.030909436	4.610520015	4.311443822	4.311630354	4.687900113	4.614012
LINC00649	ENSG00000237945	-2.27379205	2.403933654	39.6855616	2.98E-10	1.54E-08	3.112248262	2.746744588	3.244243148	3.122241511	3.020814239	3.594680414	1.515189975	1.133691159	2.175469637	0.903314247	0.883779003	2.646247321
MTCL1	ENSG00000168502	1.78430915	5.218709354	39.47747333	3.32E-10	1.71E-08	3.933095134	4.421807709	4.681547988	4.14106566	3.390714502	4.345361407	6.66748666	4.646996767	6.078921154	6.673521754	5.658130354	5.316185021
LINC01563	ENSG00000236819	-2.626369566	-0.063018969	39.43113045	3.40E-10	1.75E-08	1.656528788	1.405353761	0.906827632	1.191920233	1.276943878	1.058205931	0.310094593	0.155403116	0.656826864	0.231520332	0.144895141	0.384972961
LOC101927495	ENSG00000250230	-2.987514735	0.001025697	39.4108126	3.43E-10	1.76E-08	2.22713389	1.372918993	1.103215686	1.693332228	0.650121563	1.348346075	0.310094593	0.227247147	0.230182522	0.491767892	0.07426585	0.243061154
NA	ENSG00000274267	2.925812409	0.922020562	39.2425594	3.74E-10	1.91E-08	0.842417661	0.720500492	0.285378002	0.476075667	0.413693629	0.27042139	1.686185902	2.544397057	2.365020617	3.084927695	1.076783472	1.503354778
TRPS1	ENSG00000104447	1.228787902	8.021354696	39.22201729	3.78E-10	1.93E-08	7.178174026	7.601453044	6.937331955	7.408004231	7.459533569	7.166542466	8.489545295	7.484207871	8.413744624	8.610944715	8.743731616	8.800472998
YARS1	ENSG00000134684	0.960262606	5.64461371	39.21079484	3.80E-10	1.93E-08	5.034688632	5.215539843	4.846927109	5.246908367	5.547858265	4.813014126	5.972821556	5.991179213	6.191333486	5.902946267	6.140997724	6.092177868
KIF1A	ENSG00000130294	3.378645827	0.349938905	39.16850547	3.89E-10	1.97E-08	0.294648865	0.305149601	0.348699184	0	0.130777242	0.647950135	2.377486743	1.275996119	3.057096938	1.484777135	1.246987939	1.071081054
SIGLEC8	ENSG00000105366	-2.733346418	0.188499324	39.12948573	3.97E-10	2.00E-08	1.707464731	1.305776316	1.744739171	1.003827193	1.189619609	1.513713424	0	0.155403116	0.428642694	0.367504425	0.754226384	0.315761262
TPSAB1	ENSG00000172236	-3.669093484	4.146921785	39.11340443	4.00E-10	2.01E-08	5.758476726	4.487663481	5.120754795	4.892743714	4.616539085	4.067917967	0.73067883	1.876848971	3.125417875	0.081372149	3.208005658	1.373143493
MOK	ENSG00000080823	-1.170369423	4.425830952	38.99260295	4.25E-10	2.13E-08	5.090921795	4.868228612	4.462884606	4.959006376	4.917626915	5.075871117	3.581392966	3.595616477	3.93000823	3.746001395	4.474806438	3.699190053
IVNS1ABP	ENSG00000116679	1.131554719	6.889814215	38.96954952	4.30E-10	2.15E-08	6.207583971	6.026501081	6.300362351	6.49047899	6.514499198	5.85034992	6.989468979	7.455515778	7.910384444	7.069109052	7.178870903	7.640594069
NA	ENSG00000230699	3.43190049	0.471466381	38.84929372	4.58E-10	2.28E-08	0.359783154	0.160627717	0	0.223486941	0.36137559	0.599698838	0.879126575	2.91449457	1.750223007	2.306151921	0.964104775	1.651153753
CYP4B1	ENSG00000142973	-4.57430625	1.937279596	38.6913956	4.96E-10	2.47E-08	4.16033027	1.498499714	1.921741622	3.7013163	1.24841907	3.472727396	1.213402921	0.155403116	0.428642694	0	0.07426585	0.688556932
CDH2	ENSG00000170558	1.965602195	4.811352227	38.66241756	5.04E-10	2.49E-08	3.6632535	2.64175761	2.980021753	3.802954507	4.488235362	3.933250204	5.175088875	6.028105337	5.392216134	6.440874119	4.360736731	5.309524866
UNC5D	ENSG00000156687	3.411580649	5.168307983	38.58663092	5.24E-10	2.59E-08	2.49697902	4.068811145	1.79106695	2.451028087	3.086747915	3.2718325	6.733994285	4.249949241	7.329451981	8.715208164	4.743012427	4.404980119
RTKN2	ENSG00000182010	2.239253012	2.174710936	38.57210254	5.28E-10	2.60E-08	1.462599251	1.614019102	1.243096058	1.389385304	0.962611234	1.539521503	3.380136199	2.530264663	2.995845315	3.976185618	1.51039488	3.3642073
ABCA6	ENSG00000154262	-2.048605023	5.548906597	38.45611992	5.60E-10	2.75E-08	5.538762266	6.160804285	6.991653679	6.10790346	5.75468393	6.566858303	4.454280478	3.985694123	4.319798995	4.093611427	1.686458422	5.01151214
CPA3	ENSG00000163751	-3.389499196	4.724044096	38.40479231	5.75E-10	2.80E-08	5.740246314	5.121055147	5.984997579	5.01739172	5.50177508	5.186183323	1.321166824	2.065061324	3.463757627	0.081372149	3.911834252	2.450273121
DNALI1	ENSG00000163879	-1.808813312	2.965124008	38.40689835	5.74E-10	2.80E-08	3.884121571	3.771952944	3.252544664	3.502378993	3.384173985	3.971672808	1.515189975	2.10374953	2.080324178	3.23472483	2.484341192	1.564303044
FAM107A	ENSG00000168309	-1.585346312	4.548472628	38.31610636	6.02E-10	2.93E-08	4.85715598	5.820948531	5.161000729	5.709478028	4.299539973	4.951622822	3.203635434	4.109677018	4.211711432	3.449175508	3.415082774	3.518480714
COL3A1	ENSG00000168542	2.213171564	12.59643867	38.25848243	6.20E-10	3.00E-08	11.24970081	10.85655319	10.42751357	11.72876493	11.55050887	9.711355785	13.27786575	13.56805986	13.56622515	13.18803174	12.10336164	13.46152148
ADAM19	ENSG00000135074	1.302938506	6.226305291	38.21256712	6.34E-10	3.07E-08	5.800139316	5.612758349	5.09559569	6.616539625	4.885569701	5.037897529	6.661518695	6.577609097	6.685727817	6.359615033	6.935990133	6.937816584
CD24	ENSG00000272398	1.709674345	7.504240941	38.1878025	6.43E-10	3.10E-08	7.025961083	6.609297763	5.943297828	6.252303953	6.730988965	5.901002552	7.295563525	7.566145927	8.823384644	8.79143549	8.495023771	7.497034777
NA	ENSG00000267506	1.691431293	3.785228887	38.07418138	6.81E-10	3.27E-08	3.083613578	2.947307523	1.72100519	2.49457136	3.562756268	2.834562027	4.014949158	4.650267555	4.220662772	4.806380274	4.642852621	3.822823786
PLCE1	ENSG00000138193	-1.454217887	7.027133784	37.99847516	7.08E-10	3.39E-08	7.866440418	7.979831902	6.4046091	7.523740358	7.582110041	7.383794157	5.919521622	5.464720116	6.140355401	5.845872126	6.55335173	6.761159309
E2F1	ENSG00000101412	2.009987683	1.353557145	37.9799475	7.15E-10	3.42E-08	0.698763097	1.528258246	0.988617757	0.787481899	0.7753671	1.127910863	1.93263594	1.854336331	2.616319831	2.339613312	2.550879314	2.185133795
ITGA5	ENSG00000161638	1.684454372	8.491539007	37.81628702	7.77E-10	3.70E-08	6.899555062	7.843706877	7.317631816	8.039813957	6.681836689	7.466839874	9.456236804	8.53428437	9.557089417	7.897443712	9.164095848	9.202870224
KLRD1	ENSG00000134539	-1.681256254	3.076691058	37.72621879	8.14E-10	3.87E-08	4.141931426	4.6722478	3.869468149	2.996630605	3.126476908	3.933250204	2.083094652	2.178146036	2.503488712	2.554344103	2.231973042	2.434035283
CACNG4	ENSG00000075461	2.828741356	1.538493343	37.59981726	8.69E-10	4.11E-08	1.43263772	0.556888946	0.285378002	1.419819906	0.734814801	0.444433987	2.717011507	2.159903477	2.695505204	1.920348493	2.248105257	4.0206443
CCDC136	ENSG00000128596	1.621958033	5.744282305	37.57414972	8.80E-10	4.16E-08	5.126449007	4.778215032	4.444886116	6.159540135	4.475985143	4.243054126	6.366816239	5.863135244	6.301956388	5.487551649	6.725985286	7.195520923
FSCN1	ENSG00000075618	1.152955652	4.839121637	37.56172809	8.86E-10	4.17E-08	4.320239972	4.180786469	4.324052358	4.007167678	4.33048711	4.359919414	5.680767112	6.445471386	5.224355301	5.080721575	5.198093254	5.162051228
FNDC1	ENSG00000164694	1.808121595	5.611687195	37.55185693	8.90E-10	4.18E-08	4.976174411	4.161926318	3.244243148	5.186236917	4.582663397	4.07234474	5.699195125	6.994023478	6.054096623	6.462867805	5.307981471	6.631877461
B4GALNT4	ENSG00000182272	1.783940763	3.992366861	37.49146928	9.18E-10	4.30E-08	2.854220336	3.974682745	2.319564224	2.480202467	3.102771037	3.466014127	4.972382674	4.241299578	4.557379159	4.723255266	5.683561376	4.074014623
FCGR1A	ENSG00000150337	2.680812053	0.4258619	37.48382858	9.22E-10	4.30E-08	0.294648865	0.556888946	0.285378002	0.476075667	0.413693629	0.498067167	1.574469289	2.501577654	0.758672743	1.805303004	1.147292578	2.084695072
NLRC5	ENSG00000140853	1.392112857	6.415132043	37.47267798	9.27E-10	4.32E-08	5.475882217	5.470556457	5.036729632	6.223479089	6.0699851	5.263712543	6.810727011	6.858487083	7.277316743	6.39187262	7.887594993	6.844147976
RFLNA	ENSG00000178882	2.356994517	0.759222282	37.33895144	9.93E-10	4.61E-08	0.887290533	0.867432852	0.219149505	0.290899499	0.693089581	0.498067167	2.123350283	2.316333173	1.891447306	1.454552579	1.483392692	1.759375498
CDKN1A	ENSG00000124762	1.654847788	5.525575603	37.29487295	1.02E-09	4.70E-08	4.200889309	5.941966137	4.31615338	4.588944876	4.729206631	3.594680414	5.445016341	6.497246578	6.535998362	5.757338611	6.348825864	5.485285666
DTL	ENSG00000143476	2.256536622	1.818950772	37.2657138	1.03E-09	4.76E-08	1.60372847	1.000774297	0.577384325	1.119598389	1.486860909	0.783716691	2.768688873	2.025306975	3.402141594	3.075028167	2.687282422	2.185133795
TLDC2	ENSG00000101342	-2.675231339	-0.404514861	37.19239265	1.07E-09	4.93E-08	1.092837985	0.771158981	1.276045193	1.003827193	1.096667236	0.946895778	0.083992464	0.155403116	0.29941401	0.15839869	0.841874252	0.166502238
ASTN2	ENSG00000148219	1.253981877	3.804408669	37.12227326	1.11E-09	5.09E-08	3.289867383	3.103729714	2.65631134	3.185605247	3.09478172	3.952589413	4.246725324	4.548766812	4.229558915	4.522999772	4.18753	4.189754329
CXCL14	ENSG00000145824	4.733072078	3.184757174	37.07617116	1.14E-09	5.20E-08	0.973054452	0.234697586	0.820120457	1.003827193	0.962611234	0.599698838	1.013714647	6.306233336	4.853395831	1.543390488	2.279838397	6.470087792
COL9A2	ENSG00000049089	2.042558403	2.903746788	37.06082554	1.15E-09	5.23E-08	1.938221815	1.557415332	3.20200356	1.389385304	1.558321408	2.357045651	3.699268366	3.615833467	4.075259304	3.997306259	3.319079502	2.646247321
DENND2A	ENSG00000146966	-1.144631561	5.269162789	37.01347466	1.17E-09	5.34E-08	5.910230207	5.705218535	5.70701106	6.072422798	5.249899205	5.605094787	5.267797063	4.385654337	4.368938693	4.812351278	4.720063319	4.305845661
CHML	ENSG00000203668	1.081917922	5.556553416	36.83086738	1.29E-09	5.85E-08	4.661144844	4.835872036	5.141018097	4.803229051	5.162782403	5.177990853	6.040080876	5.129534391	6.350678209	5.972586983	5.901938125	6.251232807
SLC7A11	ENSG00000151012	2.211939155	1.922113154	36.82416726	1.29E-09	5.85E-08	1.780647672	1.405353761	1.174850518	1.043458854	1.096667236	0.444433987	3.194217183	1.760599178	2.964215874	2.972107061	2.53781493	2.831209688
TPX2	ENSG00000088325	2.496277394	1.274244998	36.77335637	1.33E-09	5.99E-08	0.973054452	0.913263074	0.577384325	1.294028573	0.512960379	0.330787948	2.062537627	2.045321077	2.708290296	3.133431335	1.536900954	2.223429887
TRO	ENSG00000067445	0.985147077	5.776788973	36.71281111	1.37E-09	6.16E-08	5.339232928	5.453208791	4.827609475	5.056657503	5.244493002	5.428164367	6.274871779	6.469741131	6.141534225	6.385879006	6.087086907	5.736005119
ABCB1	ENSG00000085563	-1.409671304	5.128932242	36.70034928	1.38E-09	6.18E-08	5.614111179	6.052333796	5.525388813	5.420623093	5.244493002	5.966679244	4.818444132	4.232597742	4.711379618	3.675685154	3.422209659	4.39662509
RASGEF1A	ENSG00000198915	-2.37069003	0.274260048	36.69091427	1.38E-09	6.20E-08	1.402040734	1.796282471	1.103215686	1.358294804	1.712464461	1.377257378	0.443270846	0.227247147	0.489160418	0.85784878	0.144895141	0.51416715
C2CD4C	ENSG00000183186	2.324016508	1.589408375	36.64671748	1.42E-09	6.32E-08	1.167502589	0.957682117	0.629308921	0.532871113	1.75364094	0.9077985	2.54984829	1.760599178	2.942737646	2.715956964	2.77896359	1.884148828
QPCT	ENSG00000115828	1.615904489	3.961085083	36.60637923	1.45E-09	6.44E-08	3.331053959	2.868069495	3.20200356	3.611879548	2.812517965	2.792251966	3.699268366	4.435795132	4.876235384	3.882804669	5.047227002	5.255106922
LEPR	ENSG00000116678	-1.765908413	6.411227332	36.55056822	1.49E-09	6.57E-08	6.933380558	7.363224574	6.7732116	6.549304397	6.553641484	7.498435404	5.761103197	4.695296628	6.139175613	5.609153689	3.906762021	4.570107511
CHEK1	ENSG00000149554	1.646112878	2.355075758	36.54582313	1.49E-09	6.57E-08	1.827452023	1.82053745	1.487753217	1.835573401	1.995964629	1.708302406	3.337993823	2.10374953	3.417794062	3.329370573	3.140471332	2.806194554
HPGDS	ENSG00000163106	-1.618850493	1.943662986	36.54541565	1.49E-09	6.57E-08	2.59491813	2.746744588	3.086017189	2.49457136	2.792899636	2.534365903	1.515189975	1.634154719	1.386541231	1.223143593	1.905700364	1.230003368
MAOA	ENSG00000189221	-1.094908912	5.14893723	36.56045419	1.48E-09	6.57E-08	5.396619587	5.816432964	5.671850994	5.493974058	5.363981275	6.299645603	4.758998786	4.766351548	4.553841777	4.093611427	4.433080047	4.741538893
ALS2CL	ENSG00000178038	-1.146703691	3.661377011	36.48274432	1.54E-09	6.77E-08	4.026320462	4.319149202	4.31615338	4.085195277	4.191308343	4.187004913	3.023915745	3.235148817	3.38631744	2.677219124	3.407920508	2.950165449
F2R	ENSG00000181104	1.381558597	5.698889333	36.4496891	1.57E-09	6.86E-08	4.715035845	4.902718241	5.289599264	4.997350657	5.084257391	4.761859144	6.037449856	7.460648128	6.478386874	5.853131099	5.45073426	6.916059879
TNC	ENSG00000041982	2.546086938	9.835518044	36.38279806	1.62E-09	7.08E-08	8.987682402	6.946118501	7.348455755	11.0782462	8.318707188	6.747946969	10.11871074	10.4216374	10.45664061	11.69848924	10.29002469	10.44256325
CHRM2	ENSG00000181072	3.905953844	5.257028126	36.36800748	1.63E-09	7.12E-08	3.034588726	3.586381727	1.569766133	1.590063171	1.031195745	3.126147383	6.016227154	2.025306975	6.801370202	7.716250345	6.457747969	5.038613503
NA	ENSG00000203497	1.697901952	1.319649852	36.31709903	1.68E-09	7.29E-08	0.973054452	1.437075334	0.864125343	1.043458854	1.189619609	0.946895778	2.10336287	2.348906521	2.428207954	2.218936914	2.248105257	1.884148828
ANLN	ENSG00000011426	2.486388281	2.090111791	36.27724038	1.71E-09	7.42E-08	1.272718994	1.437075334	0.577384325	1.857974251	1.031195745	0.9077985	3.203635434	2.122711405	3.354138717	4.137078942	2.022850124	3.101770366
CKAP2L	ENSG00000169607	3.213329661	-0.130030241	36.25179784	1.73E-09	7.50E-08	0.294648865	0.556888946	0	0.355302199	0.066869949	0.072503757	1.321166824	0.750517869	1.647757121	1.829057749	0.754226384	1.112482753
SLC26A7	ENSG00000147606	3.921545231	5.296542254	36.23613317	1.75E-09	7.54E-08	5.098097572	2.879659167	2.426154933	1.693332228	0.734814801	2.885762236	6.637396851	3.009245378	5.402086251	5.368997927	6.852060192	8.758503495
ZNF469	ENSG00000225614	1.50908254	6.133300368	36.19797276	1.78E-09	7.67E-08	5.400494399	4.814897112	5.051078085	5.495760888	5.664451649	3.613027592	6.593292679	7.083242477	6.686535669	6.567188953	5.754449812	7.002561776
IDH2	ENSG00000182054	1.406556539	5.733301001	36.10617578	1.87E-09	8.00E-08	5.044627098	4.617925827	4.112312383	5.392125607	5.518296185	4.022886713	5.99875083	6.082386185	6.575784911	5.975250665	6.382100458	6.237263796
SNHG12	ENSG00000197989	1.380675847	4.970739388	36.10426299	1.87E-09	8.00E-08	4.307914553	3.244838821	3.825628424	4.452078976	4.141762797	4.611804385	5.512881033	5.775988181	5.463704598	4.537490811	5.846064617	5.487254279
DIO3	ENSG00000197406	-2.290479242	1.204806145	35.83243667	2.15E-09	9.17E-08	2.376248278	2.142553252	1.835953222	1.742320825	2.046544253	2.680707383	1.28613236	0.750517869	0.758672743	0.94739057	0.144895141	0.632736841
RGN	ENSG00000130988	-2.168750837	2.032591895	35.81939911	2.16E-09	9.21E-08	2.842874171	2.979978208	2.729506161	2.945248931	2.860427448	2.455223754	1.250225899	1.963542814	0.758672743	2.690247652	0.841874252	0.984533209
ITGB4	ENSG00000132470	-1.343634016	5.118208942	35.78740244	2.20E-09	9.32E-08	5.199436988	5.570477604	5.845161441	5.684627592	5.847945564	5.389662326	4.167122717	5.312011957	4.659657942	3.394501989	4.212409647	4.130527886
EFNA5	ENSG00000184349	2.380879629	3.749537382	35.79109098	2.20E-09	9.32E-08	2.831438065	2.271316514	1.942414684	2.045316933	2.203379511	3.375773946	4.072626614	3.181901909	3.478759059	6.169186807	5.286663246	4.94431309
RAP1GAP	ENSG00000076864	2.438952055	0.472132105	35.71148808	2.29E-09	9.66E-08	1.014097311	0.372320782	0.285378002	0.152769345	0.512960379	0.647950135	1.839045164	1.854336331	1.93560855	1.571827698	1.214515653	1.191883692
C1QC	ENSG00000159189	1.25601265	4.154446214	35.65714186	2.35E-09	9.91E-08	3.63721763	3.053450117	3.808838877	3.516529774	3.636154776	3.512363933	4.686960597	5.554739449	4.43580715	4.926857757	4.19587098	4.815481966
IL16	ENSG00000172349	-1.534250361	5.450492099	35.56993089	2.46E-09	1.03E-07	6.003623825	5.891339164	5.409524362	6.015020282	6.068965945	6.282554137	4.656421297	4.816708881	4.428099248	3.545522203	3.538271701	5.573171561
DCAF12L1	ENSG00000198889	3.077204458	-0.108498838	35.54621559	2.49E-09	1.04E-07	0.698763097	0.160627717	0.076808601	0.290899499	0.1919733	0.207418193	1.250225899	0.423522578	1.28778422	2.404294127	1.427823161	1.303347948
IL1RL1	ENSG00000115602	-3.515576969	4.543188947	35.52472777	2.52E-09	1.05E-07	4.825801309	5.879843316	5.624663265	5.38443024	5.258864767	4.293219424	0.781877488	1.942352842	3.620771504	0.15839869	3.422209659	2.223429887
CADM1	ENSG00000182985	1.52226753	5.01922789	35.40655114	2.68E-09	1.12E-07	3.804474038	4.472436274	4.351363094	4.345136836	4.451168161	3.695691496	5.653535409	5.96252197	5.482432825	7.212029702	4.32315761	5.618781273
ETV4	ENSG00000175832	2.770296644	0.169213949	35.36339728	2.74E-09	1.14E-07	0.154833597	0.160627717	0.409357603	0.74002816	0.36137559	0.27042139	1.096934922	2.231529209	1.93560855	1.111349874	0.964104775	1.439717674
CYP1B1	ENSG00000138061	1.459678882	8.533788233	35.28997518	2.84E-09	1.18E-07	7.256691634	7.805482409	8.475503901	7.028719774	7.964538897	7.338111137	8.894884388	8.595587315	9.920288989	8.944548402	9.250339664	9.114090418
MTHFD1L	ENSG00000120254	1.423647439	4.677851124	35.28404405	2.85E-09	1.18E-07	3.630634579	3.536003622	3.763087379	4.544750044	4.605335338	2.944896391	4.887273589	5.380572445	5.134852552	5.401048706	5.000376842	5.186489829
GRIN2A	ENSG00000183454	2.180933667	4.77422745	35.20684924	2.96E-09	1.22E-07	4.407545588	2.600330454	3.570680868	4.288538223	1.907513206	3.074122242	5.301082217	4.896000114	5.782106125	5.146009282	5.257075763	6.692857187
LINC02015	ENSG00000231574	2.342557282	0.478364339	35.20593236	2.97E-09	1.22E-07	0.481842647	0.436503147	0.467568199	0.69096031	0.693089581	0.072503757	1.839045164	1.374209765	2.138161003	1.111349874	1.51039488	1.733071577
TAC1	ENSG00000006128	3.721620421	-0.507633398	35.19254093	2.99E-09	1.23E-07	0.079492943	0	0.076808601	0.223486941	0.7753671	0	0.925398449	2.196160799	1.067336619	0.85784878	0.397201521	1.373143493
MSX1	ENSG00000163132	-2.113889696	3.467512175	35.15814061	3.04E-09	1.24E-07	4.611862442	4.993521497	3.629232599	3.750039051	4.624885164	3.168112963	2.81857899	1.808228927	2.412668673	1.32689401	2.995108022	2.165597666
FANCA	ENSG00000187741	2.005762638	2.646755396	35.06450015	3.19E-09	1.30E-07	1.60372847	2.421590883	1.066018709	1.563048088	2.013022295	1.859389568	3.421082418	2.753498641	3.839931087	3.960139717	3.491606599	2.434035283
ESM1	ENSG00000164283	3.283472222	1.345257393	35.02543706	3.25E-09	1.33E-07	0.842417661	0.234697586	0.409357603	0.290899499	1.870556197	0.388729714	1.05592476	4.031564959	2.138161003	2.982735926	1.800240083	2.528829049
C4orf19	ENSG00000154274	-1.642593233	2.880721048	35.01830764	3.27E-09	1.33E-07	3.576859975	3.235849016	3.715837333	3.657290868	4.416332416	3.020150607	1.863018183	1.942352842	3.0369673	2.236806811	2.182464966	2.084695072
OXTR	ENSG00000180914	4.077665595	3.629091176	35.01522806	3.27E-09	1.33E-07	1.402040734	1.198812913	0.774730996	1.965040473	1.189619609	1.058205931	3.514857111	5.585818887	5.310725715	0.903314247	2.428808895	9.884437319
FBN2	ENSG00000138829	1.090242803	6.027553226	34.96714231	3.35E-09	1.36E-07	5.277363022	5.379614535	5.100202827	6.307264293	5.264217482	5.563247761	6.588807189	6.477127343	7.129498823	6.342180245	6.387572368	6.151725985
P3H2	ENSG00000090530	1.470617032	6.432820457	34.88435468	3.50E-09	1.41E-07	5.449942207	5.598801994	4.656742149	6.037274903	5.982845595	4.700268217	7.005712048	6.28324311	7.362685344	6.9830573	7.363741613	6.526696257
PHGDH	ENSG00000092621	1.515212353	3.410271331	34.85388565	3.55E-09	1.43E-07	2.784764964	2.856385965	2.411401424	3.065622773	2.773010846	2.297790525	4.009589586	3.762079956	3.270404395	4.508361701	4.82864427	3.959562533
HSPA4L	ENSG00000164070	1.213727432	3.522051936	34.72827909	3.79E-09	1.52E-07	2.699267395	2.925108664	3.340841155	2.934749294	3.20279608	2.597154965	3.745138359	3.927573805	4.202704205	4.417270013	4.004965689	4.089648173
FZD3	ENSG00000104290	1.880250147	6.793816951	34.67324605	3.90E-09	1.56E-07	5.390787785	6.044632434	5.852006739	5.454093272	5.530193806	5.761307618	6.274871779	6.186307326	7.995967833	6.911848347	8.112700542	9.455526287
TK1	ENSG00000167900	2.421276961	-0.150952301	34.63880403	3.97E-09	1.59E-07	0.294648865	0.667998254	0.219149505	0.355302199	0.30708866	0.207418193	1.213402921	1.241714067	2.229683658	1.186833114	1.147292578	0.939231045
TRAF3IP2-AS1	ENSG00000231889	-1.105855545	5.106310776	34.62485411	4.00E-09	1.59E-07	5.419713876	5.834411045	5.671850994	5.333384199	5.37721591	5.615748744	4.784327576	4.100141186	4.298819629	5.28346245	4.292373232	4.425658423
MMP19	ENSG00000123342	-1.347212766	4.902175727	34.58212422	4.09E-09	1.62E-07	5.353295308	5.901323432	5.17198375	5.855787094	4.320244981	5.417765301	4.466067866	4.397380926	3.834110068	4.320036852	3.602421895	4.223212545
OPCML	ENSG00000183715	-2.303755602	1.852753855	34.57885778	4.09E-09	1.62E-07	2.931239084	3.123360955	3.184755256	2.767331298	1.75364094	2.251695288	0.378218874	0.97579786	0.807020565	1.072073654	1.483392692	1.593838044
F8	ENSG00000185010	-1.037987442	5.635682185	34.54208932	4.17E-09	1.65E-07	6.137341338	6.268314623	5.934295322	5.986074925	6.01177378	5.997265842	4.736465338	5.129534391	5.176852472	5.126970887	3.966482609	5.361964576
HTR2B	ENSG00000135914	2.30414071	6.35105168	34.52140162	4.22E-09	1.66E-07	4.608516311	4.302024098	5.317563704	4.782884705	3.172751131	5.907210893	7.119548217	6.848554963	7.647512039	7.308127199	4.127752539	7.041265026
NRP2	ENSG00000118257	1.15100335	8.763882704	34.50140688	4.26E-09	1.68E-07	8.065041729	8.3875328	7.472683577	8.452407221	7.902102436	7.919791456	9.331038102	9.487668287	9.03481339	9.05914663	9.276504847	9.106586218
KIAA1324L	ENSG00000164659	-1.691317192	4.337631656	34.37668539	4.54E-09	1.78E-07	4.909759008	4.952954316	4.95515607	4.602275336	4.774923347	5.132081308	3.329415587	2.957376031	3.244306153	5.771199911	1.821957892	3.629598346
SHISA3	ENSG00000178343	3.399652071	0.05521583	34.3372632	4.63E-09	1.82E-07	0.359783154	0.160627717	0.285378002	0.640164665	0	0	1.321166824	1.854336331	0.656826864	2.200842893	1.370027165	0.892460099
RUNDC3B	ENSG00000105784	-1.340987433	3.398623353	34.19031639	5.00E-09	1.95E-07	3.738655336	4.495217236	4.027779343	3.523553453	3.994954021	4.141385889	3.086343187	2.847683505	2.93187742	2.525556691	2.215658395	2.961538864
GSTM3	ENSG00000134202	1.586650021	5.917991932	34.17231271	5.04E-09	1.97E-07	5.28157126	5.242719354	5.07467954	5.094882846	4.39371809	4.977815293	7.272255088	6.785252281	7.318549334	5.001926506	5.764298267	6.371216662
NA	ENSG00000259275	-1.653454222	4.505184199	34.09408764	5.25E-09	2.04E-07	5.497751224	5.464797048	4.678470483	4.276115573	4.700538307	5.498931732	3.437140958	2.501577654	3.153736034	4.281815762	3.570703328	3.889839147
PLCG2	ENSG00000197943	-1.091122397	5.829116788	34.05592871	5.36E-09	2.08E-07	6.773006607	6.362182812	5.801979912	6.20503012	5.902741941	6.635775241	4.806131256	5.372673578	5.308628295	4.999311668	5.212552748	5.556392568
PCNA	ENSG00000132646	1.013189029	4.57783402	33.98122382	5.56E-09	2.15E-07	4.244656674	3.963834619	3.774661993	4.007167678	4.231942158	4.120163311	5.138727568	4.66651118	4.99577197	5.257437318	5.300265787	4.734926303
PDGFC	ENSG00000145431	1.415940965	7.225225554	33.92668578	5.72E-09	2.21E-07	6.242542806	6.082734601	6.670854518	6.959838591	6.317470952	5.335446627	7.906948738	7.246660066	7.812757738	6.865219925	8.105800891	8.044160218
HLA-C	ENSG00000204525	1.04481276	7.480762519	33.85769596	5.93E-09	2.29E-07	6.671636495	7.179689699	6.988550824	6.814931108	7.00482058	6.516579601	7.57404998	8.302663813	8.217273208	7.840147082	7.531715214	7.889381432
NAALAD2	ENSG00000077616	-1.71303482	4.749998509	33.80306389	6.10E-09	2.34E-07	5.495941415	6.0304056	4.569726365	5.253260086	4.616539085	6.057676509	3.838779234	3.63577106	2.995845315	4.548264363	4.127752539	3.293967363
RBP1	ENSG00000114115	-1.50937345	3.658999067	33.80252968	6.10E-09	2.34E-07	4.772976664	3.675515343	4.143893576	4.216685455	4.488235362	4.054555558	2.621867427	2.572253189	2.720963082	3.207797093	2.6268746	4.336744521
TMEM154	ENSG00000170006	-1.417498297	1.921930987	33.7868704	6.15E-09	2.35E-07	2.909650064	2.513726969	2.776317801	2.522886812	2.802742147	2.399942589	1.484611165	1.660345743	1.508507563	1.731597741	1.536900954	1.564303044
ACSM3	ENSG00000005187	-2.657463767	4.865603575	33.72093855	6.36E-09	2.43E-07	5.339232928	5.779790413	8.880740255	4.961594612	3.960196822	7.379335063	3.086343187	4.85122579	3.354138717	2.388393748	2.822708043	3.487344779
IL15	ENSG00000164136	-1.823415538	3.484440434	33.5727728	6.86E-09	2.61E-07	4.48257524	4.631699276	3.104479515	3.992055768	3.630639427	5.331758765	2.162513082	2.231529209	3.016552818	2.218936914	2.53781493	3.152272844
CRTAC1	ENSG00000095713	2.565939243	0.572302522	33.56731821	6.88E-09	2.62E-07	0.226434301	0.234697586	0.467568199	0.74002816	0.605834433	0.647950135	1.78986991	3.756020369	1.253303574	1.359883178	1.536900954	2.223429887
HDC	ENSG00000140287	-3.157788693	2.5816281	33.43288768	7.38E-09	2.80E-07	3.447996363	3.437504324	3.831181798	2.682015486	3.663419613	2.748663488	0.781877488	1.056903478	2.532534502	0	2.310888539	0.51416715
GASK1A	ENSG00000144649	-1.651384945	5.141174979	33.42425682	7.41E-09	2.80E-07	5.783915057	6.230346237	4.95515607	5.853001712	5.794689181	5.301911503	4.123131922	3.602387001	3.983577929	4.56250508	5.873622084	3.162164609
HOXB4	ENSG00000182742	-1.664897317	2.23160394	33.3856065	7.56E-09	2.85E-07	2.94191364	2.543176226	3.184755256	2.682015486	3.422979571	2.915632271	1.631408687	2.178146036	1.774741418	1.223143593	1.821957892	1.2671417
NA	ENSG00000259737	3.436133798	0.59867087	33.37508774	7.60E-09	2.86E-07	0.079492943	0.372320782	0.577384325	0.290899499	0.250678835	0.444433987	3.679154376	1.495554138	1.674063899	5.983212327	1.040193097	1.2671417
ERVMER34-1	ENSG00000226887	2.123290258	1.250775329	33.34024169	7.74E-09	2.91E-07	0.887290533	0.820098835	0.629308921	0.69096031	0.997311007	1.226533503	2.768688873	2.178146036	1.565830056	2.872749909	1.613616811	2.125713396
LINGO1	ENSG00000169783	1.73066493	3.667789	33.2550904	8.08E-09	3.03E-07	2.854220336	3.0119254	2.303673151	2.847882301	3.503640168	2.312834029	4.232993172	5.120129338	4.238400538	5.447828104	3.531696962	4.02607106
CALU	ENSG00000128595	1.414903504	8.963229138	33.19414128	8.34E-09	3.12E-07	8.19175073	7.942330467	7.544588795	8.991731143	8.274300197	7.647540562	9.637096092	8.918423461	9.782848502	8.96194323	9.41412086	9.84448966
NA	ENSG00000233766	-1.865450559	1.256373494	33.11498248	8.69E-09	3.24E-07	2.099464499	2.373218005	2.366213458	2.005736988	1.978702867	2.121048985	0.622485501	1.016920544	0.547241434	1.111349874	1.562928814	1.028456039
SPSB1	ENSG00000171621	1.388033843	6.901451133	32.99212725	9.25E-09	3.44E-07	5.926445698	6.32451736	6.096417501	6.552741627	5.10429296	6.013470835	7.848860809	8.524069119	7.458025082	7.280394869	6.66044484	7.216439886
CDKN2B-AS1	ENSG00000240498	1.962062424	1.38145778	32.97566819	9.33E-09	3.47E-07	1.370780756	0.820098835	0.948302229	1.191920233	0.927056248	0.783716691	1.764639092	1.963542814	2.503488712	2.950611484	1.864436656	2.701556958
PAQR5	ENSG00000137819	-2.778199826	0.071271414	32.88623112	9.77E-09	3.62E-07	1.548922094	1.000774297	1.276045193	2.743465793	1.462231906	1.127910863	0.310094593	0	0.489160418	0.081372149	0.61188193	0.315761262
TACR1	ENSG00000115353	-1.889398437	3.081357913	32.88159418	9.79E-09	3.62E-07	3.720171103	4.557875763	2.729506161	3.055966459	4.357449212	3.957383979	2.041683444	2.585982121	2.588928503	2.047289859	1.427823161	2.223429887
CCDC68	ENSG00000166510	-2.180411297	3.266627772	32.85858583	9.91E-09	3.66E-07	3.726358865	3.579291667	4.662983709	4.337185999	3.982018001	3.309819866	2.426573125	1.309482416	3.654193053	1.985214907	0.964104775	2.401000822
NA	ENSG00000272856	-2.931214966	-0.334690978	32.80781471	1.02E-08	3.74E-07	0.539206275	1.235355659	0.727866995	1.082030855	1.332355318	1.433397835	0.970232239	0.227247147	0.230182522	0	0.144895141	0.166502238
GPM6B	ENSG00000046653	1.46874176	3.903123311	32.780012	1.03E-08	3.79E-07	3.447996363	2.844607044	3.301374955	3.429465069	2.568989605	3.232817782	4.628721676	4.01135776	4.643107122	4.844757244	3.208005658	4.912435349
PCSK1N	ENSG00000102109	1.726428906	1.93931033	32.75375938	1.05E-08	3.83E-07	1.402040734	1.33973822	1.174850518	1.449625711	1.604068085	1.708302406	2.458393423	3.286500242	2.974836256	3.014160608	1.885216032	2.528829049
NR3C2	ENSG00000151623	-1.119522024	4.761077687	32.71932674	1.06E-08	3.89E-07	5.083710147	5.379614535	5.335258772	4.945995083	5.285431927	5.240298066	3.705911191	4.590227901	4.050371136	4.103384685	3.768206507	4.728283264
TNFSF15	ENSG00000181634	1.903631531	1.316485274	32.70799976	1.07E-08	3.91E-07	1.054004779	1.083279461	0.774730996	0.74002816	1.031195745	1.288725048	2.162513082	2.442433486	2.503488712	2.650803695	1.309818819	2.020894402
MDFIC	ENSG00000135272	-0.881636511	6.002958348	32.64642904	1.11E-08	4.02E-07	6.238218998	6.526937036	6.501828114	6.059191439	6.228992856	6.698689095	5.238315393	5.405949116	5.625786968	5.395093171	5.701246553	5.715998596
GJB2	ENSG00000165474	3.059057777	0.99945612	32.6087909	1.13E-08	4.09E-07	1.370780756	0.613512973	0.219149505	0.416952365	0.650121563	0	1.863018183	2.487017366	2.060518247	4.229226291	1.399214565	1.785208407
KCNA1	ENSG00000111262	2.645697366	1.901860898	32.54899537	1.16E-08	4.20E-07	0.647513465	0.613512973	1.243096058	1.326519509	1.096667236	1.194402598	3.507271202	3.069123013	2.211837727	4.915807528	1.040193097	2.701556958
FER1L5	ENSG00000249715	-1.988411279	0.315116295	32.54935361	1.16E-08	4.20E-07	1.272718994	1.82053745	1.174850518	1.326519509	1.648408645	1.564876008	0.565185728	0.295682528	0.365474818	0.810903748	0.61188193	0.51416715
CHDH	ENSG00000016391	-1.748038517	2.398395394	32.50952919	1.19E-08	4.28E-07	3.203789572	3.244838821	2.999881941	2.102722453	3.460768648	3.279510413	1.886599348	1.552601908	1.508507563	2.677219124	1.755798354	1.373143493
CDC20	ENSG00000117399	2.412656514	-0.439842955	32.47614743	1.21E-08	4.34E-07	0.422103374	0.234697586	0.149733818	0.290899499	0.130777242	0.330787948	1.250225899	0.97579786	1.593659229	0.903314247	0.660907254	1.028456039
CNTROB	ENSG00000170037	1.381924639	6.488213524	32.46368658	1.21E-08	4.36E-07	5.785397552	6.758776797	5.147709775	5.747469681	5.58112227	5.455534236	6.651230107	6.720600673	7.116968319	7.575009463	7.710084523	6.267360857
DNAH6	ENSG00000115423	-1.450068216	3.324333705	32.43792169	1.23E-08	4.41E-07	4.16033027	3.614398583	3.803198659	4.429820726	3.448281948	3.933250204	2.326671236	2.585982121	2.616319831	3.997306259	2.456842221	2.617776461
GINS2	ENSG00000131153	2.016702459	0.446758405	32.32038055	1.31E-08	4.67E-07	0.481842647	0.957682117	0.727866995	0.290899499	0.250678835	0.739865599	1.686185902	1.309482416	1.620961729	1.571827698	1.709943983	1.534150741
NUSAP1	ENSG00000137804	2.096415322	1.298714837	32.22194301	1.38E-08	4.91E-07	1.092837985	1.000774297	1.027837243	0.833424347	0.693089581	0.98496141	2.274000323	1.876848971	2.758326909	3.189561927	1.214515653	2.204408908
FREM1	ENSG00000164946	1.286812292	8.042102341	32.21149324	1.38E-08	4.92E-07	6.911144935	7.159627209	7.176428769	7.116113468	7.903246506	7.407637962	8.599985066	7.411860341	8.173860066	8.874755605	8.497767168	8.957822855
CAMK1D	ENSG00000183049	1.381780094	5.210746889	32.20984237	1.38E-08	4.92E-07	4.240339207	4.460909461	4.782458737	4.72007153	4.242828324	4.377912743	5.820463654	6.695490382	5.887039328	5.626202299	3.844462136	5.959497296
SLC24A4	ENSG00000140090	1.909664545	1.341449356	32.11202928	1.46E-08	5.16E-07	1.306152342	0.913263074	0.906827632	1.226765528	0.853204386	0.946895778	3.294583295	1.942352842	2.060518247	2.778294559	1.984847457	1.998984729
GRID1	ENSG00000182771	1.130039998	4.423048248	32.08866591	1.47E-08	5.21E-07	4.525788748	3.832839872	3.416675237	3.657290868	3.892680207	3.893776244	4.809219341	4.831191419	4.557379159	4.824219657	5.406499703	5.049313088
FARP1	ENSG00000152767	1.056310495	7.497886232	32.00622879	1.54E-08	5.42E-07	7.258827652	7.021290488	6.479015282	7.19961089	6.646747313	6.500244586	7.485613306	7.845852582	8.011524945	7.809129988	8.125583228	8.224030279
CBARP	ENSG00000099625	2.379863406	0.297397642	31.99020092	1.55E-08	5.45E-07	0.154833597	0.497951383	0.219149505	0.787481899	0.36137559	0.599698838	1.909801266	1.760599178	1.448812902	0.85784878	1.662584205	1.191883692
ANGPT1	ENSG00000154188	2.328451504	4.89177449	31.98932359	1.55E-08	5.45E-07	3.597261058	3.468534262	3.666987239	3.853997592	3.521630725	3.082924429	3.574149827	5.344681918	6.156771923	3.714463656	6.419084709	8.452298605
ZNF561	ENSG00000171469	1.023021169	6.10778819	31.97271515	1.56E-08	5.48E-07	5.663318118	5.748527575	5.236181882	5.610701618	5.731683704	5.271433676	7.029738818	5.886899147	6.482113945	6.701942413	6.784535371	6.232577239
GABRA2	ENSG00000151834	2.968516733	2.509485921	31.8853361	1.64E-08	5.72E-07	0.698763097	1.042616589	0.285378002	1.082030855	1.793674725	1.879737525	3.507271202	2.299766491	4.503385533	4.519354154	2.131197394	3.070597913
MALRD1	ENSG00000204740	-2.900642846	1.343100875	31.83627656	1.68E-08	5.86E-07	2.360420992	2.437361341	2.366213458	2.536838826	2.158092753	1.775000342	1.05592476	0.36101811	2.229683658	0.15839869	0	0.794107851
BUB1	ENSG00000169679	2.045450393	1.200951585	31.75631124	1.75E-08	6.09E-07	1.014097311	1.083279461	0.523520893	0.963076	0.650121563	1.058205931	2.20064082	1.607479412	2.561007036	2.802494458	1.483392692	2.204408908
ADAMTS12	ENSG00000151388	1.178055784	4.970875196	31.70998658	1.79E-08	6.22E-07	4.376405954	4.64194375	4.143893576	4.555069675	4.390458339	3.903746451	4.824561386	5.535411509	5.668937807	5.695684666	4.964212972	6.066073265
NA	ENSG00000182912	-4.042124336	0.568302625	31.67666601	1.82E-08	6.32E-07	2.137108715	1.913674264	2.022266102	0.355302199	2.218164608	1.127910863	2.54984829	0	0.365474818	0	0	0.315761262
NA	ENSG00000269895	1.489198719	3.065526673	31.64336176	1.85E-08	6.41E-07	2.376248278	1.936048402	2.887103928	2.847882301	2.331288067	1.859389568	3.624104361	3.568212096	4.247188304	3.642553982	3.248663592	3.895779871
NA	ENSG00000272463	-2.332802755	0.577971594	31.62480369	1.87E-08	6.46E-07	1.780647672	2.001161289	1.569766133	2.29559057	1.189619609	1.288725048	0.677596158	0.933468533	0.230182522	0.231520332	0.50853124	0.632736841
STAC	ENSG00000144681	3.111612857	2.838854378	31.60767063	1.89E-08	6.50E-07	0.594375997	1.083279461	2.897728635	1.119598389	2.063017596	0.783716691	2.489527007	2.753498641	3.362250935	3.68872748	5.420802864	5.335982971
RBM38	ENSG00000132819	1.153386238	4.675352624	31.57291962	1.92E-08	6.61E-07	4.372465812	4.231415488	3.340841155	4.276115573	4.094467228	3.654951525	4.784327576	5.551244483	5.039427759	4.972899278	5.41188002	5.083548665
SLC16A9	ENSG00000165449	-1.313964471	5.112783495	31.56407899	1.93E-08	6.62E-07	5.066741441	5.695415158	6.121562403	5.061491427	5.99577423	5.62029075	4.438412634	4.906979893	4.499713082	3.770744418	4.586870581	3.816574249
INHBA	ENSG00000122641	2.292442687	5.906370931	31.55618053	1.94E-08	6.64E-07	3.322910172	4.185463233	6.470144159	4.118048697	3.521630725	5.764046733	6.812266969	7.262241905	6.260239866	5.880386828	5.121350845	6.950714838
PDE10A	ENSG00000112541	-1.181057007	5.395393959	31.50442819	1.99E-08	6.80E-07	5.767506266	6.062538742	5.352739431	6.119539053	5.716143948	6.046470205	4.67007419	5.037609602	5.120576399	3.55267368	4.464487435	4.635473159
CHRDL2	ENSG00000054938	2.451713187	7.667241863	31.39707743	2.10E-08	7.17E-07	5.310690152	5.860964959	5.934295322	6.265979839	7.997051231	5.766780658	7.671021111	7.126158425	9.885796478	7.031211591	10.08119255	8.947135317
FGFR1	ENSG00000077782	1.20033695	7.675721006	31.30729391	2.20E-08	7.50E-07	6.912502348	7.045930575	6.915932243	7.722616619	6.738700224	6.717181769	7.871195832	8.987127653	8.165771801	7.574570385	8.068813369	8.477275128
HLA-B	ENSG00000234745	1.061913307	8.227212933	31.28808356	2.22E-08	7.56E-07	7.454161395	7.837406049	7.443974846	7.798410823	7.883962617	7.135677612	8.585198821	8.826179502	8.706580712	9.145194244	8.369299511	8.379177538
C1QL1	ENSG00000131094	3.072606224	3.383917417	31.19244129	2.34E-08	7.92E-07	2.525646582	1.270995615	0.285378002	3.112958018	0.1919733	1.796564918	3.499645194	4.206172814	4.298819629	4.038641976	4.191706518	4.421546405
CD40	ENSG00000101017	-1.434245598	2.681772359	31.15841564	2.38E-08	8.04E-07	3.212632172	3.565006152	3.416675237	3.320768168	3.232228069	3.192718597	1.764639092	2.741281148	2.381078792	1.706168106	1.755798354	2.349986043
GPSM2	ENSG00000121957	1.388292703	5.971836992	31.15663654	2.38E-08	8.04E-07	4.808407122	4.502731646	5.005142933	5.683060135	5.271323681	5.534659813	6.364718813	5.00476713	6.648898211	6.247297418	6.844122119	7.075035525
CDK15	ENSG00000138395	-1.989733032	1.635433758	31.13396242	2.41E-08	8.11E-07	2.686629091	2.746744588	2.84380492	2.083839946	2.410665338	1.919592193	1.013714647	0.64953624	0.807020565	2.145158042	1.278745396	1.230003368
RIMS4	ENSG00000101098	-3.118322481	2.173618593	31.08664956	2.47E-08	8.30E-07	2.772856885	3.437504324	3.038800482	1.61658167	3.757515009	2.844948466	1.355370642	0.700910402	0.758672743	2.961399306	0	0.574669753
CD276	ENSG00000103855	1.062486479	5.596212504	31.05816436	2.50E-08	8.40E-07	4.989098321	5.038159506	5.225678621	5.392125607	4.838501569	4.440891607	5.989252072	6.575029916	6.266736832	5.977909437	5.410088809	6.016498083
PPP1R1A	ENSG00000135447	2.395115925	0.649932773	31.04629707	2.52E-08	8.42E-07	0.294648865	0.556888946	0.988617757	0.74002816	0.512960379	0.330787948	1.484611165	1.854336331	1.891447306	1.920348493	3.734249903	1.191883692
GABBR2	ENSG00000136928	2.534050076	-0.511207161	31.04687528	2.52E-08	8.42E-07	0.154833597	0.234697586	0.285378002	0.290899499	0.1919733	0.27042139	0.781877488	0.844891296	0.807020565	2.510944672	1.340237055	0.939231045
TPSB2	ENSG00000197253	-3.081042179	2.721674501	31.02666289	2.55E-08	8.49E-07	4.515106113	3.607445212	2.38143392	4.250944688	1.813282589	3.569848817	0.925398449	1.342209064	1.47896896	0.15839869	2.745262203	0.984533209
TTYH3	ENSG00000136295	0.91023245	5.502992169	30.95582905	2.64E-08	8.79E-07	4.996797458	5.213251601	5.17198375	4.98722475	5.112229922	4.683004093	5.915228656	6.507201949	5.925870666	6.050432725	5.723052453	5.604342447
GRIK4	ENSG00000149403	2.780582443	0.525658456	30.94607375	2.65E-08	8.81E-07	0.154833597	0.082548214	0.348699184	0.290899499	0.890602827	1.708302406	1.355370642	2.084535109	1.774741418	1.111349874	1.536900954	1.785208407
LOC105371664	ENSG00000285280	-1.491420377	3.184625456	30.94022843	2.66E-08	8.82E-07	2.983839158	3.053450117	4.027779343	4.233916762	4.289074961	3.790090645	2.394035134	2.141427287	2.443581643	2.540022199	2.811895649	2.701556958
PRKD1	ENSG00000184304	1.137773628	5.625374454	30.92005832	2.69E-08	8.89E-07	4.976174411	5.636861737	4.599318622	5.1066235	4.759844836	5.102086675	7.175660878	5.477666054	6.160265577	6.005534653	6.206445411	6.120357686
MICALL2	ENSG00000164877	1.090149264	4.038155897	30.90642392	2.71E-08	8.93E-07	3.371097288	3.217699588	3.768886294	3.707497393	3.787564051	3.074122242	4.278267661	4.630530666	4.61282858	4.122734796	4.754351522	4.714904709
NA	ENSG00000179082	-2.054432012	2.119993409	30.90353379	2.71E-08	8.93E-07	3.583692441	3.38967098	2.238298409	2.790808427	2.762962678	2.597154965	0.831321297	0.844891296	1.674063899	2.106803724	1.662584205	1.112482753
NA	ENSG00000260760	-3.066010358	-0.388142851	30.83971986	2.80E-08	9.21E-07	0.973054452	0.720500492	1.276045193	1.812819237	0.7753671	1.022048441	0.677596158	0.155403116	0.547241434	0.081372149	0	0.085651802
KIF5A	ENSG00000155980	1.481225591	3.352815017	30.76215727	2.92E-08	9.57E-07	2.973471447	2.614272101	2.060593349	2.328046739	2.545734549	3.309819866	3.651891926	4.254254703	3.378339797	4.224756062	4.390110787	3.608048959
TMIGD3	ENSG00000121933	2.522337278	0.841413822	30.74899052	2.94E-08	9.62E-07	0.594375997	0.771158981	0.727866995	0.877948803	0.130777242	0	2.062537627	1.524359981	2.381078792	2.182519054	1.800240083	1.406814564
ABI3BP	ENSG00000154175	-1.287816141	8.238509449	30.69556158	3.02E-08	9.87E-07	8.24093372	9.133251099	8.662533783	8.575369028	8.715403337	8.751711155	7.119548217	6.822696755	7.746125193	8.860598658	7.219835294	7.494590234
HRH1	ENSG00000196639	1.39298639	3.708568721	30.65108641	3.09E-08	1.01E-06	2.796575558	3.483802491	2.787787172	2.522886812	3.441997834	2.964081143	3.943671875	4.960659265	4.736561328	4.179275023	3.728511945	4.269702833
SLC16A3	ENSG00000141526	1.400458004	2.705664156	30.61570229	3.15E-08	1.02E-06	1.938221815	2.557678453	2.204465492	2.121361008	2.079304961	2.121048985	2.958664322	3.674838217	3.394251213	3.329370573	3.860291133	2.793522431
ALX4	ENSG00000052850	2.67316789	2.697615836	30.54864671	3.26E-08	1.06E-06	1.491951187	1.198812913	0.948302229	1.857974251	3.731987011	0.27042139	2.59348972	4.884936131	3.463757627	3.479511747	3.023502787	3.895779871
PAG1	ENSG00000076641	1.199660415	5.676362851	30.54792796	3.26E-08	1.06E-06	4.854333548	4.648733207	5.303649239	5.579025917	4.990485882	4.191081449	5.699195125	5.823120735	5.803116414	6.379860388	6.50382447	6.418407219
FJX1	ENSG00000179431	1.696765601	1.990410808	30.54412241	3.26E-08	1.06E-06	1.238492436	1.405353761	1.982892782	1.590063171	1.670078134	1.127910863	2.274000323	3.878215165	2.782709136	2.872749909	2.733851159	2.767839294
IL17RB	ENSG00000056736	-2.507508502	2.964521359	30.48179996	3.37E-08	1.09E-06	4.407545588	4.750078131	2.002713757	1.642621511	3.955792698	4.013709303	2.143064566	1.760599178	1.28778422	2.236806811	1.309818819	1.503354778
SBK1	ENSG00000188322	2.641430647	0.449362398	30.45034885	3.43E-08	1.10E-06	0.154833597	0.556888946	1.243096058	0.290899499	0.250678835	0.498067167	1.28613236	2.231529209	1.106497245	2.339613312	1.278745396	1.439717674
MCUB	ENSG00000005059	-1.468835679	3.48249448	30.43468332	3.45E-08	1.11E-06	3.970068575	3.919607528	4.512117631	3.530543103	3.938040515	4.965968541	2.59348972	3.009245378	3.321225855	2.568525227	2.113695197	2.950165449
HES6	ENSG00000144485	2.284987769	2.047654288	30.42266457	3.47E-08	1.12E-06	1.60372847	1.372918993	0.467568199	1.642621511	0.853204386	1.226533503	2.92489745	2.936094616	3.725103739	1.514381456	2.400220035	3.422981465
IGFBP7-AS1	ENSG00000245067	1.888928226	1.360495682	30.31796478	3.67E-08	1.17E-06	0.9308097	0.667998254	0.948302229	1.693332228	1.064302857	0.98496141	1.955114816	2.70399534	2.518084703	1.94229629	1.686458422	2.466330231
MORF4L2	ENSG00000123562	1.167196463	8.754308271	30.30319387	3.70E-08	1.18E-06	8.292931673	7.900987481	7.419299414	8.450796147	8.295803626	7.682346574	9.21809528	8.80725765	9.533261711	9.249411583	9.450303389	8.939606651
PART1	ENSG00000152931	3.802691368	3.779202427	30.26101544	3.78E-08	1.21E-06	1.827452023	1.528258246	1.621960729	0.833424347	0.560144627	3.346832601	6.645194372	4.831191419	6.881163848	3.23472483	1.51039488	4.160445012
ALDH1A1	ENSG00000165092	-1.892452034	5.765232677	30.23352522	3.83E-08	1.22E-06	5.87445862	5.941966137	7.364821272	6.10790346	6.471182688	6.792898568	4.842759041	3.661933021	4.800645169	5.093036919	2.022850124	4.855658256
ELFN1	ENSG00000225968	1.841696675	3.003668124	30.20500904	3.89E-08	1.24E-06	2.137108715	2.083644946	2.5390471	1.835573401	2.23279972	2.138041576	4.087964715	4.137912073	3.680383793	4.357271435	1.864436656	2.831209688
ADGRB2	ENSG00000121753	1.464957286	3.783884923	30.1846948	3.93E-08	1.25E-06	3.185940095	3.648671454	2.152180271	3.288145969	2.969308011	2.534365903	3.672386909	4.646996767	4.030146773	4.474872689	4.825959837	4.260523854
PCYOX1	ENSG00000116005	-0.790112416	7.002997627	30.13461924	4.03E-08	1.28E-06	7.36674671	7.494335313	7.178608654	7.372948396	7.409283507	7.269889285	6.682720447	6.540192824	6.608548533	6.626003742	6.211596315	6.689441206
CD274	ENSG00000120217	-1.884607744	1.415467223	30.11779001	4.07E-08	1.29E-06	2.155568774	2.913879815	2.55255717	1.857974251	2.317623298	1.99614326	1.175615411	0.64953624	0.985674506	1.627073831	1.181295617	0.74229747
ETV6	ENSG00000139083	0.92210473	6.312532158	30.10702255	4.09E-08	1.29E-06	5.668147748	5.937814421	5.784911237	6.240629924	5.700434984	5.567957824	7.338410712	6.70417143	6.558237319	6.886601661	6.3720144	6.664430454
CLVS2	ENSG00000146352	3.497600281	4.891799133	30.07544371	4.16E-08	1.31E-06	1.203434113	1.557415332	5.542416232	3.618455051	1.411675475	2.508464597	5.847751449	3.602387001	3.244306153	6.178462874	6.304195932	6.143011391
RND2	ENSG00000108830	1.742319417	2.582333442	30.01736429	4.28E-08	1.35E-06	1.980253206	1.305776316	1.72100519	1.985532225	2.485902083	1.730879407	2.520002891	3.867013412	2.733525518	3.003761583	3.596133724	3.699190053
DDX43	ENSG00000080007	-3.164643306	-0.008105206	29.9762949	4.37E-08	1.37E-06	1.85029683	1.042616589	1.276045193	0.532871113	0.927056248	1.899802479	0	0.227247147	0.943041986	0.15839869	0.07426585	0.384972961
ARHGAP1	ENSG00000175220	1.007050564	7.568007465	29.94396696	4.45E-08	1.39E-06	7.222078099	6.899202733	6.52856482	7.52505333	7.01649775	6.663913243	7.750280943	8.283044207	8.105433136	7.802395813	7.755581884	8.065399405
DCHS2	ENSG00000197410	-1.634299491	4.981964164	29.9453808	4.44E-08	1.39E-06	5.377087865	5.925287103	5.375722301	5.452254049	5.143548197	5.638317117	2.793849578	2.691349477	4.779598597	4.691210742	3.976200042	3.889839147
FYN	ENSG00000010810	0.956024657	7.206289618	29.87545211	4.61E-08	1.43E-06	6.544330197	6.412916364	6.852493281	6.681565643	6.578203771	6.89763741	7.812004779	7.283461628	7.991398562	7.043955011	7.565500377	7.763456279
NCKAP1L	ENSG00000123338	1.296465603	4.812923669	29.87747231	4.60E-08	1.43E-06	4.137294817	4.476258169	4.170423603	4.066080433	4.168652402	3.888765183	7.439026123	4.999647419	5.935417362	4.791343741	5.340320421	5.298355823
TMEM132E	ENSG00000181291	2.623361706	0.702068845	29.84073775	4.69E-08	1.46E-06	0.422103374	0.667998254	0.149733818	0.69096031	0.734814801	0.388729714	1.686185902	2.836241211	2.020071521	2.218936914	0.50853124	1.593838044
GPR68	ENSG00000119714	3.475327941	1.835918062	29.83440985	4.71E-08	1.46E-06	0.842417661	0.556888946	0.149733818	0.787481899	0.997311007	0.388729714	3.484271169	3.756020369	1.386541231	3.669119508	0.660907254	1.593838044
NPY1R	ENSG00000164128	1.796079971	5.544027908	29.81261224	4.76E-08	1.47E-06	4.141931426	4.772009639	4.634681556	4.414788793	5.003346533	4.145593197	4.749384657	5.009868738	7.779826119	6.621759855	5.883983243	7.029154746
CPNE5	ENSG00000124772	1.395712284	3.677852166	29.76292521	4.88E-08	1.51E-06	2.760849697	3.348561505	3.167298239	3.312681512	2.625538308	2.645490007	3.90378146	4.454625356	3.822397093	4.806380274	4.796096637	3.608048959
H2AC8	ENSG00000277075	1.165940414	4.120022602	29.75954937	4.89E-08	1.51E-06	3.455465551	3.491376436	3.654511818	3.421966827	3.47929837	3.878690541	4.531102816	5.622917523	4.646432511	5.060795711	4.170701962	4.301377016
TFPI2	ENSG00000105825	-2.361114602	1.132430979	29.71445223	5.01E-08	1.54E-06	3.212632172	2.288807807	2.396495481	1.043458854	1.832627529	2.220126037	0.781877488	1.170604828	0.489160418	0.301113967	0.660907254	1.028456039
CDC42EP3	ENSG00000163171	1.512823939	9.037526851	29.71074351	5.02E-08	1.54E-06	8.503263204	8.259208273	8.012795612	8.321511077	8.220932499	7.607305404	9.224326182	9.422091028	10.63163874	8.531731215	9.71591502	10.555114
EVPL	ENSG00000167880	-2.247992611	0.653831326	29.700955	5.04E-08	1.55E-06	2.422714252	1.936048402	1.400795609	1.668199668	1.793674725	1.257964368	0.378218874	0.36101811	0.853800547	0.430973642	1.278745396	0.451015749
ASPN	ENSG00000106819	1.936092417	8.066617116	29.66380784	5.14E-08	1.57E-06	5.914301199	5.22010547	8.309377381	6.950096779	6.977924708	6.871839507	8.959546399	8.109149365	9.254204151	7.834656998	7.912164696	9.183270851
RAB27B	ENSG00000041353	-2.095934124	2.553681086	29.6345297	5.22E-08	1.59E-06	3.289867383	2.746744588	3.831181798	3.688874095	3.275279974	2.748663488	0.565185728	0.798476121	2.332357896	1.920348493	1.905700364	1.593838044
RGPD2	ENSG00000185304	-3.138993256	0.464736983	29.60075543	5.31E-08	1.62E-06	1.60372847	1.746513787	1.243096058	0.69096031	2.331288067	1.83875051	0.083992464	0.155403116	0.080877445	0.301113967	0.660907254	1.884148828
NECTIN1	ENSG00000110400	1.146953414	3.961277955	29.57688405	5.37E-08	1.64E-06	3.230156421	3.208538529	3.394340601	3.695108611	3.869453773	2.813562095	4.195721949	4.682573948	4.44347409	4.638411368	4.664049941	4.05290282
NA	ENSG00000211892	2.694499087	0.310587983	29.55098592	5.45E-08	1.65E-06	0.748254442	0.234697586	0.219149505	1.003827193	0.066869949	0.330787948	1.999048349	0.844891296	1.508507563	1.805303004	1.278745396	1.303347948
ZWINT	ENSG00000122952	2.316859755	0.438237286	29.51904308	5.54E-08	1.68E-06	0.973054452	0.305149601	0.285378002	0.58751509	0.605834433	0.330787948	1.38878229	1.4661614	2.080324178	2.254458068	1.214515653	1.112482753
COL6A3	ENSG00000163359	1.645619849	12.15736888	29.51571245	5.55E-08	1.68E-06	10.99114105	11.28129468	10.41970194	11.49344296	11.5992602	10.17667609	12.94659817	12.48489305	12.90999946	12.19686008	12.6961893	13.057701
ENC1	ENSG00000171617	1.634906209	4.478830138	29.51957603	5.54E-08	1.68E-06	3.726358865	3.727749612	3.356330219	3.421966827	4.306474712	3.082924429	5.396564067	6.351143054	4.803626914	4.88213975	3.326695484	5.451401591
THEGL	ENSG00000249693	3.028924801	0.489330318	29.50089414	5.59E-08	1.69E-06	0.594375997	0.667998254	0.149733818	0.078405853	0.066869949	0.498067167	1.93263594	0.423522578	1.978458061	1.94229629	1.214515653	2.165597666
TUBB2B	ENSG00000137285	1.855013304	1.122177952	29.48942714	5.62E-08	1.69E-06	0.796104157	0.556888946	0.948302229	1.191920233	1.359282852	0.549777757	1.659057256	2.005011312	2.34878169	2.218936914	2.279838397	1.785208407
NA	ENSG00000203709	-1.252802788	5.783191622	29.45288704	5.73E-08	1.72E-06	6.21530393	5.982839122	7.189999321	5.946119404	6.14444007	6.616959527	4.830652811	5.60448745	5.360170179	5.397081082	4.364441361	4.551412161
RAB37	ENSG00000172794	-1.934272105	0.407486765	29.4026631	5.88E-08	1.76E-06	1.827452023	1.405353761	1.569766133	1.358294804	1.648408645	1.377257378	0.163362821	0.798476121	0.853800547	0.491767892	0.660907254	0.315761262
CTNNA2	ENSG00000066032	3.133255077	-0.099702808	29.35061326	6.04E-08	1.81E-06	3.624021351	0	0	0.223486941	0.250678835	0.330787948	0.677596158	1.056903478	1.181766951	2.388393748	1.562928814	1.152729398
BGN	ENSG00000182492	1.327881657	7.788317164	29.34418802	6.06E-08	1.81E-06	6.739746825	6.636023375	6.873502582	7.724522725	7.532696335	6.533534609	7.846608171	9.788493947	8.392860001	8.406081769	8.160362092	8.168064604
H2BC13	ENSG00000185130	2.242465817	0.159409271	29.31088409	6.16E-08	1.84E-06	0.359783154	0.372320782	0.679429422	0.476075667	0.413693629	0.330787948	0.925398449	2.316333173	1.565830056	1.599715196	0.841874252	1.564303044
BBC3	ENSG00000105327	1.796242135	1.118079836	29.26812488	6.30E-08	1.88E-06	0.9308097	1.235355659	0.577384325	0.877948803	1.24841907	0.647950135	2.143064566	1.784610602	1.891447306	2.200842893	2.576658436	1.733071577
SLC38A1	ENSG00000111371	1.148102897	7.828449129	29.25330009	6.35E-08	1.89E-06	6.473444022	7.225255644	7.704417843	7.177516315	7.019666097	7.10683773	7.749477366	8.395974809	8.301685363	7.792235242	8.484848873	8.699018344
PLXNA4	ENSG00000221866	1.941556187	5.776454998	29.23175633	6.42E-08	1.90E-06	4.601800674	5.157215912	4.217830024	4.466729289	5.267774957	3.425064963	5.867143177	7.372794736	6.628023623	5.239822697	6.182511467	9.000660075
NA	ENSG00000237352	-1.992769419	2.39058461	29.20561346	6.51E-08	1.93E-06	2.673879093	3.001354746	3.825628424	2.522886812	3.429346889	3.397105207	2.062537627	1.016920544	2.080324178	0.990160126	2.003973917	0.939231045
GAS2L3	ENSG00000139354	1.256720981	2.44195205	29.03549335	7.11E-08	2.10E-06	2.24448392	2.253610551	2.041556999	1.985532225	1.813282589	1.919592193	2.901938981	3.117190033	3.057096938	3.075028167	2.801001609	3.495191986
OSR1	ENSG00000143867	2.29185598	3.808985122	28.9684675	7.36E-08	2.17E-06	2.482428751	3.648671454	2.71756201	1.61658167	2.289899235	2.597154965	6.302527811	4.915160234	4.481209275	5.185650464	2.875586902	3.191439364
TP53INP1	ENSG00000164938	1.09824769	6.99925307	28.94840032	7.43E-08	2.19E-06	6.280884777	6.102651642	6.639546289	6.044617471	6.200425136	6.946684151	7.095718903	7.67532947	7.569079429	7.533140663	6.512197989	7.745063945
CES4A	ENSG00000172824	-1.846533091	2.252484098	28.93540994	7.48E-08	2.20E-06	3.331053959	3.437504324	2.455216898	2.375401692	3.239493196	2.964081143	1.453370157	1.495554138	1.181766951	2.200842893	2.041482541	0.892460099
SLC2A11	ENSG00000133460	1.257071693	3.869560057	28.79231907	8.06E-08	2.36E-06	3.203789572	3.093813002	3.371654754	2.8700943	3.695471503	3.40414611	4.397962254	4.714172719	4.294586896	5.447828104	3.675816742	4.429758754
INPP4B	ENSG00000109452	-1.180112767	6.687718284	28.7771984	8.12E-08	2.37E-06	7.109410442	7.763483309	6.742596811	6.993742196	6.822725364	7.488946405	5.53543296	5.885512054	6.27320467	5.498703196	6.913407675	6.093470781
DGKI	ENSG00000157680	1.743976562	3.997314503	28.77819029	8.12E-08	2.37E-06	2.59491813	3.152315861	4.723957642	3.211931749	2.860427448	2.792251966	3.949281524	4.170169394	5.608840659	5.687586298	4.074466329	4.861741111
SEZ6L	ENSG00000100095	2.125145885	0.231604075	28.71722566	8.38E-08	2.44E-06	0.973054452	0.234697586	0.285378002	0.416952365	0.650121563	0.444433987	1.096934922	2.065061324	1.53745349	1.223143593	1.309818819	1.503354778
PPARGC1B	ENSG00000155846	1.084725968	5.526668439	28.68776775	8.50E-08	2.48E-06	5.320948947	4.985498804	4.605813056	4.233916762	5.098311451	4.989565557	5.233725798	5.958569685	6.225086417	5.751135024	6.383926735	5.990362801
TFAP2C	ENSG00000087510	3.310634721	4.350894742	28.67637019	8.55E-08	2.49E-06	2.983839158	2.586252764	0.629308921	1.535517467	0.693089581	3.168112963	5.233725798	5.284911839	6.104535203	3.394501989	2.88593401	5.926506814
KCNS3	ENSG00000170745	1.821844755	2.177967273	28.59069302	8.94E-08	2.60E-06	1.916737815	1.198812913	2.511641388	1.226765528	1.159296078	1.539521503	2.291771814	3.648911343	3.199731708	2.610250935	2.875586902	2.995130834
TES	ENSG00000135269	1.630379262	8.491933152	28.49451308	9.40E-08	2.72E-06	7.574804061	7.675213408	7.17533759	8.689449734	7.194793283	6.363348961	8.277927764	7.955679237	9.569623825	9.385173113	9.022240789	9.293269053
FHL5	ENSG00000112214	-1.531865185	4.276534186	28.46639602	9.53E-08	2.76E-06	4.539910317	5.113712945	5.402080938	5.333384199	4.34739738	3.660842431	3.086343187	3.668400049	3.999268493	3.594853701	2.53781493	3.3642073
RASL11B	ENSG00000128045	1.815394517	4.158712446	28.42021872	9.76E-08	2.82E-06	3.943756016	3.701868864	2.335282165	3.185605247	2.63658685	2.834562027	5.408830542	5.780472851	3.780636189	4.862131148	3.911834252	4.855658256
NA	ENSG00000217455	-3.4333211	-0.229408271	28.4169247	9.78E-08	2.82E-06	1.130653253	1.405353761	0.820120457	0.355302199	1.219318877	1.66206	0.831321297	0	0	0.231520332	0	0.451015749
SHANK1	ENSG00000161681	1.683188828	3.037911579	28.41027169	9.81E-08	2.82E-06	2.295316153	2.063461917	1.942414684	2.630898263	2.942848505	1.487435247	3.826639421	4.128561653	3.593465369	4.264498069	2.94650505	3.091454206
ANOS1	ENSG00000011201	1.684657523	2.961169092	28.40160074	9.86E-08	2.83E-06	1.916737815	1.528258246	1.879484993	3.3992354	2.52209849	2.342458468	3.437140958	3.497333366	4.41255879	4.018122155	3.105480428	3.38124566
ID1	ENSG00000125968	-1.7857282	3.462846576	28.3991006	9.87E-08	2.83E-06	3.959601069	4.468604227	3.831181798	3.966512074	5.260651213	3.531781178	3.491978661	3.629155763	2.315744976	2.08723729	1.885216032	2.417612603
TRANK1	ENSG00000168016	-1.132389949	6.813067718	28.38725077	9.93E-08	2.84E-06	7.344291108	8.081184099	7.227857885	6.978488251	6.887169063	7.392671209	6.026877529	6.422700283	6.222860624	7.087690888	5.667157285	5.827421746
METTL7A	ENSG00000185432	-1.13482856	5.947532626	28.35794712	1.01E-07	2.88E-06	6.433344647	6.401907052	6.525142638	6.348389363	5.967614281	6.577018706	4.927616709	5.54774103	5.732901591	4.694447414	4.676024312	5.92795698
RAB8B	ENSG00000166128	-0.758491662	6.225957148	28.28995693	1.04E-07	2.98E-06	6.368554513	6.525093315	6.639546289	6.769125222	6.71348644	6.3424255	5.923801852	5.73344498	5.902419381	5.956500783	5.558155907	5.813367109
LNCTAM34A	ENSG00000234546	1.823035805	0.7285476	28.27904019	1.05E-07	2.99E-06	0.647513465	0.820098835	0.523520893	0.921140184	1.031195745	0.444433987	1.814667049	1.170604828	2.020071521	1.731597741	2.041482541	1.70627915
NA	ENSG00000272168	1.139879227	6.684836539	28.27429107	1.05E-07	2.99E-06	5.656853358	6.276009122	7.116291239	5.660935019	5.712232714	6.112438375	6.916889164	7.241789903	7.376768662	7.649860723	6.822064487	6.700513699
C1S	ENSG00000182326	-1.476289888	7.255010011	28.25262102	1.06E-07	3.02E-06	7.874124279	7.737445318	8.133730219	7.683172017	7.491833385	7.634502622	6.349950821	6.940258374	6.579268963	5.724468068	3.734249903	6.444985437
SAMD11	ENSG00000187634	2.16728216	2.995675427	28.23557208	1.07E-07	3.04E-06	2.344418143	1.437075334	0.727866995	2.02566269	2.448774106	2.138041576	3.529910305	5.789400585	3.56563242	4.436727573	2.589377289	3.643787833
TMTC1	ENSG00000133687	-1.083179899	6.099781316	28.19209017	1.10E-07	3.11E-06	6.327422248	6.523247234	7.071831151	6.502081985	6.192024209	6.663179757	5.267797063	5.765469415	5.610544276	5.183348539	4.548304754	5.95238935
BMP7	ENSG00000101144	2.801830093	1.065702163	28.15514751	1.12E-07	3.16E-06	0.539206275	1.913674264	0.219149505	0.58751509	0.46418061	0.599698838	2.830786533	1.963542814	2.93187742	1.898061639	0.660907254	1.622780511
PGM2L1	ENSG00000165434	1.39421577	6.546001213	28.1003702	1.15E-07	3.25E-06	4.920593086	5.480104671	6.492220519	5.959129581	5.332053705	5.992602213	7.993994342	6.327841984	7.601993959	7.123551426	6.613739966	6.893227855
PELO	ENSG00000152684	1.104148886	6.460331445	28.06414147	1.17E-07	3.30E-06	5.842057826	5.51396428	6.274099355	6.580790584	5.387062817	5.394973502	7.10013819	6.712800553	7.20417229	6.982395433	6.346018026	6.802855154
NA	ENSG00000271109	-2.317293325	-0.374507962	28.04416224	1.19E-07	3.33E-06	1.167502589	0.957682117	1.066018709	0.74002816	1.031195745	1.879737525	0.163362821	0.483431131	0.365474818	0.15839869	0.07426585	0.451015749
CCL14	ENSG00000276409	-2.064283189	2.339048057	28.00740711	1.21E-07	3.39E-06	2.46773024	2.820756708	3.523438764	2.790808427	3.64164912	3.074122242	1.05592476	1.963542814	0.365474818	1.454552579	1.370027165	2.297101007
PTTG1	ENSG00000164611	2.503206605	-0.584007378	28.00367977	1.21E-07	3.39E-06	0.9308097	0.160627717	0.149733818	0.290899499	0.066869949	0.207418193	0.73067883	1.133691159	0.807020565	1.423681242	0.841874252	0.74229747
COL16A1	ENSG00000084636	1.345833239	7.797349801	27.91812345	1.27E-07	3.54E-06	6.890628966	7.234311494	6.430449864	7.074274585	7.884252339	5.884734709	7.659945296	8.698306546	8.170399218	8.551053611	7.901048494	8.40985844
CA2	ENSG00000104267	2.94509717	0.686704369	27.89800082	1.28E-07	3.57E-06	0.594375997	0.372320782	0.076808601	0.355302199	0.927056248	0.27042139	0.505515706	2.442433486	1.593659229	1.031698174	2.09597806	2.384195537
NHSL1	ENSG00000135540	1.284847775	4.077633712	27.88561844	1.29E-07	3.58E-06	3.492242222	3.437504324	4.255490889	3.360535191	3.110716353	3.159816936	4.806131256	4.669738073	4.972113923	4.763876625	3.319079502	4.323583102
KCNA2	ENSG00000177301	1.955061752	1.73895394	27.81018678	1.34E-07	3.72E-06	1.167502589	1.668485629	0.864125343	1.003827193	1.670078134	0.694639746	2.520002891	3.01939916	2.80668613	2.872749909	1.427823161	2.466330231
CRABP2	ENSG00000143320	2.824056182	5.459305242	27.70606685	1.41E-07	3.92E-06	4.222938958	2.655306462	1.900768015	4.168209884	5.428972782	1.66206	6.382450489	7.641626609	6.389894055	5.663014814	4.491842436	6.415308754
KIFC1	ENSG00000237649	1.825451739	0.747696498	27.6569243	1.45E-07	4.01E-06	0.698763097	1.372918993	0.864125343	0.355302199	0.693089581	0.694639746	1.603219876	1.760599178	2.060518247	2.006204728	1.562928814	1.471887076
SLC4A7	ENSG00000033867	0.992477548	6.808074508	27.63807487	1.46E-07	4.04E-06	6.171756947	6.012093419	7.234159507	6.340456481	6.107196501	6.014621399	7.335200776	7.042748887	7.528654491	7.389261321	6.656672949	7.057255539
LRRK2	ENSG00000188906	-0.94008956	6.14859009	27.58371009	1.50E-07	4.15E-06	6.178542635	6.656379417	6.847706602	6.281600281	6.497934303	6.72282446	5.086231174	5.998897032	5.619032312	5.807525199	5.226868757	5.773592379
LOC101928847	ENSG00000247416	1.752743924	0.332685664	27.56448657	1.52E-07	4.19E-06	0.294648865	0.867432852	0.467568199	0.833424347	0.560144627	0.549777757	1.764639092	1.495554138	1.53745349	1.186833114	1.399214565	1.406814564
PARD6G	ENSG00000178184	0.923572896	4.778640285	27.5474001	1.53E-07	4.22E-06	4.312034737	4.662217011	4.166035673	4.317115065	4.12616925	4.319525968	5.746679033	5.305803114	5.246437482	5.263987747	4.924612068	4.885819259
TMEM18-DT	ENSG00000233296	2.074701736	0.279119695	27.5429117	1.54E-07	4.22E-06	0.594375997	0.820098835	0.409357603	0.532871113	0.413693629	0.27042139	1.213402921	0.700910402	1.418013023	1.852427687	1.638308252	1.70627915
PLAAT3	ENSG00000176485	-1.284698635	2.995358435	27.53747673	1.54E-07	4.22E-06	3.63721763	3.753174252	3.673184727	3.421966827	3.142067147	3.827234206	2.360746328	2.442433486	2.770569531	2.271895971	1.733053339	2.867937459
THBS4	ENSG00000113296	2.389439203	5.634336572	27.5297221	1.55E-07	4.23E-06	4.031327159	3.208538529	3.416675237	5.188448267	5.383787977	3.10036931	5.086231174	7.418589375	6.973419864	4.93782399	5.464607595	6.881300675
PYCR1	ENSG00000183010	2.280601142	2.985953157	27.5097759	1.56E-07	4.27E-06	2.422714252	1.122827584	0.629308921	2.279084502	2.773010846	0.694639746	4.020288893	3.827107823	3.471277841	3.848348458	3.865529105	3.22013188
LINC01801	ENSG00000267767	-2.096313259	0.269054685	27.4711439	1.59E-07	4.35E-06	1.092837985	1.270995615	1.276045193	1.326519509	1.773796692	1.817811902	0.622485501	0.750517869	0.547241434	0	0.453939999	0.315761262
NNAT	ENSG00000053438	2.756312066	1.454422426	27.46275734	1.60E-07	4.36E-06	0.698763097	1.000774297	1.400795609	0.355302199	0.7753671	0.330787948	3.421082418	2.299766491	1.253303574	3.486997172	2.563826454	1.2671417
UNC13C	ENSG00000137766	3.587165032	0.540621438	27.41137412	1.64E-07	4.47E-06	0.294648865	0.305149601	1.027837243	0.416952365	0	0	0.565185728	1.241714067	1.565830056	3.189561927	1.399214565	2.573988138
TTC34	ENSG00000215912	-1.310521127	2.714235663	27.33700142	1.71E-07	4.64E-06	3.394600427	3.123360955	3.301374955	3.254769018	3.737128875	3.10036931	1.814667049	2.025306975	1.868849197	2.404294127	2.400220035	2.754824209
TUBE1	ENSG00000074935	1.179438414	6.823663406	27.30364032	1.74E-07	4.71E-06	6.056152505	6.513051348	6.010919667	6.476973924	5.714841381	6.23398712	7.383651819	6.467888654	8.092995621	8.005305677	7.161408687	6.976871201
LINC02606	ENSG00000284693	1.382495163	2.024311695	27.27964595	1.76E-07	4.76E-06	1.804239644	1.796282471	1.596099459	1.718034451	1.534892342	1.614286172	2.768688873	3.01939916	2.830271143	3.06506024	2.041482541	2.513456336
FOXP4-AS1	ENSG00000234753	2.149153697	-0.42285422	27.27213434	1.77E-07	4.77E-06	0.422103374	0.234697586	0.219149505	0.078405853	0.560144627	0.27042139	1.05592476	0.844891296	1.217978614	0.94739057	1.278745396	0.688556932
KCNK15	ENSG00000124249	-2.81334533	1.205571471	27.24699116	1.79E-07	4.83E-06	1.827452023	1.668485629	2.668771277	1.449625711	2.969308011	2.220126037	0.970232239	0.483431131	0.603074397	1.706168106	0	0.243061154
CCL28	ENSG00000151882	-2.5018583	1.111425028	27.13538327	1.90E-07	5.11E-06	2.621721515	2.001161289	1.308258587	1.923162557	2.142675656	2.267224585	0.505515706	0.750517869	0.985674506	3.337674627	0.276556906	0.166502238
NA	ENSG00000233725	-2.583628582	-0.154366347	27.09034292	1.94E-07	5.22E-06	1.338828413	0.613512973	2.152180271	1.326519509	1.096667236	1.058205931	0.310094593	0	0.230182522	0.903314247	0.338139952	0.243061154
TDRD12	ENSG00000173809	-2.661031899	0.66140488	27.05525946	1.98E-07	5.31E-06	3.102766377	2.142553252	0.577384325	2.211104334	1.064302857	1.817811902	0.781877488	0.423522578	0.365474818	0.762379605	0.338139952	0.243061154
MYO18B	ENSG00000133454	5.721383256	2.019988854	26.97049531	2.07E-07	5.53E-06	0.154833597	0.160627717	0.348699184	0	0	0.694639746	1.05592476	5.00476713	2.281933979	0	5.251084747	2.125713396
MEIS3	ENSG00000105419	0.763089604	6.508794514	26.92889317	2.11E-07	5.65E-06	6.14082008	5.908412984	5.94201519	6.332479737	5.819140598	6.349737694	6.652090298	6.871857944	7.01967151	6.843516524	6.947150175	6.74314942
NA	ENSG00000260577	2.20753953	1.121220613	26.92063931	2.12E-07	5.66E-06	0.887290533	0.867432852	0.774730996	0.833424347	0.962611234	0.498067167	2.291771814	2.777627548	1.508507563	2.895428146	0.798715823	1.835526622
TMEM132A	ENSG00000006118	1.510266604	3.058775744	26.8275232	2.22E-07	5.93E-06	2.422714252	2.452961272	3.252544664	1.857974251	2.303827862	2.342458468	3.522403342	4.698459844	3.750049085	4.122734796	3.17463363	3.22013188
PAX8	ENSG00000125618	-3.592947126	0.918636175	26.80677276	2.25E-07	5.98E-06	3.878576007	1.936048402	1.103215686	0.476075667	2.317623298	2.547144236	2.143064566	0.483431131	0.428642694	0.15839869	0.21222745	0
SFXN5	ENSG00000144040	0.926479541	4.633519423	26.78587229	2.27E-07	6.04E-06	4.080461102	4.10875241	4.362911262	4.07088294	4.239208722	4.203242398	4.430412782	5.297482871	5.402086251	4.763876625	5.145235978	5.046645622
SPC24	ENSG00000161888	1.754399406	0.575547239	26.77111224	2.29E-07	6.08E-06	0.887290533	0.820098835	0.820120457	0.787481899	0.36137559	0.498067167	1.355370642	1.552601908	2.040436622	1.875425087	1.370027165	1.564303044
MFSD12	ENSG00000161091	1.006088469	4.21119508	26.71313949	2.36E-07	6.25E-06	3.85052386	3.621318602	3.333033814	3.638003633	4.191308343	3.672552569	4.839741994	4.819617043	4.546740884	4.533881674	4.961769508	4.150541409
AEN	ENSG00000181026	1.284480066	3.547005171	26.6964821	2.38E-07	6.29E-06	3.083613578	2.62808031	2.85475211	3.112958018	3.473148202	2.521473377	4.171928799	4.01135776	3.810588244	4.830117433	4.454094091	3.502996741
SLCO5A1	ENSG00000137571	1.96911553	1.243717002	26.67046606	2.41E-07	6.37E-06	0.698763097	1.270995615	1.339768383	0.921140184	0.693089581	0.549777757	2.489527007	2.457448388	1.868849197	2.728641831	1.370027165	1.86004255
ASPM	ENSG00000066279	2.157611708	1.756909559	26.66615589	2.42E-07	6.37E-06	1.682221542	1.468114401	0.864125343	1.156212447	0.36137559	0.946895778	2.92489745	1.876848971	2.887600044	3.329370573	1.709943983	2.646247321
GLRB	ENSG00000109738	1.563988992	2.531547888	26.63387908	2.46E-07	6.47E-06	1.980253206	2.063461917	2.254921912	2.211104334	1.626408706	1.487435247	3.320786039	2.122711405	3.402141594	2.728641831	3.477991696	3.778497612
SLC2A5	ENSG00000142583	3.33190608	2.829007539	26.607712	2.49E-07	6.54E-06	0.796104157	0.556888946	1.744739171	0.833424347	2.079304961	0.694639746	2.50484542	4.192776602	3.026796167	4.512035166	0.453939999	4.570107511
NA	ENSG00000273258	-1.927756409	0.716215914	26.61064665	2.49E-07	6.54E-06	2.24448392	1.746513787	1.72100519	1.419819906	1.276943878	1.99614326	1.013714647	0.227247147	0.603074397	0.762379605	0.561131857	0.892460099
LRP12	ENSG00000147650	1.150903637	6.668865841	26.56154471	2.55E-07	6.69E-06	5.718682192	6.022585966	6.057858823	6.116058218	6.359755006	5.96905522	6.60311194	6.237221425	8.331689093	7.458479488	7.501332192	7.029830213
CALCOCO2	ENSG00000136436	-0.757111145	6.753614263	26.55219407	2.57E-07	6.71E-06	7.142178389	7.133242823	7.206651436	7.122488354	7.02335373	6.905101565	6.146462621	6.619095834	6.384925554	6.086603822	6.203346018	6.530519617
SLC16A4	ENSG00000168679	-1.525571033	2.04921238	26.54010452	2.58E-07	6.74E-06	2.328235791	2.78422521	2.908275668	2.359788782	3.070544834	3.109013281	1.545134079	2.005011312	1.508507563	1.805303004	0.92450086	1.593838044
RPS27L	ENSG00000185088	0.849910259	5.44575449	26.43320722	2.73E-07	7.11E-06	4.999354734	4.682209328	5.136539673	4.91961508	5.454171177	4.791695842	5.954808095	5.637823497	5.817938611	5.850231892	6.080344963	5.500959863
NIBAN1	ENSG00000135842	1.524061401	7.827553961	26.41471983	2.75E-07	7.17E-06	6.086535025	6.066347064	7.429403367	7.428261809	7.384920477	6.111363263	8.612192218	8.212056683	7.661549592	7.899198075	9.103041414	8.708331072
DPYD	ENSG00000188641	-0.787247333	5.852607089	26.35567201	2.84E-07	7.38E-06	6.091337396	6.269416353	6.28020262	6.139106706	6.162707406	6.177577541	5.160654137	5.481343656	5.219898014	6.149274879	5.344077783	5.495101977
ERBB3	ENSG00000065361	-2.781137138	0.508137521	26.28300178	2.95E-07	7.65E-06	2.898733183	0.771158981	1.400795609	2.19359672	1.511076504	1.487435247	0.378218874	0.295682528	0.080877445	2.182519054	0.561131857	0.315761262
KLF15	ENSG00000163884	-2.190341917	3.54498999	26.24911475	3.00E-07	7.77E-06	3.720171103	3.572166591	5.667201072	4.641543238	2.498068737	5.232408025	2.980744342	2.544397057	2.332357896	1.359883178	1.843353611	2.891913267
WSCD2	ENSG00000075035	1.277552408	5.268698432	26.21073277	3.06E-07	7.91E-06	4.460473194	4.468604227	4.589521825	5.184022172	4.521396786	2.954520656	5.71080066	5.057454922	6.20380144	5.537068481	6.080344963	5.615185091
KIF4A	ENSG00000090889	2.058922773	-0.419866584	26.1933095	3.09E-07	7.96E-06	0.422103374	0.436503147	0.285378002	0.290899499	0.250678835	0.27042139	1.096934922	1.095808138	1.027083284	1.96391519	0.754226384	0.844121928
SPRY4-AS1	ENSG00000231185	1.759802066	0.579658124	26.19485874	3.09E-07	7.96E-06	0.422103374	0.556888946	0.727866995	1.260789017	0.814810621	0.549777757	1.738959155	1.784610602	1.620961729	1.781150567	1.181295617	1.593838044
TPRG1	ENSG00000188001	-1.323593395	4.274670657	26.18746471	3.10E-07	7.97E-06	4.348596272	4.939174409	5.492472376	4.612192966	4.957823564	4.638917713	4.228386588	3.181901909	3.999268493	2.939742388	3.896563745	2.961538864
H4C9	ENSG00000276180	1.760019062	1.825532632	26.12720051	3.20E-07	8.21E-06	1.73227382	1.33973822	0.820120457	1.389385304	1.691426956	1.093479337	2.663414066	3.490050141	1.750223007	2.950611484	2.639160209	2.450273121
BRSK1	ENSG00000160469	1.027630387	3.852980594	26.12412872	3.20E-07	8.21E-06	3.470288908	3.468534262	3.709820766	3.046245077	2.969308011	3.505833006	4.385602625	4.484251659	4.040294394	4.726420917	4.288478584	3.987647954
DACT3	ENSG00000197380	0.942572182	5.873773795	26.02706967	3.37E-07	8.62E-06	5.429228444	5.665598879	4.793879584	5.675197202	5.378861736	4.761859144	6.250088041	6.596383508	6.418378736	6.093975595	6.267074727	5.935186022
RORA	ENSG00000069667	-0.997089315	7.288465736	26.01428913	3.39E-07	8.65E-06	7.242190193	7.706054739	8.076430682	7.981391007	7.489169182	7.488118317	6.794457426	6.649650563	6.665383106	6.829600221	5.754449812	6.982464815
ITPK1	ENSG00000100605	1.140320092	6.621105126	26.0164437	3.39E-07	8.65E-06	6.26715632	5.421843843	5.723528573	6.256525742	6.448634999	5.482394514	6.554253917	7.836550807	7.146625856	6.757930981	6.934744783	7.457918164
DUOX1	ENSG00000137857	3.628054355	2.374405125	25.96471781	3.48E-07	8.86E-06	4.81713043	0.667998254	0.864125343	0.476075667	0.46418061	0.694639746	4.046695077	1.784610602	4.075259304	4.117921545	0.61188193	1.534150741
KNL1	ENSG00000137812	1.986285878	1.62928936	25.95527129	3.49E-07	8.89E-06	1.548922094	1.270995615	0.864125343	1.326519509	0.962611234	0.9077985	2.489527007	2.084535109	3.067057403	3.486997172	1.181295617	2.482210592
CD22	ENSG00000012124	-2.147621859	2.531569118	25.94345859	3.52E-07	8.93E-06	2.66101541	2.614272101	3.641927576	3.459074296	3.390714502	3.643097056	0.925398449	0.798476121	2.229683658	2.62389557	1.965464017	0.844121928
H2AC11	ENSG00000196787	1.717237987	1.896493599	25.91514785	3.57E-07	9.05E-06	1.370780756	1.198812913	1.569766133	1.294028573	1.534892342	1.589792608	2.89032127	3.286500242	2.682605797	3.152385222	1.638308252	1.90785892
PCSK5	ENSG00000099139	-0.944518718	4.812465648	25.88730582	3.62E-07	9.17E-06	5.024681227	5.138043022	5.613427109	5.353231607	5.240877579	4.987223148	4.564381781	4.562719988	4.619612276	4.058874027	3.833812156	4.160445012
CPED1	ENSG00000106034	-1.119943422	7.205304848	25.83017064	3.73E-07	9.43E-06	7.707793707	7.79557475	7.372934936	7.925482036	7.225302423	7.619456398	5.837200773	6.137031929	6.264574426	6.916706531	7.603615246	6.613970554
ENPP3	ENSG00000154269	-1.717519861	1.912497063	25.81847273	3.75E-07	9.47E-06	5.188273212	3.043180449	2.643742854	2.390847447	2.52209849	2.547144236	1.863018183	1.241714067	1.418013023	1.65392329	1.536900954	0.939231045
IL31RA	ENSG00000164509	3.790316742	0.894516156	25.81406532	3.76E-07	9.48E-06	0.294648865	0.372320782	0.348699184	1.693332228	0	0.141537476	1.574469289	1.056903478	2.080324178	0.367504425	3.828457538	3.017098669
TRIM47	ENSG00000132481	1.175998357	4.509786991	25.80854881	3.77E-07	9.49E-06	4.132643258	3.721322821	3.416675237	4.085195277	4.10643727	3.923482507	4.716866812	5.31613639	4.958800971	3.516556437	5.230933088	5.374781996
PXDN	ENSG00000130508	0.939560783	8.121321129	25.7648362	3.86E-07	9.70E-06	7.57351753	7.779038199	7.627912519	8.142043447	7.207352376	7.103056659	8.562731365	8.670387376	8.547599139	8.529920557	8.269104069	8.409598955
CFAP69	ENSG00000105792	-0.962543845	4.189552173	25.75606581	3.87E-07	9.72E-06	4.546919603	4.711687749	4.759342178	4.782884705	4.2572166	4.694536433	3.581392966	3.14527985	4.009634859	4.018122155	3.511791032	3.835242226
UCHL1	ENSG00000154277	1.294557881	2.543185177	25.73860319	3.91E-07	9.80E-06	2.080267522	1.844391382	2.79916608	2.005736988	1.961232065	2.068836292	2.81857899	2.936094616	3.42555707	3.45681958	2.896207436	3.329514758
NA	ENSG00000267034	-3.347010699	1.195213748	25.72148194	3.94E-07	9.87E-06	3.185940095	2.62808031	0.523520893	2.564344482	0.853204386	2.441600779	0.73067883	0.295682528	0.489160418	0.15839869	1.246987939	0.085651802
ABCB4	ENSG00000005471	1.753985274	1.21491117	25.6563409	4.08E-07	1.02E-05	0.887290533	1.083279461	1.243096058	0.963076	1.189619609	0.783716691	2.343809383	2.364921491	1.725280695	3.62230381	1.613616811	2.125713396
HOXA3	ENSG00000105997	-1.29093779	4.12533803	25.65136434	4.09E-07	1.02E-05	5.355293077	5.009434269	4.051761866	3.414429411	4.357449212	5.159385908	3.537378409	3.554312194	3.261757332	3.509223205	3.639585999	3.471521142
PAQR4	ENSG00000162073	1.739552439	0.765333838	25.61995597	4.16E-07	1.04E-05	1.014097311	0.613512973	0.629308921	0.921140184	0.890602827	0.694639746	1.712813818	2.487017366	1.978458061	1.454552579	1.945816599	1.2671417
AR	ENSG00000169083	-1.027303145	7.589458609	25.58958313	4.22E-07	1.05E-05	8.048776859	7.929145514	8.176077657	7.619039984	8.124655143	7.942034538	6.863670857	6.643919354	7.29119229	6.975760004	7.983458747	6.360516895
MCM4	ENSG00000104738	0.877384458	4.247938206	25.58021435	4.24E-07	1.05E-05	3.563097197	4.073864695	4.112312383	3.578544827	3.757515009	3.858327707	4.642637964	4.465806636	4.879065071	4.704114087	4.836667726	4.437924619
PLAAT5	ENSG00000168004	-2.348554038	1.239594033	25.52420071	4.37E-07	1.08E-05	2.041089821	2.832731162	0.467568199	2.344005057	1.712464461	2.82410027	0.73067883	0.295682528	0.899111188	0.85784878	0.841874252	1.071081054
CGNL1	ENSG00000128849	-1.224571781	6.867888151	25.49937726	4.43E-07	1.10E-05	7.628653937	7.683915647	6.904124484	6.805597448	7.197593656	7.553699252	6.303623101	6.506299749	6.255892244	5.911315931	4.18753	6.089588561
SEPTIN4	ENSG00000108387	1.066892954	3.44786111	25.45043798	4.54E-07	1.12E-05	3.131027101	2.808682033	2.989986021	2.955672706	3.054157705	3.091673237	3.437140958	4.296617061	3.902458506	3.733468908	4.522009285	3.925122003
STC1	ENSG00000159167	1.810411118	4.871032695	25.43334673	4.58E-07	1.13E-05	3.306483375	2.925108664	5.189384502	4.440992776	3.973329095	3.10036931	4.571674003	5.246527838	6.838187991	5.289896034	5.177182154	6.190907155
SYNM	ENSG00000182253	2.296124184	8.398918513	25.4340582	4.58E-07	1.13E-05	7.528636017	6.601445068	6.400879487	8.105355964	6.706294456	5.366418572	9.286029848	7.742378261	9.791979608	7.178327471	9.174420778	11.18561999
NA	ENSG00000255191	1.870812659	-0.155962514	25.40981736	4.64E-07	1.14E-05	0.481842647	0.305149601	0.348699184	0.532871113	0.413693629	0.444433987	1.712813818	1.241714067	1.144622923	0.94739057	1.309818819	0.74229747
HCN1	ENSG00000164588	3.299264683	0.750007816	25.37889177	4.71E-07	1.16E-05	0.647513465	0.234697586	0.149733818	0.078405853	0.36137559	0.694639746	1.603219876	3.16370708	2.119138529	3.094759756	0.50853124	0.688556932
RCN3	ENSG00000142552	1.103041347	4.25789756	25.3740002	4.72E-07	1.16E-05	3.455465551	3.614398583	3.673184727	3.897901117	4.491281733	3.2718325	5.093848628	4.928691898	4.52160886	4.674917557	4.047066525	4.837254276
NA	ENSG00000270953	2.19132327	3.115717438	25.34704094	4.79E-07	1.17E-05	1.756663484	2.796505446	1.696874218	1.478828178	2.969308011	1.318843528	4.414278755	2.665720273	3.902458506	4.294668964	4.236867501	2.145793355
VMP1	ENSG00000062716	1.323746265	9.156964519	25.33795753	4.81E-07	1.18E-05	8.19955565	9.090411502	7.762611062	8.653283655	7.198059857	8.490311215	9.918251162	9.459628333	9.844680455	9.90123897	9.281901806	9.234271916
GINS1	ENSG00000101003	1.493201732	1.738830847	25.23870762	5.07E-07	1.24E-05	1.57658552	1.796282471	0.948302229	1.358294804	1.359282852	1.405600668	2.663414066	2.122711405	2.682605797	2.993287058	2.428808895	2.063740122
SSR3	ENSG00000114850	-0.914972713	7.817841049	25.23581476	5.07E-07	1.24E-05	8.128035182	8.440090984	7.858526641	8.097140314	8.426080472	8.13477779	7.817382699	7.170114955	6.848330803	7.300182048	7.494163884	7.099050183
CENPU	ENSG00000151725	1.614999593	1.586531147	25.19076862	5.19E-07	1.26E-05	1.338828413	1.372918993	1.569766133	0.787481899	1.486860909	0.946895778	2.474044197	1.784610602	2.62982291	2.928790782	2.09597806	2.401000822
RGS5	ENSG00000143248	1.371476651	9.237056451	25.16109702	5.27E-07	1.28E-05	8.363362527	7.276567152	8.455417441	8.573678181	8.918026336	8.255264552	9.315919451	9.367618337	10.19182143	10.7379483	9.907507023	9.264287312
TTK	ENSG00000112742	2.341207563	0.102319376	25.15523657	5.29E-07	1.28E-05	0.748254442	0.305149601	0.149733818	0.476075667	0.36137559	0.388729714	1.453370157	0.750517869	1.999414824	2.026893541	1.040193097	0.939231045
SLC24A3	ENSG00000185052	1.489911785	8.021000195	25.14978825	5.30E-07	1.29E-05	7.458349661	6.918292996	5.685711508	7.695274563	6.248928931	7.390013824	8.546168791	7.961944544	8.968607791	7.674655345	8.969246322	8.7716875
KLHL13	ENSG00000003096	1.084125752	7.330546436	25.1169751	5.40E-07	1.31E-05	6.410469259	6.655536958	7.13661689	6.852370858	6.814235611	6.386641826	7.922004276	6.994666939	8.201817147	8.519464938	7.524282733	7.465427398
C1QA	ENSG00000173372	1.169653011	3.367860287	25.09087667	5.47E-07	1.32E-05	2.920484957	2.32316677	3.193405185	3.006690939	2.841454144	2.915632271	3.802048969	4.828306518	3.810588244	3.752227048	3.570703328	4.223212545
NA	ENSG00000230563	-4.006881725	-0.845158371	25.0921037	5.47E-07	1.32E-05	0	1.16132045	0.727866995	0.74002816	1.096667236	0.694639746	0	0	0	0.810903748	0	0.51416715
TNFSF10	ENSG00000121858	-1.219675927	3.856319622	25.07902231	5.50E-07	1.33E-05	4.407545588	4.589978053	4.280062812	3.185605247	4.497355244	5.335446627	3.320786039	3.438011313	3.660785448	3.014160608	2.97586287	3.355612062
SMPD3	ENSG00000103056	2.308756937	0.691716622	25.01580531	5.69E-07	1.37E-05	0.748254442	0.613512973	0.409357603	0.476075667	0.7753671	0.739865599	3.096490095	1.524359981	1.913696895	3.865679426	1.214515653	1.230003368
ZNF483	ENSG00000173258	-1.087659245	5.30299211	25.00761629	5.71E-07	1.37E-05	5.764502694	5.770482489	6.346657455	5.311231981	5.145483198	6.145375564	4.632213353	4.637139675	4.602592851	5.176420644	4.096908578	4.972694035
POLQ	ENSG00000051341	1.744983252	1.004624217	24.9874756	5.77E-07	1.38E-05	0.698763097	0.867432852	0.864125343	1.419819906	0.7753671	0.867612095	1.977248811	1.095808138	2.119138529	2.404294127	1.800240083	1.976737185
TMEM130	ENSG00000166448	1.974095699	1.971744908	24.97831613	5.80E-07	1.39E-05	1.548922094	1.557415332	1.430367687	1.419819906	1.304915614	0.98496141	3.388418941	3.970073912	1.868849197	2.814443865	1.340237055	3.049435684
PPP1R16B	ENSG00000101445	-1.119439574	3.685784176	24.96997812	5.82E-07	1.39E-05	4.244656674	3.985449908	4.441259315	3.981892498	4.285569686	4.045578029	2.842891646	4.232597742	3.006236219	2.664071866	3.240623154	3.389689971
GABRD	ENSG00000187730	2.022424065	-0.031387613	24.96260973	5.85E-07	1.40E-05	0.481842647	0.234697586	0.285378002	0.355302199	0.693089581	0.498067167	1.013714647	2.248893488	1.565830056	1.149585107	1.002650494	1.152729398
FBXL13	ENSG00000161040	-1.258335775	2.125808548	24.92860589	5.95E-07	1.42E-05	2.784764964	2.796505446	3.009710444	2.604644017	2.603184099	2.983014122	1.603219876	1.607479412	2.080324178	1.94229629	1.427823161	2.063740122
COL23A1	ENSG00000050767	2.277543727	3.082215011	24.89689602	6.05E-07	1.44E-05	2.311869866	3.974682745	1.066018709	2.139761836	0.962611234	1.977382917	5.812791206	3.098154967	4.290341708	3.337674627	4.200023455	3.091454206
ELOVL7	ENSG00000164181	-2.040556307	3.001929525	24.89450915	6.06E-07	1.44E-05	3.064203088	3.405792287	4.615500216	3.961348612	4.239208722	2.572366291	1.738959155	2.411926586	2.175469637	1.32689401	1.309818819	3.889839147
RASA3	ENSG00000185989	0.748911242	5.559969144	24.85295139	6.19E-07	1.47E-05	5.121762291	5.29775025	5.178533651	5.249028715	5.139670392	5.071455167	5.539157577	6.251290433	6.087509799	5.698911328	5.947107176	5.871799446
ARHGAP11A	ENSG00000198826	1.618610017	1.793980163	24.853824	6.18E-07	1.47E-05	0.973054452	1.405353761	1.647366571	1.590063171	1.437175135	1.318843528	2.717011507	2.005011312	2.84192062	3.075028167	1.638308252	2.793522431
ZNF154	ENSG00000179909	1.698776911	4.37402714	24.84765905	6.20E-07	1.47E-05	3.990778465	2.421590883	3.235893588	3.605273937	3.503640168	3.486060939	2.326671236	4.688949313	4.939954006	5.13413976	5.743111493	5.381148254
KCNN1	ENSG00000105642	2.3369412	1.194870992	24.83703127	6.24E-07	1.48E-05	1.014097311	1.437075334	0.149733818	0.290899499	0.36137559	1.318843528	1.764639092	2.266051252	2.138161003	2.481269012	2.326166551	1.759375498
CAVIN2	ENSG00000168497	-1.11767194	6.608213383	24.79823887	6.37E-07	1.50E-05	6.980089694	7.302092807	7.394194586	7.371975871	6.377151272	6.47204341	5.068299125	5.923855269	6.538685208	5.735508339	6.027582609	6.059472637
SSTR3	ENSG00000278195	2.803594611	1.639675927	24.76111513	6.49E-07	1.53E-05	1.054004779	0.305149601	0	1.191920233	1.648408645	0.330787948	1.659057256	3.009245378	2.782709136	2.895428146	2.896207436	1.678979728
PARP1	ENSG00000143799	0.764780622	6.105451241	24.72070806	6.63E-07	1.56E-05	5.836347869	5.51767787	5.464158605	5.800477749	5.97633757	5.523387472	6.243254288	6.304158389	6.560001714	6.774083009	6.236067845	6.527653047
LOXHD1	ENSG00000167210	2.788771086	0.200162523	24.72078355	6.63E-07	1.56E-05	0.294648865	0.082548214	0.219149505	0.078405853	0.693089581	0.599698838	0.970232239	2.045321077	1.067336619	0.550103566	2.199157143	1.564303044
SYNDIG1	ENSG00000101463	1.534900351	2.264775822	24.69006103	6.73E-07	1.58E-05	2.000818444	2.161666691	1.672332748	1.742320825	1.24841907	1.753108533	2.458393423	3.756020369	2.898797436	2.582568313	3.551331968	2.754824209
CACNA1C	ENSG00000151067	1.258273638	10.16876877	24.66066508	6.84E-07	1.60E-05	8.864223132	9.712859028	9.482547193	9.53086912	8.656408407	9.790900792	10.6297633	10.22186184	10.87270861	10.13783994	10.91348845	10.97594135
CKS2	ENSG00000123975	1.922520187	0.643502141	24.63897827	6.91E-07	1.62E-05	0.079492943	0.771158981	0.577384325	0.58751509	0.814810621	0.946895778	1.574469289	1.4661614	2.281933979	2.026893541	1.536900954	1.303347948
SYNE2	ENSG00000054654	-1.03307084	8.522726992	24.62681225	6.96E-07	1.63E-05	8.628312531	8.787141378	9.71065822	8.989355007	8.762340909	9.110581047	8.023543101	7.764430196	8.461488226	7.851427478	7.429763183	8.030050121
GIMAP1	ENSG00000213203	-1.369212743	2.835893124	24.61570889	7.00E-07	1.63E-05	3.2981993	2.969169977	3.869468149	2.996630605	3.568536801	3.757473989	2.237786803	2.501577654	2.211837727	1.68028218	2.113695197	3.006156564
CNTN1	ENSG00000018236	-1.390477901	5.091155896	24.61208323	7.01E-07	1.63E-05	5.875850977	5.30206336	5.377621115	5.609051702	5.609436896	5.686758762	4.20043385	4.760309914	3.924540211	5.095487422	2.113695197	3.976479309
CDC34	ENSG00000099804	0.916086777	4.087440093	24.60850291	7.02E-07	1.64E-05	3.792728192	3.688752277	3.516561813	3.598637942	3.797442907	3.600822102	4.190994607	4.912438604	4.473740786	4.137078942	4.844646808	4.482028941
SLC22A5	ENSG00000197375	-0.798527694	4.408099922	24.55836554	7.21E-07	1.68E-05	4.862784332	4.885576489	4.74175839	4.644767824	4.622108499	4.991904169	4.157462251	4.236955221	3.896884863	4.063888016	3.762602286	4.05290282
CRYBG1	ENSG00000112297	-1.128677347	3.787310185	24.54792684	7.25E-07	1.68E-05	4.670802479	4.84476877	3.983579797	3.992055768	4.141762797	4.07234474	3.203635434	4.036572842	3.199731708	3.312617681	2.833440005	3.181746967
AASS	ENSG00000008311	-0.916469231	6.730123799	24.53993096	7.28E-07	1.69E-05	6.938053468	7.374019847	7.146673329	7.168022679	6.600240079	7.255849065	6.971663463	5.98082414	6.283920379	6.403785661	5.835426503	5.979215235
STX18	ENSG00000168818	-0.760640952	5.61799118	24.53764835	7.29E-07	1.69E-05	6.135017509	6.051053087	5.7676382	5.83899356	6.266816634	5.654645726	5.175088875	4.912438604	5.3273962	5.162464245	5.455952407	5.250478064
EMCN	ENSG00000164035	-0.965765995	5.834643784	24.52775246	7.32E-07	1.69E-05	6.154651764	6.35597313	5.947138914	5.938256607	6.505487387	6.396384403	5.150950113	5.451656955	5.542565763	4.365416885	4.912010499	5.721026296
FN1	ENSG00000115414	1.550529453	11.17838725	24.52397098	7.34E-07	1.69E-05	9.69690905	10.12498355	10.49253206	10.55667508	10.70033488	9.601171477	11.44390153	12.16154229	12.75356936	11.62800827	10.53271811	11.88499632
DIAPH3	ENSG00000139734	2.44282092	1.061843842	24.52091548	7.35E-07	1.69E-05	1.054004779	0.613512973	0.149733818	1.507451248	0.650121563	0.330787948	2.123350283	1.405516027	2.48874354	3.171093322	1.370027165	2.042476312
GATA6	ENSG00000141448	0.889039677	6.251702367	24.48965894	7.47E-07	1.72E-05	5.30862961	6.106355668	5.88842036	5.911733412	5.875020908	5.236358439	6.707757993	6.463247028	6.173003741	6.919475309	6.836140127	6.609458882
GIPC2	ENSG00000137960	-1.080638678	2.747224198	24.47902647	7.51E-07	1.73E-05	3.034588726	3.565006152	3.431375186	2.976297	3.310200488	3.479409571	2.410395859	2.283007358	2.588928503	2.200842893	2.310888539	2.497918052
FMOD	ENSG00000122176	1.138378443	7.755194367	24.46553414	7.57E-07	1.74E-05	6.780459895	7.153672987	6.479899401	7.997875851	7.34674599	6.838442333	8.356814585	8.585798481	8.067794223	7.679155162	7.680670239	8.500608895
FBXL7	ENSG00000183580	0.923980157	7.367595326	24.36906879	7.95E-07	1.82E-05	6.912502348	6.572280541	6.984818568	7.196318198	6.908975643	6.28827382	7.597906533	7.668490296	8.160257396	7.982648867	7.239132926	7.77236346
IRF6	ENSG00000117595	-2.363095448	0.659402141	24.34589429	8.05E-07	1.84E-05	2.452880434	1.668485629	1.72100519	1.419819906	1.437175135	1.66206	0.443270846	1.309482416	1.106497245	0.367504425	0.397201521	0
ARHGAP31	ENSG00000031081	-0.829150755	6.279695595	24.29187529	8.28E-07	1.89E-05	6.553929853	6.668122473	6.776813319	6.502970669	6.798949951	6.406061628	5.699195125	6.606522044	5.875749944	5.395093171	5.622994226	5.988974057
LOC105374618	ENSG00000248994	-1.795157741	0.921060243	24.28400735	8.31E-07	1.90E-05	2.311869866	2.253610551	1.515612102	1.507451248	1.7331996	1.859389568	0.925398449	1.095808138	0.157460577	0.810903748	0.754226384	0.939231045
SRPX2	ENSG00000102359	1.406422789	4.824799377	24.24233486	8.49E-07	1.94E-05	3.878576007	3.832839872	4.116866529	4.704704107	3.946943911	3.848037487	5.604606929	5.289114366	5.469348637	5.902946267	2.687282422	5.262022481
BRIP1	ENSG00000136492	1.846214815	2.087690786	24.2007453	8.68E-07	1.98E-05	1.370780756	1.890947661	1.308258587	1.358294804	1.411675475	1.614286172	3.329415587	1.784610602	3.579616014	3.649241364	2.131197394	2.223429887
TCF21	ENSG00000118526	1.524112418	4.491610756	24.18183571	8.77E-07	1.99E-05	3.720171103	3.235849016	3.937983204	3.719780695	4.550896044	2.813562095	5.210556226	5.51761309	4.708200773	6.849336096	4.060831473	4.935688781
PLCB4	ENSG00000101333	-0.923451141	5.886508814	24.15182849	8.90E-07	2.02E-05	6.193136377	6.53428845	6.190154601	6.275372384	6.347199406	5.942701758	5.414924889	5.475823731	5.95298106	5.014930072	4.46793531	5.453416954
POLH	ENSG00000170734	0.788306469	4.402727502	24.11200971	9.09E-07	2.06E-05	4.061007863	4.088919996	3.869468149	4.066080433	4.206217029	3.913648227	4.799935185	4.890478728	4.53602358	4.687966792	5.063271619	4.70140093
HADH	ENSG00000138796	1.064182394	6.609168507	24.04776055	9.40E-07	2.13E-05	5.943809217	5.731039797	6.04118404	6.785286709	6.199494112	5.508763831	6.911151886	7.344300672	7.837699807	6.571596193	6.591784657	7.196724499
AARS1	ENSG00000090861	0.722511449	6.712443683	23.98857988	9.69E-07	2.19E-05	6.337563165	6.237119562	6.109044733	6.361187982	6.570302818	6.281598648	7.049459916	7.109026078	7.028619108	6.681699233	7.293582011	7.001873418
SCIN	ENSG00000006747	1.731695394	2.989315017	23.97205357	9.77E-07	2.21E-05	2.699267395	2.468394322	1.72100519	1.766205122	1.558321408	2.748663488	3.965980772	3.430421562	4.904285562	4.211261662	3.051349464	2.818756338
FILIP1	ENSG00000118407	1.311707121	7.57287945	23.95846557	9.84E-07	2.22E-05	6.692330311	6.58649456	6.800361786	7.970188423	6.776025734	6.323052775	8.009180101	6.584464458	8.536888232	7.399709426	8.217038539	8.486407938
FAM13A-AS1	ENSG00000248019	-0.913076362	3.948481135	23.93636382	9.96E-07	2.24E-05	4.348596272	4.568656091	4.532713815	4.150170599	4.320244981	4.399212636	3.757980588	3.199870125	3.181509028	3.813049145	3.326695484	3.797661545
SPTLC3	ENSG00000172296	-1.112297171	3.489498618	23.91435525	1.01E-06	2.26E-05	3.827682676	4.161926318	3.978584093	4.085195277	3.942499082	3.878690541	3.146180976	2.716531318	2.830271143	4.01294627	2.385710312	3.152272844
TMEM215	ENSG00000188133	3.81810186	1.208834065	23.87140347	1.03E-06	2.31E-05	0.422103374	0.667998254	0.149733818	0	0.1919733	0.826274141	3.658755988	0.64953624	2.396960194	4.791343741	0.50853124	1.86004255
RPL26L1	ENSG00000037241	1.117558502	3.044163893	23.83234293	1.05E-06	2.36E-05	2.482428751	2.421590883	2.565941898	3.271554014	2.752844035	2.267224585	3.88048174	3.415121215	3.640917197	3.216828965	3.627304031	3.629598346
FILIP1L	ENSG00000168386	1.920737931	8.609059858	23.77340551	1.08E-06	2.43E-05	6.842304764	7.271627316	8.852346109	9.526614797	6.481177	6.231020446	9.521588836	7.603325504	9.456364891	9.247622447	9.049392586	9.249720118
NCAPG	ENSG00000109805	2.303917989	0.719452867	23.74835223	1.10E-06	2.45E-05	0.842417661	0.667998254	0.523520893	0.921140184	0.1919733	0.444433987	1.863018183	1.309482416	2.532534502	2.778294559	0.883779003	1.564303044
EFCAB13	ENSG00000178852	-1.001002797	4.373506744	23.71933684	1.11E-06	2.49E-05	4.683579576	4.787473361	5.065285239	4.959006376	4.779914699	4.587268289	3.294583295	3.415121215	3.978309588	4.281815762	4.32315761	3.685537676
HID1	ENSG00000167861	-1.214205142	2.983261568	23.70046101	1.13E-06	2.51E-05	3.256050023	3.491376436	3.709820766	3.176721896	3.521630725	3.957383979	2.59348972	3.360254833	2.602689173	2.200842893	2.231973042	2.242203347
ST6GALNAC1	ENSG00000070526	-1.863886635	0.993880087	23.696421	1.13E-06	2.51E-05	2.422714252	1.557415332	2.741352238	1.590063171	1.219318877	2.220126037	1.175615411	0.889859605	0.603074397	0.660142317	0.841874252	0.939231045
MDM2	ENSG00000135679	0.745435282	7.083816138	23.68416721	1.14E-06	2.52E-05	6.550446455	6.65131727	6.727042296	6.71569725	6.839556446	6.592511694	7.619617054	6.893410977	7.434173157	7.560448848	7.543201274	7.276298108
CRHBP	ENSG00000145708	-2.264743692	0.565763308	23.68513493	1.13E-06	2.52E-05	2.191795036	1.528258246	0.864125343	1.294028573	2.93391972	1.730879407	0.565185728	0.227247147	0.708648333	0.301113967	0.964104775	0.574669753
AOPEP	ENSG00000148120	1.028008545	8.648318053	23.67538222	1.14E-06	2.52E-05	7.722572148	8.456145468	7.78710509	8.428985598	7.295820723	8.121489302	9.113308534	8.848776477	9.394301803	8.869395897	8.887284343	9.206310254
MIAT	ENSG00000225783	1.207657897	3.360328181	23.67705271	1.14E-06	2.52E-05	2.983839158	2.902562883	2.63106391	2.847882301	2.647551422	3.14308038	4.176718925	3.22640969	3.786676554	5.001926506	3.570703328	4.218480045
SLITRK2	ENSG00000185985	2.070979356	1.605177304	23.66798781	1.14E-06	2.53E-05	0.887290533	0.913263074	1.139477672	1.535517467	1.359282852	0.207418193	1.863018183	1.711343116	2.138161003	2.753681795	2.94650505	3.293967363
MSC-AS1	ENSG00000235531	1.117637885	4.810039053	23.66767974	1.14E-06	2.53E-05	4.364553099	4.280327837	4.217830024	4.36090825	4.460524628	3.390029773	4.936116819	5.617914444	5.423565706	4.996692083	4.981202315	6.703903594
ADM	ENSG00000148926	2.263627208	2.482595911	23.64079708	1.16E-06	2.56E-05	1.167502589	1.668485629	3.317291224	1.449625711	1.159296078	1.377257378	1.28613236	4.219445778	3.957041706	2.838049798	2.414585279	3.548958852
CCDC152	ENSG00000198865	-2.151534352	0.249131657	23.64318023	1.16E-06	2.56E-05	1.462599251	2.001161289	1.174850518	0.921140184	1.24841907	1.708302406	0.310094593	0.596264885	0.899111188	0.301113967	0.07426585	0.632736841
NA	ENSG00000263812	-1.634495658	1.500965441	23.55294023	1.22E-06	2.67E-05	2.784764964	2.483664025	1.459345759	2.813909621	2.079304961	2.014662778	1.321166824	1.170604828	0.985674506	1.454552579	0.883779003	1.406814564
LINC00886	ENSG00000240875	-1.470121638	1.852361798	23.5285206	1.23E-06	2.70E-05	2.621721515	2.271316514	2.618272551	2.694516726	2.722055193	2.621524899	0.831321297	2.005011312	1.593659229	1.223143593	1.214515653	1.86004255
EXO1	ENSG00000174371	2.316305307	-0.069990493	23.49037769	1.26E-06	2.75E-05	0.594375997	0	0.149733818	0.532871113	0.30708866	0.444433987	1.355370642	0.798476121	1.647757121	2.067401835	0.964104775	0.892460099
FAM138B	ENSG00000226516	-1.757803871	-0.173281722	23.47706581	1.26E-06	2.77E-05	1.306152342	1.305776316	0.820120457	1.043458854	1.064302857	1.127910863	0.443270846	0.295682528	0.428642694	0.301113967	0.397201521	0.794107851
RGS9	ENSG00000108370	-1.550160931	1.784424441	23.47163068	1.27E-06	2.77E-05	2.748741737	2.695205895	2.705518146	2.064707017	2.158092753	2.71508552	1.321166824	1.095808138	1.354367555	2.450970093	1.638308252	1.028456039
MDGA2	ENSG00000139915	3.170844181	0.465979375	23.45935544	1.28E-06	2.79E-05	0.154833597	0.771158981	0.076808601	0.223486941	0.1919733	0.946895778	1.175615411	3.039494818	1.067336619	4.202194759	1.112468733	1.406814564
MYO9B	ENSG00000099331	0.964794995	7.707022624	23.39004685	1.32E-06	2.89E-05	7.143912986	7.227524942	7.091632003	7.731363929	7.074522551	6.782129135	8.242670782	7.953364091	8.15355374	7.361533146	8.668185653	8.129825503
PDCD1LG2	ENSG00000197646	-1.720034784	1.446001342	23.35125476	1.35E-06	2.94E-05	1.548922094	2.759346631	2.565941898	2.139761836	1.943547098	2.572366291	1.175615411	1.607479412	1.106497245	0.94739057	0.561131857	1.303347948
SERINC5	ENSG00000164300	1.051270341	7.023889344	23.32348508	1.37E-06	2.98E-05	6.516927813	6.955047451	6.329102495	6.337470368	6.353909321	6.099483851	7.918433849	7.282934921	7.509607794	7.93452916	6.336618902	7.08676827
EEF2K	ENSG00000103319	-0.857435732	6.61140678	23.31661022	1.37E-06	2.98E-05	7.299341368	7.073945176	6.866082639	7.160157209	6.620554355	6.708676133	5.96730287	6.341058363	5.844240755	5.735508339	6.242121415	6.630987375
PHLDB2	ENSG00000144824	1.106628278	8.297646314	23.31513126	1.38E-06	2.98E-05	7.294664296	7.754069232	7.981611254	8.134608192	6.954386322	7.462630575	8.80202546	7.945730915	9.147648781	8.556622377	9.048241414	8.606281878
LINC01238	ENSG00000237940	-1.779562167	5.147677645	23.29916356	1.39E-06	3.01E-05	6.420998855	6.220126248	5.06056505	7.224608258	4.910817224	4.697405172	5.307648077	3.407409759	4.431958347	4.220271939	4.004965689	3.210630972
NPTX2	ENSG00000106236	2.278857346	1.997268019	23.25561576	1.42E-06	3.07E-05	0.973054452	1.305776316	1.139477672	2.451028087	0.927056248	1.318843528	2.854896034	5.110662569	2.503488712	2.525556691	1.562928814	4.287887427
FAS	ENSG00000026103	1.028002571	6.077215407	23.24857643	1.42E-06	3.08E-05	5.37905298	6.325577011	4.96529296	5.506435641	5.49875081	5.553781249	6.882118183	5.601111085	6.362858553	6.892250341	6.467254028	6.232577239
SPINK5	ENSG00000133710	2.457130035	-0.12478637	23.19585029	1.46E-06	3.16E-05	0.154833597	0.556888946	0.629308921	0.152769345	0	0.388729714	1.28613236	0.889859605	1.565830056	2.322979626	0.883779003	0.939231045
PAK3	ENSG00000077264	1.368350302	5.184339469	23.17560104	1.48E-06	3.19E-05	4.81713043	4.565071591	4.324052358	4.276115573	3.845847282	4.844412292	4.904701817	4.839811667	6.703396878	5.538870196	6.792119701	6.028714623
MEX3A	ENSG00000254726	1.397900769	3.678408657	23.15395485	1.50E-06	3.22E-05	2.699267395	3.161839781	3.235893588	1.901758742	3.503640168	2.759684692	4.326481581	4.729716302	3.579616014	4.665052583	4.349565416	3.406431745
TNFRSF8	ENSG00000120949	-2.385548317	0.298370856	23.14187594	1.50E-06	3.24E-05	1.938221815	1.270995615	1.37060466	3.254769018	1.558321408	0.739865599	0.677596158	0.700910402	0.365474818	0.231520332	0.07426585	0.574669753
NKIRAS2	ENSG00000168256	0.841533723	4.680497497	23.13308491	1.51E-06	3.25E-05	4.312034737	4.24939425	4.051761866	4.717011113	4.267914412	4.013709303	5.015801281	5.432787694	5.064503794	4.766954479	5.13659616	4.94431309
BPI	ENSG00000101425	-2.192618817	0.051793276	23.13016346	1.51E-06	3.25E-05	1.656528788	1.668485629	0.864125343	1.535517467	0.853204386	0.946895778	1.136811476	0.36101811	0.29941401	0.550103566	0.21222745	0.243061154
RIN3	ENSG00000100599	0.939887151	5.633519688	23.1057045	1.53E-06	3.28E-05	5.086118037	4.99884528	5.398344775	5.917077203	4.821658103	4.66845781	6.268154691	6.050558536	5.739144718	6.021086193	6.354425198	5.546985887
SFRP2	ENSG00000145423	3.700184443	2.413522101	23.06554759	1.57E-06	3.35E-05	0.359783154	0.305149601	1.921741622	1.082030855	1.189619609	0	1.814667049	5.681639056	1.999414824	3.701652955	1.455875462	4.366995459
GFRA1	ENSG00000151892	-1.501987511	4.137196169	23.05564888	1.57E-06	3.36E-05	4.504343786	4.655490862	5.283535706	4.108738098	3.951375089	5.24814519	2.649697698	2.892566205	3.43327853	5.832713219	3.051349464	3.600793703
NEGR1	ENSG00000172260	-1.719580237	4.69065298	23.02621755	1.60E-06	3.41E-05	4.689925938	4.740575882	5.881746071	5.414968451	5.52425726	5.071455167	4.508482565	4.016436156	3.226641293	3.629085499	1.002650494	3.608048959
SPARC	ENSG00000113140	1.623415457	11.37106029	23.01293888	1.61E-06	3.43E-05	10.59889707	10.06033433	9.567761927	11.35986873	10.69761741	9.513854641	11.85391128	12.49425135	12.04898992	11.45664849	10.9014664	12.26648411
TMEM163	ENSG00000152128	2.377175504	1.780581917	22.9834483	1.63E-06	3.48E-05	1.203434113	1.235355659	0.727866995	2.630898263	0.853204386	0.207418193	3.429134031	2.741281148	3.016552818	2.254458068	1.214515653	2.559091621
ADORA1	ENSG00000163485	2.614925166	0.271375936	22.97463447	1.64E-06	3.49E-05	0.698763097	0.497951383	0.149733818	0.290899499	0.250678835	0.444433987	1.421437634	2.501577654	1.067336619	2.218936914	1.370027165	0.243061154
MCM2	ENSG00000073111	1.131572984	2.889404756	22.97087728	1.64E-06	3.49E-05	2.24448392	2.721205374	2.426154933	2.211104334	2.371522552	2.802946377	2.830786533	3.540277066	3.647570396	3.746001395	3.614916605	3.191439364
P3H1	ENSG00000117385	0.810111447	5.01819571	22.95724879	1.66E-06	3.51E-05	4.628477667	4.464761974	4.347493071	4.930225035	4.799709188	4.461288086	5.454908947	5.83322889	5.400117622	5.406979757	5.074623787	5.266614505
AOX1	ENSG00000138356	-1.701826709	3.559006338	22.92044388	1.69E-06	3.57E-05	3.386808514	4.421807709	4.982862916	4.459422729	3.994954021	3.689941463	2.854896034	2.332711776	2.616319831	3.635835457	0.92450086	2.793522431
FKBP10	ENSG00000141756	0.770826338	6.67574926	22.90745421	1.70E-06	3.59E-05	6.277728247	6.106355668	5.838283509	6.569806003	6.542670803	6.064358746	6.94874301	7.248279807	7.215970818	6.927062163	6.889823603	6.835674418
MYB	ENSG00000118513	-2.144954679	1.146296162	22.880491	1.72E-06	3.64E-05	2.59491813	1.844391382	2.38143392	1.789700437	2.317623298	1.127910863	0.565185728	0.540950823	0.758672743	3.789027123	1.040193097	0.51416715
ARHGEF10L	ENSG00000074964	0.857590243	5.027248418	22.83558658	1.76E-06	3.72E-05	4.515106113	4.662217011	5.118485648	4.777018948	4.271462794	4.174705732	5.247451011	5.641115124	5.250813647	5.259624101	5.338438065	5.648992214
GINS4	ENSG00000147536	1.451515434	1.54878911	22.83631671	1.76E-06	3.72E-05	1.43263772	1.235355659	1.139477672	1.043458854	1.889153038	1.226533503	2.309327051	2.427260671	2.616319831	2.650803695	1.965464017	1.90785892
AFF2	ENSG00000155966	1.473584846	2.742714431	22.82836352	1.77E-06	3.73E-05	2.673879093	2.123183187	2.097928674	2.045316933	2.203379511	1.83875051	2.80626727	3.975299463	2.876315064	3.708072525	2.710754681	4.199393259
NA	ENSG00000260077	-1.123200834	2.640241014	22.82050737	1.78E-06	3.74E-05	2.952509795	3.600458164	3.184755256	3.336806753	2.841454144	3.33950563	2.041683444	2.231529209	2.428207954	2.006204728	2.279838397	2.588732412
SYTL4	ENSG00000102362	-0.912269577	7.610595641	22.80907748	1.79E-06	3.75E-05	7.651595611	8.014413165	8.32913628	7.744949777	8.452501746	7.70746625	7.113939899	7.203338977	7.161810153	7.434967726	6.514700597	6.951428038
GRIK5	ENSG00000105737	1.435422246	3.616835282	22.78388855	1.81E-06	3.80E-05	2.854220336	2.405646127	3.780414661	2.719198848	2.711644477	3.184563259	3.522403342	4.868179418	4.286083992	4.587093019	2.956357519	4.323583102
LINC00461	ENSG00000245526	-2.629474589	0.34757388	22.7664144	1.83E-06	3.83E-05	1.656528788	1.557415332	0.629308921	1.507451248	1.851716503	1.66206	0.622485501	0.295682528	1.28778422	0.491767892	0	0
HOXA5	ENSG00000106004	-1.449278472	3.471965355	22.75132923	1.84E-06	3.85E-05	5.054497568	4.348637537	3.371654754	3.336806753	3.869453773	5.078074034	3.240705374	2.881475755	2.211837727	2.861275691	2.985517536	2.632082122
LINC00672	ENSG00000263874	1.181471014	2.551074622	22.75312481	1.84E-06	3.85E-05	2.22713389	2.373218005	1.647366571	2.157930922	2.275834822	2.267224585	2.958664322	2.572253189	3.38631744	3.23472483	3.240623154	3.447455435
CDKN2C	ENSG00000123080	-1.186818671	2.6152644	22.7446955	1.85E-06	3.86E-05	3.176931854	3.600458164	3.113622829	3.263185927	2.969308011	3.151472928	1.863018183	2.585982121	2.229683658	2.466199092	1.662584205	2.314945623
SHC4	ENSG00000185634	1.607870569	1.160665199	22.73062219	1.86E-06	3.88E-05	1.092837985	0.720500492	1.174850518	1.389385304	1.031195745	0.739865599	2.426573125	1.984426053	1.913696895	1.875425087	1.51039488	2.715059284
NA	ENSG00000253508	1.848298844	0.358974641	22.72001104	1.87E-06	3.90E-05	0.294648865	1.083279461	0.285378002	0.74002816	0.693089581	0.498067167	1.909801266	1.660345743	1.28778422	1.072073654	1.562928814	1.2671417
H2AZ1	ENSG00000164032	0.961172852	5.72137714	22.69776217	1.90E-06	3.94E-05	4.724340519	4.734206101	5.515075056	5.075896773	5.789748771	5.288656608	5.70252053	6.064109867	6.623812215	5.816465388	6.26905247	6.269650216
RHEX	ENSG00000263961	-2.596502557	2.069706473	22.6521532	1.94E-06	4.03E-05	4.453029954	2.902562883	3.176053152	2.375401692	2.969308011	2.38578486	1.013714647	0.295682528	1.181766951	0	1.821957892	1.651153753
GALNT18	ENSG00000110328	1.472122305	4.987901432	22.64292205	1.95E-06	4.04E-05	4.127976653	3.80271759	4.1349407	5.051807328	3.960196822	4.223285585	5.450960041	6.077535094	5.419684062	3.337674627	5.373789501	6.843379706
FAM217B	ENSG00000196227	-0.948371656	4.739996112	22.63834377	1.96E-06	4.04E-05	5.181533243	5.053590048	5.231989749	4.530874697	5.321822732	5.448740294	4.73321735	3.889330613	3.792691734	4.381571103	4.191706518	4.462148506
COL1A1	ENSG00000108821	2.002080688	12.32675873	22.62805048	1.97E-06	4.06E-05	11.17814582	10.66594222	9.053112455	11.67460557	11.74011283	9.345192863	13.02000612	13.33522516	13.00598754	13.00129627	11.83353557	13.07572086
TENT5A	ENSG00000112773	-0.991468079	6.021832601	22.61519558	1.98E-06	4.08E-05	6.269276912	6.070145358	6.753605393	6.456017459	6.687160101	6.163123652	5.274515813	5.933283932	5.071942393	5.661361739	4.375498516	5.690593866
NA	ENSG00000259478	3.437740204	1.324842754	22.61684318	1.98E-06	4.08E-05	0.796104157	0.613512973	0	1.389385304	0.130777242	0.27042139	2.703797663	0.540950823	3.839931087	2.356057403	1.076783472	2.879975168
PTPN13	ENSG00000163629	-0.916761227	7.040792683	22.56670765	2.03E-06	4.18E-05	7.458814274	7.472975599	7.306710858	7.539417697	6.900979937	8.20499827	6.263659195	6.260950762	6.743543364	6.589960971	6.318590084	7.058580116
ORC1	ENSG00000085840	1.718787493	0.067663928	22.51837185	2.08E-06	4.28E-05	0.698763097	0.667998254	0.348699184	0.532871113	0.413693629	0.444433987	1.175615411	0.844891296	1.593659229	1.571827698	1.399214565	0.984533209
RMRP	ENSG00000269900	1.472392434	11.11321736	22.50009975	2.10E-06	4.31E-05	11.10801156	9.798635731	9.555547823	10.99277087	9.963494842	9.891793389	11.61952855	12.25314264	11.63819534	10.95294678	11.73933563	11.39929741
IKZF3	ENSG00000161405	-1.476234566	2.58372925	22.47774198	2.13E-06	4.36E-05	3.816125026	2.695205895	2.810455943	3.49525121	3.180321231	3.361375845	1.484611165	2.442433486	2.412668673	2.420021172	1.51039488	1.534150741
VWA1	ENSG00000179403	1.466909019	4.918091176	22.47249459	2.13E-06	4.37E-05	4.478915	4.142816341	3.697711831	4.541293698	4.242828324	3.86854505	4.659846652	6.932891126	5.567338446	4.307408665	5.62453981	6.790153536
NAALADL2	ENSG00000177694	-0.71575448	5.632019723	22.46541282	2.14E-06	4.38E-05	6.124513704	5.757977764	5.913504741	6.186342168	5.941123406	5.793838687	5.236022421	4.796185935	5.360170179	5.270508568	5.257075763	5.495101977
SHE	ENSG00000169291	-0.950624575	5.11054813	22.45505684	2.15E-06	4.39E-05	5.114703544	5.433685751	5.720539421	5.284605862	5.898158601	5.5989713	4.686960597	4.944764121	4.912595359	4.028418548	4.06993568	4.714904709
NA	ENSG00000278740	-1.754892235	0.57669904	22.43511968	2.17E-06	4.43E-05	1.656528788	1.82053745	1.672332748	1.61658167	0.997311007	1.83875051	0.73067883	0.423522578	1.217978614	0.85784878	0.397201521	0.632736841
BMI1	ENSG00000168283	-0.696040059	5.510198313	22.42418451	2.19E-06	4.45E-05	5.813279327	5.959820111	5.696400591	5.935626123	5.885478815	5.672250478	5.083683058	4.923294453	4.998376853	5.153084403	5.532041009	5.236501707
KIAA1217	ENSG00000120549	0.951244037	5.660671509	22.36126243	2.26E-06	4.60E-05	5.33721278	4.43757581	4.808029664	5.192860823	5.120123459	5.719584302	5.443029653	6.194171985	6.211679856	6.40872054	5.836760565	6.002801708
CHRDL1	ENSG00000101938	1.17621666	9.024629552	22.34499533	2.28E-06	4.63E-05	7.84775949	8.07079472	7.926902798	8.954210223	8.76013256	8.186485352	9.018935584	9.610190701	9.831775911	8.696968119	9.536259944	9.831473077
MAPK10	ENSG00000109339	-1.056822911	7.982429512	22.30402153	2.33E-06	4.72E-05	8.355150036	8.679782047	8.093571974	8.337292341	8.402406438	8.355831635	6.861441242	6.396645695	7.179134185	7.8481616	7.962529669	7.37049763
LINC00664	ENSG00000268658	1.50182883	2.629427573	22.29129467	2.34E-06	4.75E-05	2.581327355	2.373218005	1.515612102	1.812819237	1.961232065	2.051003527	4.128086554	2.213953386	3.181509028	3.587908782	2.936584835	3.593501775
TIGAR	ENSG00000078237	1.183621122	3.244963233	22.27026685	2.37E-06	4.79E-05	2.760849697	2.586252764	2.335282165	3.103614401	3.142067147	2.468719294	4.176718925	3.575112148	3.810588244	3.594853701	4.485052158	3.26671996
NPAP1	ENSG00000185823	-2.491892066	-0.305286473	22.26894917	2.37E-06	4.79E-05	0.647513465	0.867432852	1.308258587	2.375401692	0.927056248	1.194402598	1.05592476	0.227247147	0.428642694	0.15839869	0	0.243061154
LINC02024	ENSG00000241213	-1.747371786	3.009473094	22.2645384	2.38E-06	4.80E-05	3.425353941	4.180786469	2.764756518	3.220601563	3.695471503	4.381484635	2.123350283	1.056903478	3.096532722	2.741216137	1.800240083	1.90785892
POSTN	ENSG00000133110	1.74301457	7.924390904	22.23545043	2.41E-06	4.87E-05	7.634423647	5.59177286	7.245121545	7.123644404	6.312312564	6.542336912	7.158207603	8.846817766	9.293046272	8.122880632	7.641130838	9.908969056
NA	ENSG00000285367	-1.183754571	3.881297347	22.18817078	2.47E-06	4.98E-05	4.15575251	4.711687749	4.324052358	3.99711068	4.438597726	4.474727279	3.412985617	2.946774564	4.080185828	2.838049798	3.921925526	2.660274789
C1orf115	ENSG00000162817	-1.156406557	3.774870614	22.13580433	2.54E-06	5.11E-05	4.169442443	4.319149202	4.347493071	3.571784449	4.506417836	4.447722523	3.136378778	4.114421402	3.402141594	2.322979626	3.07866881	3.152272844
NA	ENSG00000285476	-2.987933088	1.659981225	22.13588504	2.54E-06	5.11E-05	2.724216633	2.586252764	2.319564224	3.473654101	2.625538308	0.549777757	1.712813818	0.295682528	0.428642694	2.715956964	0.397201521	0.451015749
NA	ENSG00000260329	-1.378927205	0.829769724	22.13137548	2.55E-06	5.11E-05	1.959390573	1.641509387	1.696874218	1.965040473	1.411675475	1.859389568	0.781877488	1.016920544	1.067336619	0.712166408	1.040193097	0.984533209
PTPRR	ENSG00000153233	2.19633713	4.244018719	22.12641521	2.55E-06	5.12E-05	2.173795608	2.925108664	4.833155244	2.934749294	2.317623298	3.30230199	3.388418941	3.905844839	6.339421829	3.824911807	5.527091399	6.105055151
CA4	ENSG00000167434	-2.736381761	0.029457273	22.12115761	2.56E-06	5.13E-05	1.014097311	0.613512973	3.158489874	1.835573401	1.604068085	0.739865599	0.163362821	0.227247147	0.29941401	0	0.660907254	0.51416715
GLP2R	ENSG00000065325	-3.587624822	1.679010852	22.1076741	2.58E-06	5.15E-05	2.422714252	3.280248118	1.569766133	3.006690939	2.802742147	1.796564918	1.839045164	0.079792996	1.725280695	0	0	0.688556932
NA	ENSG00000270103	1.904700521	6.704133287	22.10700631	2.58E-06	5.15E-05	6.940051519	3.941890545	4.602569493	6.719525238	4.616539085	5.725217623	7.169666328	7.977652542	7.328934671	5.708548237	7.352593632	7.245807559
SRCIN1	ENSG00000277363	1.466445871	2.207142912	22.07729369	2.62E-06	5.22E-05	1.73227382	1.405353761	1.962795692	1.812819237	2.218164608	1.226533503	2.663414066	3.422791672	3.354138717	2.993287058	2.563826454	2.185133795
LINC00921	ENSG00000281005	-1.279601012	2.280334961	22.07596149	2.62E-06	5.22E-05	2.983839158	2.586252764	3.104479515	2.902783959	2.625538308	3.317298769	1.886599348	2.364921491	1.620961729	1.359883178	2.022850124	2.042476312
NA	ENSG00000259001	1.786862779	10.68668475	22.00368584	2.72E-06	5.42E-05	10.79902731	8.026844679	9.148778768	10.78667524	8.78811634	9.455106739	11.05564021	11.9162155	11.25913301	10.67942879	11.44118376	10.73451376
NUDT10	ENSG00000122824	1.244848995	2.679817977	21.98750122	2.74E-06	5.46E-05	2.021094644	2.306089572	2.238298409	2.564344482	2.317623298	2.121048985	4.181493199	3.844345552	3.096532722	3.014160608	3.166168594	2.855798463
NA	ENSG00000231154	-1.251314961	1.996304608	21.98281194	2.75E-06	5.46E-05	3.044527877	2.891156476	2.643742854	2.359788782	2.397735385	2.692258024	1.515189975	1.524359981	1.593659229	1.985214907	2.078040638	1.471887076
TTC39C	ENSG00000168234	-0.998001022	5.236893394	21.9800475	2.75E-06	5.46E-05	5.756966293	5.65383518	5.813247861	5.474171465	4.901687347	6.188833445	5.138727568	4.473212968	4.818443894	4.779200648	3.881129874	4.744833858
SYT1	ENSG00000067715	1.830712365	7.353425068	21.96344263	2.78E-06	5.50E-05	5.449942207	5.275989133	7.383840115	6.001249284	7.107653886	5.833497365	6.352069812	6.87395785	8.628227957	7.888992943	7.993960002	8.942120574
MAP3K5	ENSG00000197442	-1.118950507	4.894129085	21.95362108	2.79E-06	5.52E-05	5.421621816	4.98012545	5.883083401	5.134417272	4.797249679	6.04871844	3.915291712	4.781345861	4.229558915	4.452106857	3.663840641	4.57751834
NA	ENSG00000255471	-1.268950989	2.521698735	21.95413177	2.79E-06	5.52E-05	3.044527877	3.199318924	3.596997654	3.084743641	3.142067147	2.703716921	1.686185902	2.613054153	2.428207954	1.875425087	1.662584205	2.165597666
SP140L	ENSG00000185404	-0.837146319	3.954751327	21.95074151	2.80E-06	5.52E-05	4.312034737	4.561478163	4.312187613	4.172684681	4.278533483	4.559157012	3.764359086	3.70030737	3.780636189	3.38651956	3.140471332	3.657839119
NA	ENSG00000276649	-1.150179118	2.632295704	21.93314173	2.82E-06	5.56E-05	3.185940095	3.32332153	3.379256408	3.075214884	2.879154464	3.459269473	2.041683444	2.626402021	1.674063899	2.540022199	2.165577396	2.260735647
LINC01391	ENSG00000244578	-2.856071348	1.61262439	21.84625208	2.95E-06	5.82E-05	3.347204906	2.832731162	1.276045193	1.449625711	2.371522552	3.065266022	1.355370642	0.295682528	0.899111188	1.32689401	0	0.384972961
LGALS3	ENSG00000131981	-0.936902364	5.681659914	21.83476674	2.97E-06	5.84E-05	5.954391509	5.984181811	5.94201519	6.065220741	6.464997751	5.960722129	5.208218671	5.503214548	4.59916474	5.150729882	4.232819877	5.586088297
NA	ENSG00000272506	-1.467240354	2.755999804	21.83346165	2.97E-06	5.84E-05	3.083613578	3.437504324	4.327985688	2.966021707	2.812517965	4.036544285	2.309327051	2.51599246	2.138161003	2.388393748	1.309818819	2.145793355
SCML1	ENSG00000047634	-0.81646541	5.011411751	21.8061552	3.02E-06	5.92E-05	5.172497357	5.641974771	5.277446556	5.321343356	5.120123459	5.829580198	4.686960597	4.249949241	4.806602509	4.742145807	4.338306922	4.734926303
TPST2	ENSG00000128294	-0.877986665	4.542183848	21.77635688	3.06E-06	6.00E-05	4.973575677	4.731010633	5.041528323	4.873631451	4.848038845	5.157303804	4.531102816	4.506078843	3.957041706	3.899729011	3.608682776	4.0206443
SMIM10L2B	ENSG00000196972	-1.333177015	0.806622164	21.76083895	3.09E-06	6.04E-05	1.916737815	1.746513787	1.569766133	1.944253462	1.511076504	1.708302406	0.831321297	0.933468533	0.899111188	1.031698174	0.798715823	1.152729398
NA	ENSG00000248015	1.606434613	-0.098666906	21.72042871	3.15E-06	6.17E-05	0.422103374	0.720500492	0.348699184	0.355302199	0.46418061	0.599698838	1.28613236	1.436157353	0.853800547	1.149585107	1.181295617	1.028456039
IL20RA	ENSG00000016402	-2.066327487	1.566808828	21.71113417	3.17E-06	6.19E-05	4.041288729	2.32316677	2.681124523	2.211104334	2.029880635	2.427847939	1.484611165	1.495554138	1.067336619	0.606171811	0.07426585	1.112482753
KRT8	ENSG00000170421	-2.139928063	1.585402962	21.7060929	3.18E-06	6.20E-05	3.970068575	2.721205374	1.515612102	4.046708925	2.303827862	1.589792608	1.545134079	1.095808138	1.217978614	1.149585107	0.660907254	0.794107851
GLRA4	ENSG00000188828	2.324140317	2.567890585	21.69017212	3.20E-06	6.24E-05	1.707464731	2.123183187	0.285378002	1.119598389	2.397735385	1.022048441	1.955114816	2.91449457	3.600340508	3.601765348	5.097063606	3.495191986
PACRG	ENSG00000112530	-1.813787478	1.545337208	21.67435833	3.23E-06	6.29E-05	2.539769536	2.759346631	1.835953222	2.262387399	1.626408706	3.0563551	0.831321297	1.056903478	0.603074397	1.94229629	1.340237055	1.2671417
EFEMP1	ENSG00000115380	-1.689950652	5.742852526	21.66554011	3.25E-06	6.31E-05	6.362607917	5.617957369	7.093366159	5.890158082	6.026548284	6.750020897	3.850817747	5.344681918	4.862003091	4.671636722	1.800240083	5.127126419
CYP26B1	ENSG00000003137	2.222569299	1.920178282	21.64600204	3.28E-06	6.36E-05	1.272718994	1.405353761	1.308258587	0.416952365	0.250678835	3.361375845	2.343809383	3.360254833	2.818526831	2.849709483	1.965464017	2.754824209
JADE2	ENSG00000043143	-0.878587527	5.340751294	21.63316393	3.30E-06	6.37E-05	5.676161376	5.775143957	5.860178453	5.184022172	5.659043624	5.998429397	4.656421297	5.601111085	4.679271506	4.921343222	4.450612938	5.096502856
PFKP	ENSG00000067057	1.069167953	6.279571404	21.6328088	3.30E-06	6.37E-05	5.609096902	5.437611552	5.480153419	6.12993145	6.056679585	5.234384584	5.715746023	6.847130491	7.105536648	5.918253751	6.832132509	7.139668053
ZMAT4	ENSG00000165061	2.507139879	0.513015093	21.63452698	3.30E-06	6.37E-05	0.226434301	0.867432852	0.149733818	0.355302199	0.605834433	0.739865599	2.913463884	1.309482416	1.53745349	3.695204693	0.92450086	1.406814564
CYYR1	ENSG00000166265	-0.772415625	4.831999161	21.63156191	3.30E-06	6.37E-05	5.027189594	5.435649987	5.176353653	4.859823137	5.35230053	5.275278803	4.466067866	4.385654337	4.629728383	4.063888016	4.457566865	4.656619741
NA	ENSG00000272851	2.029577087	0.94942887	21.63633106	3.30E-06	6.37E-05	0.698763097	1.33973822	0.523520893	0.787481899	0.734814801	0.694639746	2.579088763	0.36101811	2.099861883	1.756586895	2.09597806	1.931185639
NA	ENSG00000270022	2.025580104	6.280009817	21.61845229	3.33E-06	6.41E-05	5.863271124	3.001354746	3.733737936	5.910394365	3.990654889	5.426436386	6.903948054	7.568308833	6.980024586	4.98352233	6.787987737	7.091952351
SRL	ENSG00000185739	-1.478143342	2.619201529	21.54811949	3.45E-06	6.64E-05	2.931239084	3.80271759	3.009710444	3.738011756	2.860427448	2.944896391	1.738959155	2.691349477	2.770569531	1.756586895	1.733053339	1.678979728
ITGAV	ENSG00000138448	1.087310289	9.067754786	21.52618754	3.49E-06	6.71E-05	8.193426771	8.298594378	8.623461174	8.80888644	8.35218544	8.322772457	9.515220707	9.147182384	9.763454264	10.0177378	8.202106687	9.641583651
ZEB2	ENSG00000169554	-0.837723162	8.12370433	21.50094466	3.54E-06	6.79E-05	8.407593806	8.822286868	8.391075496	8.467281902	8.624680996	8.015711519	7.669322664	7.615927063	7.577378729	8.144933172	7.415995338	7.481317645
ADAMTS7	ENSG00000136378	0.9283388	4.192597447	21.47686783	3.58E-06	6.87E-05	3.576859975	3.429641425	4.339721741	3.713652117	3.792511935	3.806126552	4.706966796	5.222558093	4.742788672	4.573094122	4.397361794	4.255912371
SOX4	ENSG00000124766	1.204562131	7.863670001	21.46498428	3.60E-06	6.90E-05	6.744327653	7.136869233	8.702092206	5.733907654	7.310123924	7.105218484	8.053150156	8.485447908	8.6083294	8.510770165	7.958245885	7.944513467
PARP9	ENSG00000138496	0.825524789	6.525737585	21.42446312	3.68E-06	7.04E-05	5.907509817	6.000197362	6.295348767	6.119539053	6.030741929	6.240885725	6.246675211	6.975889045	7.663602466	6.579495455	6.93723441	7.139042114
DRD2	ENSG00000149295	2.68636853	2.377968019	21.42259452	3.68E-06	7.04E-05	0.973054452	1.16132045	0.774730996	1.389385304	3.491520607	1.022048441	3.954869445	2.122711405	4.633084717	3.854148611	2.131197394	0.984533209
AGBL1	ENSG00000273540	2.41311999	0.086063475	21.28444817	3.96E-06	7.56E-05	0.079492943	0.613512973	1.982892782	0.223486941	0.130777242	0.444433987	1.175615411	1.374209765	1.565830056	2.322979626	0.798715823	1.152729398
H2BC11	ENSG00000124635	1.216501124	1.935075338	21.27308387	3.98E-06	7.59E-05	1.682221542	1.528258246	1.813684646	1.507451248	1.813282589	1.83875051	2.842891646	3.243835325	2.532534502	2.481269012	2.589377289	2.204408908
DEPDC1	ENSG00000024526	2.520205545	0.200305741	21.24323723	4.05E-06	7.70E-05	0.594375997	0.667998254	0.076808601	0.640164665	0.1919733	0.072503757	1.78986991	0.97579786	1.774741418	2.420021172	0.61188193	1.230003368
KIAA1210	ENSG00000250423	3.42237644	2.883632258	21.24160819	4.05E-06	7.70E-05	3.221420904	0.556888946	0.577384325	1.003827193	1.691426956	0.783716691	1.977248811	4.802079485	4.202704205	0.712166408	2.745262203	7.446833434
MCTP2	ENSG00000140563	-1.265990144	3.490431997	21.23710524	4.06E-06	7.71E-05	4.336511753	4.217782839	3.797536304	3.682612521	3.742252478	4.170582593	2.703797663	1.760599178	2.876315064	3.910902603	2.563826454	3.238948027
LIN7A	ENSG00000111052	-1.355512427	5.711484142	21.21248725	4.11E-06	7.80E-05	6.252224252	6.601445068	5.935584839	5.744466895	5.84913338	6.426088468	4.209811736	3.712875296	5.579567077	4.448277378	6.586243223	5.070477102
NA	ENSG00000245025	-1.082881076	3.286126354	21.20562931	4.13E-06	7.82E-05	4.016254638	3.873981623	3.416675237	3.903296295	3.845847282	3.684168421	1.78986991	3.107703893	2.758326909	2.690247652	3.208005658	2.754824209
BCAN	ENSG00000132692	1.90591001	3.370856264	21.20043098	4.14E-06	7.83E-05	3.256050023	2.746744588	0.727866995	1.835573401	2.013022295	2.781477688	4.600479797	5.293304686	3.486201682	3.464423363	3.386217862	4.232631226
PRKCZ	ENSG00000067606	1.5350234	2.633746146	21.19475445	4.15E-06	7.85E-05	2.567607332	1.746513787	1.672332748	1.535517467	2.203379511	2.342458468	3.429134031	3.422791672	3.620771504	3.824911807	1.686458422	2.950165449
MTMR8	ENSG00000102043	1.055056763	2.684157187	21.15201827	4.24E-06	8.01E-05	2.118409385	2.180530215	2.27135605	2.682015486	2.461256566	2.327722286	3.346521355	3.252469844	3.096532722	3.675685154	3.183049286	2.867937459
LMNB1	ENSG00000113368	1.359438632	2.046727753	21.14677934	4.25E-06	8.03E-05	1.73227382	2.063461917	1.647366571	1.082030855	1.7331996	1.775000342	2.913463884	2.613054153	2.898797436	3.23472483	2.003973917	2.617776461
SESN3	ENSG00000149212	0.967682313	7.896667089	21.12659728	4.30E-06	8.10E-05	7.147952287	7.468665443	7.812945386	7.140303852	7.011732144	7.424616662	7.768244102	8.591126737	8.088723988	8.88151611	7.840824798	8.563304748
TLR7	ENSG00000196664	1.668560138	2.660187791	21.10276857	4.35E-06	8.19E-05	2.155568774	2.306089572	1.768089012	0.787481899	1.648408645	2.455223754	3.832722096	3.905844839	2.396960194	3.47198728	2.563826454	3.422981465
TGFB2	ENSG00000092969	1.56650842	6.191932344	21.09168697	4.38E-06	8.23E-05	4.504343786	4.389744876	6.017023545	6.404634162	4.716246152	5.412537523	6.285997892	7.318320014	6.702598416	6.539559394	5.56138728	7.792802841
NR1D1	ENSG00000126368	1.13541685	4.991202828	21.07749406	4.41E-06	8.28E-05	4.303782569	4.604019614	4.255490889	4.368729771	5.084257391	3.557270883	5.133809407	6.337004665	5.350008062	5.038045152	5.237008196	6.056823907
LINC00861	ENSG00000245164	-1.656295206	0.613696594	21.07465013	4.42E-06	8.29E-05	1.959390573	1.122827584	1.276045193	1.535517467	1.75364094	2.342458468	0.831321297	0.596264885	0.603074397	0.990160126	0.883779003	0.574669753
EHD3	ENSG00000013016	1.078145601	3.800973383	21.06809054	4.43E-06	8.31E-05	3.922354885	3.306246174	2.887103928	3.203209518	3.533500991	3.109013281	4.397962254	5.483178947	4.220662772	4.332555461	3.806838088	4.278823781
LRRTM3	ENSG00000198739	2.992016779	0.667796355	21.05947135	4.45E-06	8.33E-05	0.481842647	0.771158981	0.348699184	0.476075667	0	0.444433987	1.421437634	2.141427287	1.774741418	6.476092935	0.21222745	2.279032904
RHOBTB3	ENSG00000164292	-0.748571679	6.104193766	21.05043409	4.47E-06	8.36E-05	6.621057756	6.549786923	6.611582916	6.679994854	5.957737118	6.056559788	5.942204161	5.572088394	5.612245883	5.914095064	5.527091399	5.638401618
SLC5A3	ENSG00000198743	1.07703461	6.979059564	21.03974428	4.50E-06	8.40E-05	6.285082769	6.383708603	6.644286056	5.816293702	6.120046211	6.905721838	7.400130047	7.877246776	7.376268047	7.023511156	6.380271866	8.134857417
SPATA6	ENSG00000132122	-0.676655194	5.417187634	20.97276856	4.66E-06	8.69E-05	5.76299856	5.856573109	5.766189402	5.72174455	5.469699563	5.828272108	5.261046878	4.828306518	5.013908147	5.246453409	4.857847987	5.200956716
APBA2	ENSG00000034053	2.521549316	2.417058268	20.96220165	4.68E-06	8.73E-05	2.59491813	1.437075334	0.820120457	1.326519509	0.962611234	1.288725048	3.380136199	3.749935224	3.600340508	4.233682712	0.708321218	1.651153753
H2BC15	ENSG00000233822	1.275969807	2.296567729	20.94777674	4.72E-06	8.78E-05	1.894929042	2.083644946	1.982892782	1.880032593	2.158092753	1.638370827	2.579088763	3.827107823	3.199731708	3.207797093	2.400220035	2.818756338
SLCO4A1	ENSG00000101187	-1.97534005	2.55860655	20.9439147	4.73E-06	8.79E-05	2.724216633	3.980076371	3.641927576	4.19044635	2.410665338	2.121048985	1.05592476	2.141427287	2.92093482	1.32689401	1.399214565	1.733071577
CLEC12A	ENSG00000172322	-1.667913664	-0.084288406	20.89670313	4.85E-06	9.00E-05	1.43263772	1.198812913	1.37060466	1.003827193	1.159296078	0.826274141	0.163362821	0.423522578	0.365474818	0.606171811	0.660907254	0.574669753
RAC3	ENSG00000169750	1.817963933	0.013228507	20.85224245	4.96E-06	9.20E-05	0.698763097	1.083279461	0.348699184	0.290899499	0.36137559	0.330787948	1.321166824	1.016920544	1.144622923	1.514381456	1.483392692	0.844121928
MYH3	ENSG00000109063	2.311456954	4.576195219	20.83494174	5.01E-06	9.27E-05	2.673879093	2.925108664	3.252544664	3.981892498	3.344295686	2.680707383	6.830619378	3.878215165	6.16491066	3.06506024	3.157653597	6.164084794
H2BC3	ENSG00000276410	1.833132893	-0.039887917	20.80675809	5.08E-06	9.40E-05	0.647513465	0.234697586	0.409357603	0.223486941	0.693089581	0.498067167	1.321166824	1.831466816	1.354367555	1.293132813	0.841874252	0.844121928
NA	ENSG00000251442	2.00467207	0.758017525	20.79959564	5.10E-06	9.43E-05	0.647513465	1.122827584	0.467568199	0.223486941	0.853204386	0.783716691	1.38878229	2.065061324	0.985674506	2.289125617	2.326166551	1.2671417
PIWIL2	ENSG00000197181	-1.345378639	2.39058202	20.79539376	5.11E-06	9.44E-05	2.673879093	2.288807807	3.453148028	2.836646728	3.390714502	3.309819866	2.474044197	1.876848971	1.725280695	2.026893541	2.078040638	1.439717674
EZH2	ENSG00000106462	1.146683504	3.118388466	20.76676966	5.19E-06	9.57E-05	2.376248278	3.113578725	2.989986021	2.262387399	2.34482462	2.703716921	3.90378146	3.568212096	3.792691734	4.160673404	3.240623154	3.22013188
WTIP	ENSG00000142279	-0.769820141	5.391805267	20.74749852	5.24E-06	9.65E-05	5.795732582	5.933650723	5.771975886	5.881983416	5.486589931	5.497286514	5.470597362	5.280697035	4.80957198	4.684715532	4.844646808	4.855658256
LIF	ENSG00000128342	-1.499780935	1.40137696	20.74397995	5.25E-06	9.66E-05	2.099464499	2.557678453	2.303673151	2.344005057	2.275834822	1.66206	1.096934922	1.686069754	1.253303574	0.903314247	1.483392692	0.632736841
NEK11	ENSG00000114670	-0.915605819	3.439882453	20.70818885	5.35E-06	9.83E-05	3.943756016	4.152402971	3.927651903	4.085195277	3.807254577	3.425064963	2.89032127	2.870299387	3.057096938	3.464423363	2.995108022	3.112013282
DGKB	ENSG00000136267	-1.697891515	4.83364317	20.70284945	5.36E-06	9.83E-05	3.970068575	5.614493438	5.206577878	5.573960298	5.935542712	5.350104519	4.190994607	3.749935224	4.0703159	5.857469016	2.589377289	2.528829049
SCN5A	ENSG00000183873	1.371354192	2.50685013	20.7050492	5.36E-06	9.83E-05	2.24448392	1.979781863	2.204465492	2.083839946	1.832627529	1.919592193	3.685890246	2.457448388	3.253058129	3.509223205	3.356763621	1.86004255
NA	ENSG00000271204	-1.099122647	5.170733896	20.69961046	5.37E-06	9.83E-05	5.396619587	5.612758349	6.657631447	5.101938698	5.385426326	6.274892447	4.393854132	4.952733584	4.803626914	4.397546439	3.823082973	4.906562952
H2AC12	ENSG00000274997	1.589588672	0.719393164	20.70142273	5.37E-06	9.83E-05	1.014097311	0.667998254	0.727866995	0.58751509	1.219318877	0.694639746	1.78986991	2.396427766	1.891447306	1.599715196	1.483392692	1.303347948
USP44	ENSG00000136014	-1.396311296	2.278652333	20.68876461	5.40E-06	9.88E-05	2.736531299	2.373218005	3.438669371	2.859031048	2.73239132	3.397105207	1.515189975	1.4661614	2.229683658	2.306151921	1.370027165	1.931185639
NA	ENSG00000242908	2.410425284	0.663570805	20.6839197	5.42E-06	9.89E-05	1.238492436	0.234697586	0.149733818	0.532871113	1.385716985	0.330787948	1.545134079	2.141427287	1.699899564	1.111349874	1.214515653	2.559091621
DEPDC1B	ENSG00000035499	1.722604152	0.111780104	20.68024653	5.43E-06	9.90E-05	0.842417661	0.372320782	0.285378002	0.787481899	0.250678835	0.599698838	1.421437634	1.495554138	1.144622923	1.454552579	0.883779003	1.406814564
DCAF12L2	ENSG00000198354	1.445031958	2.562954771	20.6586475	5.49E-06	1.00E-04	2.422714252	2.389523177	1.139477672	2.436216635	1.359282852	1.817811902	3.055467105	3.039494818	3.086774374	3.479511747	3.745657806	2.806194554
NA	ENSG00000270066	1.291570056	8.711806505	20.60519227	5.64E-06	0.00010271	8.763831073	7.250023726	7.45884911	8.959561108	7.187298938	8.037949363	9.155170286	9.613441176	8.959278922	9.225838141	9.276750601	8.48542339
SYNE3	ENSG00000176438	-1.109443393	5.159761058	20.59092961	5.69E-06	0.000103248	5.322991981	5.504638268	5.956061877	5.817722955	5.966520152	4.662597981	4.228386588	4.91787674	4.247188304	3.47198728	4.951954056	4.770926114
AARSD1	ENSG00000266967	1.079829298	2.728176807	20.59113251	5.69E-06	0.000103248	2.673879093	2.271316514	2.204465492	2.451028087	2.371522552	2.220126037	3.581392966	2.801359532	3.607183039	2.884133588	3.208005658	3.510759501
ZFHX2	ENSG00000136367	0.930045131	4.019971667	20.58301393	5.71E-06	0.00010356	3.804474038	3.468534262	3.029168829	4.172684681	3.397225501	3.613027592	4.646096162	4.620560034	4.02504607	4.353181399	4.353298807	4.610403895
DYRK2	ENSG00000127334	0.987054084	7.0156653	20.57726622	5.73E-06	0.000103757	6.65632414	6.481073367	6.470144159	6.842575155	6.15215979	6.239902227	8.238667806	6.630733316	7.74224525	7.498377828	7.625778506	6.768462677
WNT5A	ENSG00000114251	-1.116981709	6.632614409	20.56198018	5.77E-06	0.000104473	7.617044826	7.100807341	6.333022099	7.071281943	6.526428044	7.49225401	6.344639686	4.67937567	5.72348595	5.929285331	5.918412772	6.401804639
VEGFD	ENSG00000165197	2.523601905	2.521481079	20.55138806	5.81E-06	0.000104852	1.014097311	0.720500492	2.411401424	1.260789017	1.961232065	0.9077985	3.757980588	4.304942284	3.096532722	2.163959486	0.754226384	3.953879237
NA	ENSG00000265218	-2.796923574	1.491396165	20.55081165	5.81E-06	0.000104852	1.491951187	1.042616589	2.787787172	1.226765528	3.337540803	3.332141258	0.443270846	0.36101811	0.29941401	0.85784878	3.26461127	0.939231045
FAIM2	ENSG00000135472	1.537920249	3.2607231	20.53325263	5.86E-06	0.000105628	2.699267395	1.771612728	2.221481126	2.779117618	3.999240379	2.204078524	3.954869445	4.409012966	2.898797436	4.332555461	3.901671895	3.081063748
ITM2C	ENSG00000135916	1.165422997	6.430127825	20.53246841	5.86E-06	0.000105628	6.265032606	5.825450009	4.38573393	6.074815517	5.253492119	5.680972945	6.990149437	7.344805449	7.153653856	7.052808899	6.2197997	6.120357686
PITPNM2	ENSG00000090975	-0.813393722	4.842505332	20.52753641	5.88E-06	0.000105784	4.968364125	5.453208791	5.125282411	5.012407494	5.299403542	5.377193011	4.377303651	4.34586267	4.30724802	4.847667464	4.67004955	3.919301124
COL1A2	ENSG00000164692	1.701341919	11.82059327	20.52165735	5.90E-06	0.000105992	10.7100117	10.44887344	9.993356482	11.64179745	11.42502172	9.189621035	12.42922559	12.69969118	12.41855211	12.42496667	10.99139752	12.59588184
DYSF	ENSG00000135636	1.073657878	5.173830343	20.51848279	5.91E-06	0.000106052	4.825801309	4.539727583	4.452112479	4.551637994	4.910817224	4.402732244	4.578929552	6.114711202	5.720333697	4.401512784	6.018206286	5.747548737
NA	ENSG00000276772	-1.915226023	0.596460285	20.50296751	5.95E-06	0.000106797	1.827452023	1.867857312	1.339768383	1.389385304	1.332355318	2.032947575	1.013714647	0.36101811	0.365474818	1.072073654	0.144895141	0.794107851
ATP2A1	ENSG00000196296	1.45606427	1.662581553	20.49323054	5.98E-06	0.000107224	1.167502589	1.82053745	1.569766133	1.294028573	1.159296078	1.257964368	1.78986991	2.231529209	2.92093482	2.450970093	2.936584835	1.998984729
FGF1	ENSG00000113578	1.545965166	3.085802955	20.48941048	6.00E-06	0.000107248	3.093221761	2.759346631	2.319564224	2.577903124	1.75364094	1.460669529	3.249825918	4.123863618	3.304483502	4.01294627	2.985517536	4.547643842
NA	ENSG00000272078	-2.056261821	0.639713077	20.48861433	6.00E-06	0.000107248	1.756663484	2.235684583	1.308258587	2.121361008	1.75364094	0.694639746	0.925398449	0.295682528	0.758672743	0.15839869	0.883779003	0.632736841
SEMA3D	ENSG00000153993	-1.441416291	2.978237649	20.47778732	6.03E-06	0.000107739	3.884121571	3.271476937	3.371654754	3.779675798	3.515658765	3.466014127	2.59348972	2.141427287	2.458793233	5.732362587	1.427823161	1.998984729
CCDC36	ENSG00000173421	-1.787972241	3.703339936	20.47135326	6.05E-06	0.000107983	4.500738429	4.381616577	4.73288547	3.158789393	3.964587541	4.540107166	1.136811476	2.332711776	2.443581643	4.986165916	2.470657225	3.414730336
PROS1	ENSG00000184500	-0.900890125	4.752409167	20.46026688	6.09E-06	0.000108492	4.842988276	5.071386203	5.440737349	5.063902329	5.304608209	5.15521869	3.856799541	4.531133402	4.639774051	4.151281873	3.557818031	4.562658418
VWA2	ENSG00000165816	-2.073096589	-0.549283274	20.44411137	6.14E-06	0.000109293	1.43263772	1.083279461	0.948302229	0.74002816	0.650121563	0.826274141	0.238593354	0	0.428642694	0.367504425	0.07426585	0.51416715
SERPINF1	ENSG00000132386	-1.598958093	6.954215647	20.44124432	6.15E-06	0.000109338	7.542291524	7.524178985	7.531856382	7.794786784	7.362220411	7.332124655	6.557930321	6.513501603	5.415791946	5.861793929	2.003973917	5.737659873
SCN7A	ENSG00000136546	-2.080746891	6.798657386	20.42897905	6.19E-06	0.000109921	7.676576898	6.685559757	7.823780187	8.668215624	6.948302676	6.73753237	6.9508418	5.447902795	5.248627224	4.794363611	1.778190338	5.911924419
NT5DC2	ENSG00000168268	0.978600928	3.422792172	20.42326791	6.21E-06	0.00011013	3.455465551	2.844607044	2.85475211	2.955672706	3.20279608	2.748663488	4.123131922	4.271349202	3.558589465	3.669119508	4.083485164	3.593501775
SEMA7A	ENSG00000138623	1.494196288	2.660656562	20.41972389	6.22E-06	0.000110214	2.376248278	2.235684583	1.569766133	2.375401692	2.261631948	1.539521503	3.184737044	3.668400049	2.782709136	3.842524892	3.716967109	1.86004255
REPS2	ENSG00000169891	-1.103573231	6.028606676	20.4024061	6.28E-06	0.000111096	6.278781191	6.913367873	6.236927408	6.672905061	6.297596168	6.146425635	4.93328901	4.262827272	5.978272468	5.595368243	5.98850623	4.882831376
CASQ2	ENSG00000118729	2.27689248	5.502321727	20.36752933	6.39E-06	0.000113016	3.786819212	4.053543406	4.650473469	4.98722475	3.636154776	2.357045651	4.790590896	6.297915581	6.500606226	2.950611484	7.813982751	6.885784931
PZP	ENSG00000126838	-1.52056326	0.675632263	20.32914699	6.52E-06	0.000115182	1.60372847	1.867857312	1.339768383	1.191920233	1.978702867	1.899802479	1.05592476	1.056903478	0.708648333	0.606171811	0.561131857	0.844121928
RIMS2	ENSG00000176406	2.371231416	4.167016953	20.32365504	6.54E-06	0.000115388	1.57658552	1.498499714	3.679355706	3.859559156	3.149799542	1.83875051	5.677391127	4.890478728	4.18451927	8.450309611	3.256659467	4.714904709
CDH8	ENSG00000150394	2.365746677	1.465870338	20.29951409	6.62E-06	0.000116727	0.698763097	0.957682117	0.149733818	0.877948803	1.604068085	1.093479337	2.830786533	1.4661614	1.957192384	6.764875433	2.916537389	1.678979728
NA	ENSG00000262877	-1.149365898	2.488095385	20.2616756	6.75E-06	0.00011893	3.093221761	3.073772711	3.317291224	2.102722453	3.062374536	3.459269473	2.219333361	2.196160799	1.957192384	2.218936914	2.341284465	1.931185639
TSHR	ENSG00000165409	-2.14539878	-0.034122501	20.25346737	6.78E-06	0.000119313	0.698763097	1.668485629	0.629308921	1.294028573	1.332355318	1.539521503	0.505515706	0.079792996	0.853800547	0.430973642	0.397201521	0.166502238
NA	ENSG00000225399	-2.177291203	1.211778768	20.24131975	6.83E-06	0.000119944	2.391903811	2.001161289	2.579203589	1.226765528	2.0954105	2.154836349	0.083992464	0.483431131	0.708648333	2.715956964	0.708321218	1.230003368
NA	ENSG00000274898	-1.581414678	-0.328123354	20.20716943	6.95E-06	0.000121973	1.092837985	1.083279461	0.727866995	1.003827193	0.997311007	1.16153976	0.505515706	0.483431131	0.365474818	0.367504425	0.21222745	0.574669753
NA	ENSG00000271009	1.156833354	3.377427886	20.19601228	6.99E-06	0.000122555	2.784764964	3.253772954	2.65631134	3.185605247	2.510133644	2.802946377	3.665587547	3.088542417	4.104569213	3.449175508	4.349565416	4.425658423
ANKAR	ENSG00000151687	-0.656037664	5.401513175	20.19297311	7.00E-06	0.000122618	5.764502694	5.757977764	5.631044853	5.65455073	5.659043624	5.812481817	5.329320942	4.676170286	5.125350831	5.112525381	5.023992091	5.086148826
LOC102724050	ENSG00000258137	2.304584348	0.992429128	20.17708314	7.06E-06	0.000123509	0.647513465	0.957682117	0.467568199	1.478828178	0.413693629	0.549777757	3.602906718	0.844891296	2.412668673	1.111349874	2.414585279	1.954141184
KLF4	ENSG00000136826	-1.157019621	5.21851257	20.16114475	7.12E-06	0.000124409	5.29412282	6.107588233	5.738382135	5.811997427	5.84913338	4.772780381	4.686960597	5.622917523	4.794663128	3.714463656	3.976200042	4.628354852
FGF10	ENSG00000070193	-2.549691417	1.138164401	20.14485678	7.18E-06	0.000125278	2.909650064	2.253610551	1.813684646	1.61658167	1.128321478	2.455223754	0.310094593	1.309482416	2.48874354	0.231520332	0.21222745	0.74229747
PPP1R18	ENSG00000146112	0.932686003	5.919873721	20.14373976	7.18E-06	0.000125278	5.078882277	5.792108295	4.95515607	5.622198502	5.52425726	5.412537523	6.021562169	6.722932509	6.394845504	5.210732154	6.693955306	6.207719891
CD14	ENSG00000170458	1.183640799	3.102125675	20.13563486	7.21E-06	0.000125676	2.191795036	2.614272101	2.605366764	2.480202467	3.118618152	2.748663488	3.993390361	4.555760269	3.278999938	3.573917837	3.060513514	3.816574249
HOXA2	ENSG00000105996	-1.325860364	1.587489288	20.12094896	7.27E-06	0.000126441	2.581327355	2.682028312	2.022266102	1.535517467	2.384688502	2.584813868	1.453370157	1.275996119	1.386541231	1.32689401	1.662584205	1.303347948
SMC4	ENSG00000113810	1.011316698	5.79002059	20.11995047	7.27E-06	0.000126441	5.078882277	5.334007113	5.301650458	5.175129038	5.362318376	5.450441781	7.964174068	6.610725495	5.565583007	6.428292967	5.413669009	6.247753214
ALDH18A1	ENSG00000059573	0.766446971	5.291397835	20.10660821	7.32E-06	0.000127191	5.004455726	4.628268222	4.816453571	5.004898718	5.44947988	4.540107166	5.539157577	5.927903672	5.435148366	5.769666327	5.440241001	5.633077023
LMCD1	ENSG00000071282	-1.210417435	6.461900847	20.10096647	7.35E-06	0.000127431	6.426710044	7.180861202	7.294702038	7.857624369	5.521279802	6.851379054	6.588807189	5.646038526	5.754635352	5.169459321	6.109335189	5.449383408
SLC46A3	ENSG00000139508	1.017949166	4.366496349	20.0932585	7.38E-06	0.00012781	4.085283701	3.727749612	4.089323482	4.032007665	3.742252478	3.701418702	5.179868537	4.656786968	5.704468287	4.754603469	3.614916605	4.855658256
GJC1	ENSG00000182963	0.999656005	8.769194148	20.05981241	7.51E-06	0.000129927	8.406149101	8.162304019	7.596055528	8.671973982	8.300152975	7.766026887	8.835541577	9.11425302	9.625772157	8.612442677	9.284837114	9.393373321
AMOTL2	ENSG00000114019	-1.156252573	5.832862168	20.05496119	7.52E-06	0.000130082	6.152355672	6.444473888	6.756526883	7.725284463	5.509308135	5.914625807	5.624027202	5.702270079	5.118183246	4.436727573	4.804302642	5.200956716
TRIM46	ENSG00000163462	1.371209093	2.814245866	20.05348861	7.53E-06	0.000130082	3.044527877	1.890947661	1.621960729	2.102722453	2.690594924	2.282588502	2.947496282	3.049438644	3.515594063	3.733468908	4.256937011	3.257521922
HMG20B	ENSG00000064961	0.706266633	5.019820233	20.04125353	7.58E-06	0.000130779	4.87397559	4.695385265	4.494726644	4.756298928	4.684657553	4.520802409	5.240604727	5.577252655	5.323246603	5.110103672	5.656620358	5.169426374
LINC00304	ENSG00000180422	-1.674196273	-0.590134862	19.99014345	7.78E-06	0.00013418	0.887290533	1.042616589	0.774730996	1.082030855	0.7753671	0.694639746	0.238593354	0.36101811	0.365474818	0.231520332	0.453939999	0.315761262
NPR1	ENSG00000169418	-1.057602818	4.214357561	19.98034435	7.82E-06	0.000134727	4.898842955	4.48387172	4.422987275	4.71394419	4.491281733	4.813014126	3.685890246	4.633838955	4.260270396	3.034736452	3.199734742	3.510759501
IGSF21	ENSG00000117154	1.642258334	1.474432253	19.97672905	7.84E-06	0.00013484	1.203434113	1.33973822	1.066018709	1.766205122	0.962611234	0.946895778	2.123350283	2.025306975	1.53745349	3.394501989	2.264059074	2.84355646
LTBP1	ENSG00000049323	-1.181490098	8.122380141	19.97356377	7.85E-06	0.000134921	8.380874908	8.767391337	7.533134692	8.645658723	8.979113916	8.456420016	8.196836525	7.100681903	7.026706432	8.444073756	7.065099023	7.02577266
LILRB4	ENSG00000186818	1.434054772	1.048152394	19.95639355	7.92E-06	0.000135995	0.973054452	1.042616589	1.243096058	0.833424347	1.189619609	0.9077985	2.020523387	2.364921491	1.354367555	2.236806811	1.483392692	1.976737185
DCT	ENSG00000080166	-1.652645814	0.609464175	19.94226139	7.98E-06	0.00013686	1.827452023	1.720970452	1.672332748	2.045316933	0.997311007	1.348346075	0.831321297	1.206597518	0.708648333	0.550103566	0.453939999	0.74229747
SEC13	ENSG00000157020	0.667768342	5.190402012	19.90274965	8.15E-06	0.000139491	4.912475165	4.701928381	4.650473469	5.087792317	5.094309956	4.662597981	5.653535409	5.505022244	5.547910122	5.38911295	5.556537502	5.414635164
BMP8A	ENSG00000183682	1.638954576	2.779077772	19.9018556	8.15E-06	0.000139491	1.707464731	2.483664025	1.621960729	2.121361008	3.180321231	1.539521503	3.926710858	3.948980354	2.830271143	3.882804669	2.310888539	2.995130834
EGLN3	ENSG00000129521	1.31890266	3.275615263	19.87582089	8.26E-06	0.000141256	2.819910582	2.022228512	2.134322127	3.376140069	3.012356555	2.559810381	3.194217183	4.228227063	3.816504751	3.960139717	3.140471332	4.371265703
SLC7A3	ENSG00000165349	2.165719198	3.43117836	19.85940632	8.34E-06	0.000142325	3.900631499	2.614272101	0.577384325	2.19359672	1.031195745	2.669063518	4.326481581	4.353909289	3.686857855	4.048793468	5.330883982	3.027958408
MB	ENSG00000198125	2.693434658	-0.530998497	19.85407256	8.36E-06	0.000142573	0.748254442	0	0	0.640164665	0.30708866	0	0.970232239	0.295682528	1.144622923	0.94739057	1.040193097	1.152729398
LOC339192	ENSG00000267121	-1.967166876	0.205453257	19.84565504	8.40E-06	0.000143053	1.959390573	1.771612728	0.774730996	1.326519509	1.096667236	1.288725048	0.505515706	0.889859605	0.29941401	0.430973642	0.144895141	0.74229747
VWA3A	ENSG00000175267	-2.1003862	-0.292453741	19.77507276	8.71E-06	0.000148154	1.370780756	1.746513787	0.864125343	0.787481899	0.650121563	1.194402598	0.083992464	0.36101811	0.708648333	0.367504425	0.453939999	0.085651802
COL28A1	ENSG00000215018	-2.358284442	2.404045978	19.77471212	8.71E-06	0.000148154	3.884121571	3.593437114	2.65631134	2.390847447	1.773796692	5.024252822	1.631408687	1.4661614	0.807020565	2.766040664	0.397201521	1.651153753
SV2C	ENSG00000122012	2.244873601	0.087159368	19.76925538	8.74E-06	0.000148423	0.887290533	0.082548214	0.348699184	0.416952365	0.250678835	0.599698838	0.879126575	1.854336331	1.386541231	2.450970093	0.708321218	1.112482753
ADH1B	ENSG00000196616	-2.361777423	6.690953693	19.74549713	8.85E-06	0.000150123	6.160376055	6.817200277	8.385896345	7.263409796	7.416112221	7.68884781	5.838712744	6.334973537	4.424229799	3.770744418	1.181295617	5.412564851
FABP3	ENSG00000121769	1.859087172	4.995079954	19.70992773	9.01E-06	0.000152785	3.856178095	3.648671454	2.787787172	4.588944876	5.591095724	1.708302406	5.136270583	5.261576536	6.169540835	5.122171772	6.382100458	5.00052742
SCARA3	ENSG00000168077	1.151598608	7.512852408	19.67421734	9.18E-06	0.000155505	6.907745803	6.376568966	6.663090927	7.104450102	7.012792529	7.087285792	6.743711177	8.636155157	8.113865847	6.668592925	8.381234191	8.113030809
GREB1L	ENSG00000141449	-2.266002723	5.281701464	19.67004752	9.20E-06	0.000155684	6.487174024	6.331918623	4.95515607	6.625544195	4.814378838	5.326209237	6.158620086	3.883783594	4.281813673	3.171093322	0.708321218	3.455522024
DNAJC15	ENSG00000120675	-1.781408191	4.015588876	19.66713588	9.22E-06	0.00015571	4.364553099	4.532403904	4.070664914	4.797445596	5.155119465	4.199200127	6.187386693	2.936094616	2.733525518	4.515699301	1.843353611	2.084695072
RAC2	ENSG00000128340	-1.220193881	2.156658299	19.66577512	9.22E-06	0.00015571	3.212632172	2.557678453	2.787787172	2.966021707	2.773010846	2.521473377	1.250225899	2.231529209	1.93560855	1.484777135	2.059877385	1.884148828
EFR3B	ENSG00000084710	1.011251743	2.898146998	19.63223526	9.39E-06	0.000158304	2.608382068	2.468394322	2.022266102	2.522886812	2.90679694	2.645490007	3.175194197	3.648911343	3.515594063	3.55267368	3.589818026	3.027958408
ZNF48	ENSG00000180035	0.949650993	3.562967423	19.61960868	9.45E-06	0.000159189	3.394600427	3.073772711	3.009710444	2.955672706	3.448281948	3.074122242	3.624104361	4.480581472	3.828265468	3.92199032	4.457566865	3.772052644
NPTX1	ENSG00000171246	2.514323304	1.360281211	19.6131549	9.48E-06	0.000159563	0.698763097	0.820098835	0.629308921	0.69096031	0.560144627	2.1878505	2.237786803	3.809661639	2.669590012	1.829057749	0.21222745	2.632082122
ARHGEF4	ENSG00000136002	1.023889388	3.268715955	19.59812349	9.56E-06	0.000160658	2.831438065	2.93625079	2.116240155	3.149738856	3.1651411	2.621524899	3.844811048	3.615833467	3.686857855	3.727161601	4.311690308	3.533800266
CEMIP2	ENSG00000135048	0.698005273	6.044734565	19.55885548	9.75E-06	0.000163826	5.355293077	5.989540107	5.487205698	5.739950966	5.77232288	5.691082948	5.806623734	6.526018983	6.347616987	6.525089223	6.400260021	6.411167089
NPHP3	ENSG00000113971	-0.913459476	4.563222942	19.54412544	9.83E-06	0.000164924	4.805487591	5.331899394	5.041528323	4.689171228	4.451168161	5.377193011	4.317834412	3.668400049	4.119003852	4.188486658	3.73996513	4.47807471
LINC00511	ENSG00000227036	2.269363655	-0.173501219	19.53279388	9.89E-06	0.000165735	0.698763097	0.372320782	0.219149505	0.152769345	0.46418061	0.207418193	1.686185902	1.206597518	0.758672743	2.339613312	0.453939999	1.071081054
EFHD1	ENSG00000115468	-1.302721249	4.883206705	19.52940977	9.91E-06	0.000165859	5.076462269	5.096434414	5.751620831	5.495760888	4.503403293	5.808507092	4.219129056	5.826016014	4.273234928	3.976185618	2.722349139	3.936693773
PEAR1	ENSG00000187800	-0.980600683	4.834751718	19.52322533	9.94E-06	0.000166227	5.109978453	5.417874842	5.259023367	5.094882846	5.507804667	5.005856787	4.077757454	5.077030956	4.662945443	3.516556437	3.806838088	4.497738368
LZTS1	ENSG00000061337	1.173709625	3.459402649	19.45177508	1.03E-05	0.000172386	3.669689709	2.958280163	2.668771277	3.103614401	2.951722369	2.48208976	3.732180786	5.32639618	4.340477652	3.73974876	3.518456906	4.074014623
NA	ENSG00000284652	1.554795254	0.544327578	19.41889104	1.05E-05	0.0001752	0.842417661	0.613512973	0.523520893	1.358294804	0.7753671	0.549777757	1.78986991	1.686069754	1.798850096	1.32689401	1.076783472	1.622780511
OGFOD3	ENSG00000181396	-0.784686127	3.78088221	19.40366883	1.06E-05	0.000176422	4.522236651	3.913982579	4.1349407	4.099367022	4.164841578	4.231225537	3.222289464	3.706605019	3.304483502	3.449175508	3.525092122	3.502996741
NA	ENSG00000280007	-1.547660985	0.05707434	19.40141884	1.06E-05	0.00017645	1.092837985	1.235355659	0.988617757	1.449625711	1.128321478	1.460669529	0.565185728	0.423522578	0.428642694	0.990160126	0.61188193	0.384972961
C1orf21	ENSG00000116667	-0.885290814	6.624936861	19.36195028	1.08E-05	0.000179586	7.122958892	6.810403939	7.154446826	7.38456785	6.203214609	6.901996192	6.696127857	6.036878708	5.940844386	6.353485609	5.512139859	6.143011391
ADAMTSL1	ENSG00000178031	-1.186336363	6.815677283	19.36357315	1.08E-05	0.000179586	6.889940051	7.601890426	7.267823035	7.183071762	6.900979937	7.467260129	5.037030203	4.600409635	6.162589988	6.518712596	6.908340983	6.016498083
SEC14L6	ENSG00000214491	-2.226050152	0.817282261	19.36354924	1.08E-05	0.000179586	1.520717839	1.405353761	2.041556999	1.590063171	1.907513206	3.082924429	0.831321297	0.700910402	0.758672743	2.356057403	0.21222745	0.085651802
SLC7A5	ENSG00000103257	1.467082482	1.783887855	19.33905436	1.09E-05	0.000181383	1.756663484	1.614019102	1.209376788	1.668199668	1.24841907	1.288725048	2.426573125	2.544397057	3.086774374	3.003761583	2.199157143	1.338667755
FBXO24	ENSG00000106336	-1.805655698	0.512114713	19.34074093	1.09E-05	0.000181383	1.630370166	1.958080842	1.276045193	1.789700437	1.189619609	1.564876008	0.163362821	0.798476121	0.758672743	0.081372149	0.841874252	0.892460099
KDELR3	ENSG00000100196	1.422299052	3.497722011	19.33121745	1.10E-05	0.000181945	3.314720153	2.04299252	1.744739171	3.288145969	3.435686229	1.730879407	4.209811736	4.228227063	3.91905139	3.894109595	3.961599237	4.232631226
MYO16	ENSG00000041515	-2.322432222	-0.070225298	19.2734586	1.13E-05	0.000187205	0.359783154	2.557678453	1.339768383	1.043458854	1.304915614	1.433397835	0.622485501	0.079792996	0.230182522	0.712166408	0.338139952	0.166502238
ARAP2	ENSG00000047365	-1.030604653	4.847392147	19.27099609	1.13E-05	0.000187205	5.034688632	5.289085152	5.2277854	5.349283909	5.330353574	5.275278803	4.152607651	3.63577106	4.360864098	5.10767789	3.288207043	4.764447157
ST6GAL2	ENSG00000144057	1.996548992	5.383207487	19.27223332	1.13E-05	0.000187205	4.218555906	4.460909461	3.97357103	4.565316014	4.700538307	2.508464597	6.994225461	6.140524899	5.199668029	8.322257856	3.123081961	5.882309852
NR2F2-AS1	ENSG00000247809	-0.876259828	6.450858042	19.24643421	1.15E-05	0.000189438	7.162857163	7.232617847	6.627628292	6.537209187	6.358087226	6.839091931	5.700858786	5.374652353	5.85434125	6.450477816	6.314765664	5.891258226
NOD2	ENSG00000167207	1.848713709	1.208894083	19.23466267	1.16E-05	0.000190418	1.014097311	1.796282471	0.523520893	1.119598389	0.560144627	1.022048441	2.309327051	2.084535109	2.315744976	2.961399306	1.843353611	1.028456039
SLC1A2	ENSG00000110436	1.354573722	4.549045287	19.2279293	1.16E-05	0.000190898	3.347204906	2.78422521	5.024662604	3.914026496	3.964587541	3.873626714	4.706966796	4.513281797	5.44090501	4.174647055	5.851354401	5.441282325
LRRC59	ENSG00000108829	0.735725615	5.385884024	19.22081392	1.16E-05	0.000191272	5.151957284	4.617925827	4.788180462	5.319326743	5.304608209	4.731392332	5.93938827	5.921150008	5.665663948	5.498703196	5.619898082	5.690593866
RGS7BP	ENSG00000186479	-1.737237194	2.517175088	19.22035271	1.16E-05	0.000191272	3.821915425	3.429641425	3.416675237	3.084743641	2.969308011	1.879737525	1.355370642	2.847683505	1.978458061	2.218936914	0.798715823	1.534150741
NA	ENSG00000239268	-1.50541048	1.80254341	19.21702618	1.17E-05	0.000191413	2.511384006	2.708264202	2.097928674	2.157930922	2.711644477	3.020150607	1.93263594	0.700910402	1.822562509	1.65392329	1.076783472	1.112482753
NA	ENSG00000247287	-1.145549716	2.462990404	19.21197814	1.17E-05	0.000191727	2.931239084	2.958280163	3.158489874	3.344759675	3.246721921	2.645490007	1.93263594	1.634154719	2.643200777	1.829057749	2.182464966	2.384195537
MSR1	ENSG00000038945	1.137120819	3.772828825	19.20753544	1.17E-05	0.000191982	2.876648428	3.297632106	4.230493195	2.934749294	3.289349771	3.134638724	4.673467321	4.109677018	3.38631744	4.707321972	3.790408199	4.421546405
WIF1	ENSG00000156076	3.167037182	1.074921458	19.19632809	1.18E-05	0.000192786	0.294648865	0.820098835	0.774730996	0.833424347	0	0.072503757	4.534838615	0.227247147	2.365020617	2.435578621	2.414585279	1.622780511
PRL	ENSG00000172179	2.844683794	1.297195552	19.19573201	1.18E-05	0.000192786	0.422103374	0.556888946	3.285281133	0.078405853	1.385716985	0.207418193	1.05592476	2.691349477	3.43327853	1.781150567	2.511325798	1.651153753
PDGFA	ENSG00000197461	1.054234864	5.013283459	19.18487916	1.19E-05	0.000193691	5.203878422	4.348637537	4.18784307	5.998731282	3.836295459	4.063477568	5.57406995	5.727263659	5.192861168	5.325820819	5.278832392	5.30059656
SULT1A1	ENSG00000196502	-1.590925324	1.942214594	19.17245405	1.19E-05	0.000194762	2.808290248	2.734031493	2.565941898	2.731383343	2.978021096	2.086451319	0.73067883	1.711343116	1.53745349	2.664071866	0.798715823	1.678979728
LINC01750	ENSG00000231437	1.676199157	0.343008666	19.16774448	1.20E-05	0.000195048	0.887290533	0.820098835	0.285378002	0.69096031	0.734814801	0.207418193	0.925398449	1.309482416	1.47896896	1.514381456	1.821957892	1.593838044
FBXW5	ENSG00000159069	0.851780318	4.914707595	19.14252708	1.21E-05	0.000197445	4.57804667	4.340273622	4.370559004	4.779954808	4.585516951	4.352658773	5.086231174	5.810019595	5.278939664	4.65179347	5.172963315	5.792821148
CCDC171	ENSG00000164989	0.954023064	7.426191793	19.12121717	1.23E-05	0.000199464	6.634281047	6.926697143	6.946955144	6.198461979	8.315917745	6.8769096	7.376382985	7.548286708	7.788882277	7.902000626	8.269844998	7.820783937
TVP23A	ENSG00000166676	1.97395408	2.864372297	19.1141813	1.23E-05	0.000200001	2.278570293	2.655306462	1.174850518	1.789700437	1.437175135	2.1878505	4.223765247	4.341822468	2.682605797	4.945994306	2.385710312	2.332572214
MEF2C-AS1	ENSG00000248309	-0.82607092	4.518792956	19.08989542	1.25E-05	0.000202361	4.680395895	5.224656693	5.012493794	4.592289056	4.739491831	5.108566802	3.574149827	3.91675023	4.462465055	4.053842552	4.296257395	4.223212545
NA	ENSG00000260455	2.39547324	0.170184241	19.08409128	1.25E-05	0.000202776	0.594375997	0.160627717	0.285378002	0.152769345	0.413693629	0.739865599	1.999048349	0.700910402	1.647757121	1.985214907	0.338139952	1.152729398
AKNA	ENSG00000106948	-1.083705959	7.14013865	19.08161729	1.25E-05	0.000202838	7.215494581	7.512129351	7.547121849	6.594196253	8.244820312	8.354241989	5.886277709	6.776298759	6.49968722	6.975760004	6.776215829	6.132986967
RGS22	ENSG00000132554	-1.143125706	4.792338881	19.07038379	1.26E-05	0.000203834	5.455540179	5.361130876	5.360441141	4.887308854	4.857513488	5.467347189	4.368956663	3.01939916	4.499713082	4.533881674	2.76781704	4.208968217
MAPK8IP2	ENSG00000008735	1.363276966	2.050739458	19.05111217	1.27E-05	0.000205699	1.43263772	2.142553252	1.139477672	1.590063171	1.558321408	2.251695288	2.663414066	2.716531318	2.708290296	2.778294559	3.621123613	2.401000822
RHOH	ENSG00000168421	-1.30928584	1.656162403	19.01875284	1.29E-05	0.00020901	2.437876187	2.958280163	2.134322127	2.175874033	2.397735385	2.342458468	1.136811476	1.736181348	1.93560855	1.32689401	1.427823161	1.071081054
ALDOC	ENSG00000109107	-1.254841646	2.032865361	19.00246836	1.31E-05	0.000210593	2.748741737	2.389523177	2.287605088	2.966021707	3.086747915	2.65732491	1.886599348	2.196160799	1.822562509	1.149585107	1.733053339	1.471887076
ADIRF	ENSG00000148671	-1.157975219	4.764200329	18.99806767	1.31E-05	0.000210871	4.724340519	5.061243868	5.555894936	5.475982975	5.575392043	4.685895832	3.388418941	5.314075647	4.499713082	3.479511747	3.936931311	4.341105113
ADGRD1	ENSG00000111452	-1.067111385	5.988747057	18.99080248	1.31E-05	0.000211467	6.736684839	6.916184288	6.460322504	6.498521762	5.766047983	5.882215603	5.881884519	4.491564141	5.637532047	5.800032486	5.028669106	4.837254276
SERPINH1	ENSG00000149257	0.942966904	7.554958224	18.98626428	1.32E-05	0.000211762	7.095135953	7.036901535	5.852006739	7.283202271	7.50432735	6.432989667	8.149193593	8.171656444	7.89508952	7.756292511	7.921310818	7.621003721
UBE2C	ENSG00000175063	2.559159863	-0.294317762	18.98365381	1.32E-05	0.000211843	0.539206275	0.082548214	0.076808601	0.833424347	0	0.330787948	1.28613236	0.64953624	1.53745349	0.903314247	0.453939999	1.471887076
GIMAP6	ENSG00000133561	-0.978208582	4.519472468	18.9781162	1.32E-05	0.000212042	4.730510463	4.826920097	5.041528323	4.660783524	4.984012309	5.255949864	3.868689234	4.997080733	3.946289026	3.337674627	3.663840641	4.437924619
KCNH3	ENSG00000135519	1.780667997	0.588744656	18.97909333	1.32E-05	0.000212042	0.422103374	0	0.523520893	1.003827193	1.031195745	0.739865599	1.453370157	2.005011312	1.53745349	1.186833114	1.733053339	1.835526622
NCAPH	ENSG00000121152	1.817835312	-0.32607222	18.96514019	1.33E-05	0.00021328	0.226434301	0.372320782	0.409357603	0.69096031	0.36137559	0.27042139	0.831321297	1.056903478	1.593659229	1.359883178	0.841874252	0.632736841
RFX5	ENSG00000143390	0.720380141	5.502271756	18.95464346	1.34E-05	0.000214246	5.098097572	5.154833189	4.750577073	5.186236917	5.565309053	5.031091307	5.396564067	5.88273386	5.923131396	6.098869267	5.899386782	5.688884205
H1-5	ENSG00000184357	1.943525	0.650715011	18.95197818	1.34E-05	0.000214336	1.130653253	0.771158981	0.219149505	1.003827193	0.46418061	0.444433987	1.453370157	2.70399534	1.957192384	1.805303004	0.92450086	1.70627915
GDF7	ENSG00000143869	-1.406555632	5.16640887	18.94435078	1.35E-05	0.000214984	6.917243263	5.762679747	5.231989749	4.843076792	5.899305802	5.75443699	5.283425747	4.317340728	3.62751804	5.817950048	3.687694246	4.079244652
GRIK3	ENSG00000163873	2.234964231	0.977843328	18.92994541	1.36E-05	0.000216402	0.647513465	0.372320782	0.629308921	1.61658167	0.853204386	0.549777757	1.05592476	2.946774564	2.211837727	0.762379605	1.686458422	2.646247321
KIFC2	ENSG00000167702	0.864701323	3.350109241	18.91939703	1.36E-05	0.00021739	3.083613578	3.288966296	2.887103928	3.094209875	2.711644477	3.038366419	3.960435806	3.391862076	3.810588244	3.965508205	4.000211068	3.636710534
SLC22A16	ENSG00000004809	-2.096950908	1.251323528	18.91092418	1.37E-05	0.000217892	2.608382068	2.235684583	1.459345759	1.449625711	2.545734549	2.032947575	0.443270846	0.700910402	1.978458061	0.606171811	2.131197394	0.51416715
CDH11	ENSG00000140937	0.981715779	8.610053407	18.90941629	1.37E-05	0.000217892	8.446766639	8.31948791	7.653214677	7.90747273	8.216797435	7.577640697	8.950134849	9.210730143	8.96594855	9.366905699	7.834494885	9.143098692
GRIN2B	ENSG00000273079	2.223676105	-0.362775276	18.91070029	1.37E-05	0.000217892	0.422103374	0.234697586	0.285378002	0.416952365	0.46418061	0.072503757	1.013714647	0.64953624	0.656826864	2.568525227	1.925897914	0.892460099
UAP1L1	ENSG00000197355	1.041112699	3.65154826	18.89946123	1.38E-05	0.000218819	3.034588726	3.746859974	3.301374955	2.375401692	2.841454144	3.445684827	4.473872959	4.236955221	4.388929648	3.910902603	3.734249903	3.883873858
EYA4	ENSG00000112319	1.881130213	2.840843717	18.8974668	1.38E-05	0.000218836	2.060811656	1.82053745	1.857883292	4.710870733	1.486860909	1.939114118	3.926710858	1.342209064	3.23550076	3.877118812	4.574129511	3.101770366
HR	ENSG00000168453	1.536676369	2.747983827	18.85479706	1.41E-05	0.000223569	2.295316153	1.437075334	1.696874218	2.731383343	2.510133644	1.817811902	2.20064082	3.774123305	3.471277841	2.610250935	3.663840641	4.089648173
PPM1E	ENSG00000175175	1.366416274	1.989434459	18.8448506	1.42E-05	0.00022452	1.707464731	1.720970452	1.459345759	1.61658167	1.159296078	2.297790525	2.755942033	1.831466816	2.682605797	3.198708321	2.865165047	2.482210592
JPH4	ENSG00000092051	0.834004429	5.956486298	18.8361177	1.42E-05	0.000225114	5.470362773	5.602303761	4.238873978	5.274232759	5.693838761	5.780373107	5.936566872	6.318620737	6.145064929	6.467604995	6.646819629	6.254704028
EFHC2	ENSG00000183690	-1.430659912	3.845155661	18.83643692	1.42E-05	0.000225114	4.808407122	4.98012545	3.673184727	4.267773978	3.652575432	4.674293935	3.595771054	2.380760633	3.530068704	3.573917837	1.800240083	2.687927067
PCDH12	ENSG00000113555	1.308805836	3.683137074	18.82863374	1.43E-05	0.000225781	2.920484957	2.586252764	3.277166392	2.779117618	3.762566847	3.126147383	3.631101589	5.250843507	4.128547329	2.939742388	4.608900232	4.573817684
NA	ENSG00000228393	-1.085855163	2.148786812	18.82272465	1.43E-05	0.000226263	2.66101541	2.913879815	2.71756201	2.945248931	2.52209849	2.802946377	1.977248811	1.736181348	1.674063899	1.706168106	2.456842221	1.931185639
C15orf39	ENSG00000167173	0.887853721	5.133661996	18.81860501	1.44E-05	0.000226315	4.699393442	5.073910685	4.247206358	4.437278364	5.030824109	4.488042436	5.418973532	6.307269692	5.398146303	5.007142005	5.755860857	5.625946855
LCN6	ENSG00000267206	-1.759873082	-0.381374334	18.81923741	1.44E-05	0.000226315	1.092837985	1.083279461	0.948302229	1.326519509	0.650121563	0.826274141	0.443270846	0.295682528	0.547241434	0	0.338139952	0.451015749
PDK4	ENSG00000004799	-1.504931257	7.510788313	18.79756342	1.45E-05	0.000228605	7.961635205	8.179108935	8.639177856	7.452385341	6.60235487	8.435954106	5.093848628	7.056373427	6.902876375	5.968582217	5.89683092	7.654676344
TRIB2	ENSG00000071575	0.932001723	6.42218248	18.78997756	1.46E-05	0.000229296	5.747870335	5.858038545	5.876384318	6.149359596	6.590329857	5.346453984	7.052720715	7.583786766	6.853375593	6.858743118	6.066765815	6.534332871
ARFGAP1	ENSG00000101199	0.594823663	5.774836248	18.78508368	1.46E-05	0.000229664	5.425430143	5.379614535	5.413231722	5.675197202	5.411389999	5.534659813	6.014890311	6.165884828	6.055348047	6.24177718	6.054204976	5.792821148
INSYN2A	ENSG00000188916	2.461299804	0.076001698	18.77662372	1.47E-05	0.000230464	0.698763097	0.160627717	0.149733818	1.358294804	0.36137559	0.072503757	1.886599348	1.436157353	1.144622923	0.990160126	0.453939999	1.651153753
EMP2	ENSG00000213853	-0.671856845	5.851397431	18.77163737	1.47E-05	0.000230845	6.10446208	6.243861236	6.443198726	6.213741383	5.723934749	6.151664557	5.601047711	5.744198971	5.55853981	5.095487422	5.481763737	5.477384242
ZWILCH	ENSG00000174442	0.846416306	3.85343693	18.7619675	1.48E-05	0.000231797	3.306483375	3.655429398	3.609978188	3.49525121	3.390714502	3.525337757	4.326481581	3.526104057	4.636433261	4.5266362	4.153675317	4.155501708
EPHX2	ENSG00000120915	-0.750771009	4.312706669	18.75177285	1.49E-05	0.000232681	4.811320756	4.950208844	4.370559004	4.388100043	4.673972428	4.83662658	3.751573762	4.061354781	3.750049085	4.141828806	4.183341357	3.895779871
HERC3	ENSG00000138641	-0.655938352	5.780444629	18.75105505	1.49E-05	0.000232681	5.994680046	6.325577011	6.317279381	6.062812043	5.802068217	5.948733593	5.544726535	5.531869348	5.465588399	5.46309013	5.016948015	5.546985887
MOB3B	ENSG00000120162	-1.306836279	5.447577818	18.74216697	1.50E-05	0.000233545	5.544026601	6.402911378	6.299361027	5.244784898	5.311518687	7.360907306	4.282717936	5.622917523	4.67602104	4.835991196	3.657815102	4.947176441
ESPL1	ENSG00000135476	1.578859909	0.04547399	18.73418131	1.50E-05	0.000234014	0.698763097	0.436503147	0.467568199	0.787481899	0.512960379	0.330787948	1.321166824	1.275996119	1.565830056	1.484777135	0.798715823	0.939231045
ALCAM	ENSG00000170017	1.566910605	5.611720197	18.73494406	1.50E-05	0.000234014	5.133450658	5.096434414	4.157219572	4.673469291	5.274863698	3.672552569	5.065719111	5.647675933	7.521428226	8.088234114	6.587828663	5.543205973
CSPG4	ENSG00000173546	1.144218936	7.395531676	18.7328794	1.50E-05	0.000234014	7.272635214	6.615376	6.152943937	7.858318991	6.547800837	6.195950838	7.617856962	8.056501296	7.89018875	6.848609932	8.556028816	7.799155977
SCN2B	ENSG00000149575	1.058278514	3.052058827	18.72993562	1.51E-05	0.000234153	2.581327355	2.958280163	2.022266102	2.29559057	3.142067147	2.680707383	3.388418941	3.900361074	3.530068704	3.635835457	3.199734742	3.739388724
NA	ENSG00000228536	1.821002523	0.248365962	18.71972052	1.51E-05	0.000235187	1.167502589	0.613512973	0.409357603	0.290899499	0.413693629	0.694639746	1.250225899	0.889859605	1.386541231	1.731597741	1.181295617	2.260735647
TYMP	ENSG00000025708	1.390345683	2.158189028	18.71608411	1.52E-05	0.000235412	1.980253206	1.641509387	1.515612102	1.880032593	2.247287859	1.058205931	3.267895831	2.765613538	3.270404395	2.766040664	1.905700364	2.767839294
DSC2	ENSG00000134755	1.23084754	2.472842542	18.71260697	1.52E-05	0.000235618	2.49697902	2.022228512	2.254921912	1.766205122	1.604068085	2.312834029	2.958664322	3.049438644	3.345980627	3.992055015	2.511325798	3.101770366
KLF10	ENSG00000155090	1.071356426	5.454332574	18.68251137	1.54E-05	0.000239139	4.999354734	6.086490051	4.292193594	4.660783524	4.850413346	4.859858787	6.212095384	6.785995905	5.370261217	5.560317079	6.204379889	5.370522163
SHCBP1	ENSG00000171241	1.80775534	0.972273386	18.67283876	1.55E-05	0.000240128	0.359783154	1.042616589	1.066018709	1.119598389	0.890602827	0.739865599	2.143064566	1.524359981	2.247311532	2.006204728	0.92450086	3.284941953
ARHGEF6	ENSG00000129675	-0.783529165	6.010343351	18.66353912	1.56E-05	0.000241074	6.451200554	6.308528488	6.335954829	6.472443995	6.273910074	6.152710062	5.128874423	5.702270079	5.629152473	4.841841142	6.223883966	5.724368389
H4C8	ENSG00000158406	0.751440461	4.861817632	18.65514428	1.57E-05	0.000241909	4.434252094	4.393791916	4.539514383	4.411006209	4.602520754	4.674293935	5.031752186	5.683236575	4.602592851	5.332068657	5.288614336	5.284837823
ZNF503	ENSG00000165655	0.900054176	6.098036891	18.65303718	1.57E-05	0.000241948	6.098511112	5.838870777	4.855127564	4.704704107	5.596764037	5.716759371	6.534797574	6.731450473	6.076457835	6.25059945	6.573496586	6.514199892
RAB6B	ENSG00000154917	0.9259019	3.550424855	18.64806308	1.57E-05	0.000242351	3.273057787	2.958280163	2.65631134	3.344759675	3.545274386	3.082924429	3.437140958	3.954282727	4.311443822	4.098506332	4.110208245	4.05290282
NA	ENSG00000235848	1.613376259	1.470488901	18.63882442	1.58E-05	0.000243298	1.203434113	1.498499714	1.835953222	0.963076	0.853204386	0.9077985	2.343809383	0.889859605	2.546841008	2.450970093	2.511325798	2.367192185
RAI2	ENSG00000131831	-1.121892327	5.299546107	18.63490507	1.58E-05	0.00024357	5.712461345	5.476292966	5.757465925	5.858567109	5.421007163	6.576239672	4.418329208	4.906979893	5.146642372	3.559789881	3.865529105	5.227108343
LRRN3	ENSG00000173114	2.164612573	0.767007624	18.62103143	1.59E-05	0.000245118	0.594375997	1.042616589	0.348699184	1.419819906	0.512960379	0.27042139	1.05592476	1.342209064	1.845891475	3.449175508	1.536900954	2.384195537
SOAT2	ENSG00000167780	1.513176697	-0.328383678	18.60251117	1.61E-05	0.000247148	0.594375997	0.497951383	0.348699184	0.532871113	0.1919733	0.444433987	1.013714647	1.056903478	0.853800547	0.903314247	0.964104775	1.2671417
RAB44	ENSG00000255587	-2.101530117	0.336901865	18.60171945	1.61E-05	0.000247148	1.402040734	1.000774297	1.569766133	1.590063171	1.889153038	1.127910863	0.163362821	0.540950823	0.853800547	0.367504425	1.309818819	0
SLC7A6	ENSG00000103064	0.654957456	5.509167002	18.59655861	1.62E-05	0.000247586	5.300357886	5.147661317	4.942383968	5.374752946	5.209775075	5.106409992	6.198027992	5.907547085	5.751550503	5.631277842	5.918412772	5.537517469
SOX13	ENSG00000143842	-0.815229404	6.222087078	18.5805719	1.63E-05	0.000249437	6.689165903	6.667286845	6.641918119	6.429152663	6.248928931	6.67195707	5.895024157	6.254517735	5.620723943	5.040590781	5.292508618	6.116547242
NA	ENSG00000260633	-1.709481358	-0.30255444	18.57629229	1.63E-05	0.000249763	1.238492436	0.867432852	0.988617757	0.833424347	0.814810621	1.433397835	0.310094593	0.36101811	0.157460577	0.491767892	0.397201521	0.74229747
SERTM2	ENSG00000260802	2.864339341	7.86473108	18.55710769	1.65E-05	0.000252054	5.699938596	5.078946435	6.81514949	4.959006376	2.158092753	8.333876568	10.83160588	7.674928062	9.585302675	6.343211674	7.502593498	8.713175269
LINGO2	ENSG00000174482	1.405479911	6.392764923	18.54533239	1.66E-05	0.000253379	5.161122327	4.856546376	5.736903641	6.570653947	5.687212241	5.518529377	5.509087865	5.578969975	7.184291088	6.701138116	7.759455904	7.564785016
CENPF	ENSG00000117724	1.403938785	2.824850211	18.54037356	1.66E-05	0.000253802	2.328235791	2.180530215	1.72100519	2.847882301	2.371522552	2.204078524	3.692594813	2.283007358	3.902458506	4.522999772	2.833440005	3.414730336
MDFI	ENSG00000112559	1.609981163	1.191767763	18.53804367	1.67E-05	0.000253875	0.887290533	1.305776316	0.906827632	1.003827193	1.385716985	0.826274141	2.426573125	2.859035762	2.298938525	1.781150567	0.964104775	1.90785892
SLC12A7	ENSG00000113504	0.780725191	5.42414634	18.536035	1.67E-05	0.000253906	4.848672064	5.00414949	5.169793825	5.541458274	4.908540166	4.671378824	5.584921666	6.139361515	5.938133426	5.453570301	5.408295372	5.97220401
LINC00987	ENSG00000237248	-1.15788334	1.925075452	18.53341279	1.67E-05	0.000254019	2.983839158	2.771839547	2.729506161	2.102722453	2.34482462	2.534365903	1.545134079	1.899015701	1.798850096	1.829057749	1.309818819	1.810586878
KCNJ5	ENSG00000120457	1.348289264	1.191504261	18.52805039	1.67E-05	0.000254497	1.203434113	0.957682117	1.209376788	1.003827193	1.276943878	1.257964368	2.237786803	2.572253189	1.47896896	2.163959486	1.536900954	2.125713396
HSPB8	ENSG00000152137	1.590264214	7.407615175	18.52206153	1.68E-05	0.000255061	6.528482566	6.248338246	6.267970161	7.513193347	6.471182688	5.662007164	7.478356714	7.335692334	8.502206626	5.083193069	8.916913665	8.371737317
NPM3	ENSG00000107833	1.035275165	2.362578616	18.51963088	1.68E-05	0.000255149	2.344418143	1.867857312	1.857883292	2.19359672	2.34482462	1.919592193	2.913463884	3.14527985	2.745979508	3.198708321	3.069619721	2.573988138
STIM1	ENSG00000167323	-0.675530068	6.287933702	18.51140838	1.69E-05	0.000256015	6.889250806	6.611037016	6.201990732	6.681565643	6.416944919	6.697256714	5.849252409	6.197529472	6.132076553	5.572682088	5.853992038	5.903103704
STXBP5	ENSG00000164506	-0.634487694	6.359393742	18.50027189	1.70E-05	0.000257276	6.412389456	6.743000703	6.854539863	6.780896955	6.619858604	6.460269005	6.293735429	5.858900676	6.038994247	6.103746395	5.70563418	6.093470781
MLLT11	ENSG00000213190	1.04378391	4.420243342	18.49241902	1.71E-05	0.000258099	3.911534079	3.340197148	4.18784307	4.388100043	4.016259586	3.240705588	4.152607651	4.484251659	5.325322893	4.720082653	5.088129518	5.188911073
FAT3	ENSG00000165323	1.274088853	5.641453268	18.4784022	1.72E-05	0.000259764	5.203878422	5.061243868	5.147709775	5.339367144	3.986342908	4.54329966	5.480316688	5.535411509	5.448544977	6.914626455	7.50175275	6.55794004
PRDX6	ENSG00000117592	1.130514373	7.34367165	18.46914309	1.73E-05	0.000260788	6.466991694	6.497150956	6.449531157	7.089145378	7.30969257	6.390192198	7.208777691	7.208340457	8.954591768	8.081451092	8.55987092	7.390621083
F3	ENSG00000117525	-1.542358059	4.296054722	18.4576709	1.74E-05	0.00026212	5.133450658	4.073864695	5.665647761	4.657594576	3.674182892	5.410790712	3.832722096	2.544397057	3.471277841	4.224756062	2.199157143	3.650830583
NRN1	ENSG00000124785	-1.218175255	2.451612901	18.43747975	1.76E-05	0.000264668	2.808290248	2.913879815	3.252544664	2.88107336	3.390714502	2.983014122	1.999048349	2.801359532	2.34878169	1.258562583	1.843353611	1.954141184
ABCA10	ENSG00000154263	-1.507307382	5.233682338	18.42851418	1.76E-05	0.000265671	5.049570774	6.170272516	6.870808834	5.723270557	5.734257468	5.25400265	4.666673061	3.911307839	5.402086251	4.229226291	1.965464017	4.425658423
KIF11	ENSG00000138160	1.33193368	1.864811245	18.42543607	1.77E-05	0.000265855	1.57658552	1.585994804	1.79106695	1.507451248	1.219318877	1.859389568	2.663414066	2.045321077	2.985379028	3.370420966	2.003973917	2.559091621
HNRNPAB	ENSG00000197451	0.631024022	5.835263378	18.38029736	1.81E-05	0.000271978	5.472204935	5.244961368	5.595591559	5.605746197	5.8215631	5.267578275	6.144018786	6.330902681	6.174156198	5.919637321	6.178308206	6.021940432
RERG-AS1	ENSG00000255660	2.098727866	-0.06752041	18.37232413	1.82E-05	0.000272867	0.594375997	0.305149601	0.219149505	0.69096031	0.066869949	0.444433987	1.136811476	1.660345743	1.28778422	0.550103566	0.708321218	1.759375498
DUOXA1	ENSG00000140254	3.24766572	0.767292927	18.33200697	1.86E-05	0.000278447	3.140325646	0.372320782	0.467568199	0.078405853	0.250678835	0.207418193	2.343809383	0.798476121	2.733525518	2.637412366	0.21222745	0.688556932
HOXB5	ENSG00000120075	-1.568449201	0.733873943	18.31380761	1.87E-05	0.000280093	2.173795608	1.33973822	1.276045193	1.642621511	2.722055193	1.589792608	1.013714647	1.016920544	0.985674506	0.606171811	0.708321218	0.688556932
DOK3	ENSG00000146094	1.132709948	2.189310963	18.31724846	1.87E-05	0.000280093	1.548922094	2.04299252	1.79106695	1.812819237	2.013022295	2.235997011	2.830786533	3.319746391	2.281933979	2.610250935	2.844092723	2.984020191
BUB1B	ENSG00000156970	2.105957291	0.208911145	18.31435265	1.87E-05	0.000280093	0.594375997	0.913263074	0.149733818	0.640164665	0.30708866	0.388729714	1.213402921	1.170604828	2.264726614	2.610250935	0.798715823	1.191883692
RIMKLA	ENSG00000177181	1.476784021	1.433951772	18.3137909	1.87E-05	0.000280093	1.130653253	1.270995615	1.308258587	1.043458854	2.218164608	0.826274141	2.426573125	2.364921491	2.518084703	1.96391519	1.483392692	2.417612603
LOC101927751	ENSG00000259583	-1.112504235	2.614746326	18.3078607	1.88E-05	0.000280454	3.322910172	3.235849016	3.029168829	3.211931749	3.118618152	3.232817782	2.489527007	2.665720273	1.822562509	2.106803724	1.427823161	2.497918052
NA	ENSG00000275322	-1.295663507	2.259408486	18.307925	1.88E-05	0.000280454	3.455465551	3.053450117	2.426154933	2.49457136	2.762962678	3.14308038	1.545134079	1.405516027	1.725280695	2.254458068	2.456842221	1.785208407
ISM1	ENSG00000101230	1.712703037	1.765225746	18.3049965	1.88E-05	0.000280619	0.9308097	1.305776316	1.430367687	1.835573401	1.648408645	0.549777757	2.607748346	2.266051252	2.040436622	3.180357177	1.755798354	3.439343488
PRRG4	ENSG00000135378	-1.615795332	0.044401072	18.27072862	1.92E-05	0.000285192	1.520717839	1.498499714	0.774730996	1.260789017	1.189619609	1.093479337	0.73067883	0.423522578	0.428642694	0.903314247	0.338139952	0.384972961
CD28	ENSG00000178562	1.487499884	1.264910458	18.2708084	1.92E-05	0.000285192	1.014097311	1.042616589	0.629308921	1.191920233	1.648408645	1.226533503	2.377486743	2.316333173	2.473846106	2.200842893	1.588495412	1.471887076
JUP	ENSG00000173801	0.978108139	6.041859759	18.25783122	1.93E-05	0.000286869	5.194981839	5.140453614	6.240061914	5.700209204	5.589675159	5.329911293	5.930907469	7.532421061	6.841093221	6.138620945	6.018206286	6.680865699
WDR76	ENSG00000092470	0.873077517	3.059683985	18.19729476	1.99E-05	0.000295863	2.699267395	2.528526738	2.741352238	2.755447894	2.924935331	2.915632271	3.624104361	3.049438644	3.515594063	3.559789881	3.71115986	3.699190053
SUSD5	ENSG00000173705	1.033897116	4.13288438	18.16528156	2.03E-05	0.000300606	3.432940969	3.565006152	4.40820117	3.682612521	3.054157705	3.746435819	4.999672044	3.985694123	4.812535351	4.760792191	3.891437445	4.714904709
CCDC158	ENSG00000163749	1.641749348	0.922916567	18.14129766	2.05E-05	0.000304139	0.887290533	1.16132045	0.820120457	1.449625711	0.560144627	0.498067167	2.237786803	1.095808138	2.298938525	1.756586895	1.843353611	1.70627915
HOXA6	ENSG00000106006	-1.489222609	2.393349794	18.13158467	2.06E-05	0.000305417	4.132643258	3.271476937	2.426154933	2.279084502	2.841454144	3.952589413	2.360746328	2.178146036	1.386541231	1.852427687	1.662584205	1.90785892
RHOU	ENSG00000116574	-1.04379531	5.053917504	18.11384753	2.08E-05	0.000307996	5.696790851	6.400902027	5.651592192	5.014901759	4.838501569	5.618778336	4.781185689	5.067276142	4.13802809	4.597503765	3.734249903	4.446044525
MYO5C	ENSG00000128833	-0.835916181	5.602869195	18.09386114	2.10E-05	0.000310866	5.853410388	6.072672011	6.252532277	6.083158918	6.056679585	5.24814519	4.72342928	5.503214548	5.190585059	4.551837742	5.140922537	5.552637252
THAP5	ENSG00000177683	-0.69036195	4.886665068	18.09274	2.10E-05	0.000310866	5.275254291	5.280367694	5.231989749	5.122901535	5.12993003	5.275278803	4.269325714	4.279821089	4.920857566	4.369472429	4.681974432	4.724950238
C1R	ENSG00000159403	-1.086367229	6.170242428	18.07458089	2.12E-05	0.000313562	6.747373478	6.409922147	6.862019255	6.754274183	6.293239093	6.310928451	5.740221709	6.257737834	5.538991826	5.217497608	3.191416136	5.502907218
RIPOR2	ENSG00000111913	-1.765993144	7.725665483	18.04836733	2.15E-05	0.000317622	8.650649673	8.259762731	8.089812534	8.668611702	6.167476403	8.669912488	7.017775451	5.297482871	6.142712087	4.576606601	7.844808376	7.117596964
AFAP1	ENSG00000196526	0.817541928	7.38688918	18.04203931	2.16E-05	0.000318392	6.958567759	6.632602601	7.362905525	7.377316666	6.670458796	6.330463567	7.726793532	7.955018146	7.662781666	7.420381342	7.557835956	7.970429681
ACSM1	ENSG00000166743	-1.617220126	1.093124725	18.02983249	2.17E-05	0.000320151	2.155568774	2.180530215	1.921741622	2.02566269	1.359282852	2.138041576	0.677596158	0.750517869	1.067336619	0.301113967	1.588495412	1.303347948
LOC101929710	ENSG00000251314	1.523668274	-0.032738917	18.02158728	2.18E-05	0.000321252	0.359783154	0.667998254	0.409357603	0.833424347	0.512960379	0.388729714	1.250225899	1.016920544	1.386541231	1.454552579	1.147292578	0.794107851
BTC	ENSG00000174808	-1.555607483	0.74854055	18.00643881	2.20E-05	0.000323527	1.491951187	1.498499714	2.238298409	1.985532225	1.851716503	1.127910863	0.970232239	0.798476121	0.943041986	1.111349874	0.338139952	0.74229747
RAB9B	ENSG00000123570	1.42085888	5.159461792	17.99411244	2.22E-05	0.000325336	4.016254638	4.525042856	3.983579797	4.673469291	5.432146756	3.2718325	4.649546091	4.254254703	6.139175613	5.908531435	6.331896276	5.707579961
PRKAR2B	ENSG00000005249	-1.013077267	4.554815903	17.95598365	2.26E-05	0.000331621	4.739716183	4.950208844	5.41877496	4.54819813	4.864578858	5.192297289	3.468731546	4.210610717	5.192861168	4.083771509	3.378910486	4.175174099
MDH1	ENSG00000014641	0.831486923	5.915374051	17.94731377	2.27E-05	0.000332537	5.433016771	5.306363615	5.134295237	5.855787094	5.804519533	5.282938446	6.089179667	5.820219635	6.993144005	6.171511422	6.775520363	6.189698714
PTPN3	ENSG00000070159	0.978751141	4.011362211	17.94867909	2.27E-05	0.000332537	3.959601069	4.012021413	3.394340601	3.564992243	3.142067147	3.184563259	4.364764989	3.838622496	4.514347128	5.255247216	4.602640297	4.497738368
ADGRE5	ENSG00000123146	1.423454306	8.513783078	17.90221867	2.33E-05	0.000340206	7.943158545	8.270532291	6.885562589	8.612486735	6.670458796	6.824732757	9.609462203	8.590275538	9.584544436	7.893928572	8.951191227	8.809548631
LY75	ENSG00000054219	-1.358847325	0.624237394	17.88179359	2.35E-05	0.000343569	1.707464731	1.585994804	1.174850518	1.668199668	1.773796692	1.638370827	0.73067883	1.016920544	0.547241434	1.223143593	0.660907254	0.844121928
STEAP4	ENSG00000127954	-1.254863761	5.889440598	17.82451187	2.42E-05	0.000353557	6.465142859	5.790574299	6.50964156	6.570653947	6.691802026	5.591280209	4.542281316	5.045083624	5.838437134	3.635835457	4.978787481	6.253547882
NA	ENSG00000248774	-1.463176525	-0.342563889	17.82386248	2.42E-05	0.000353557	0.842417661	1.000774297	0.820120457	0.963076	1.064302857	1.226533503	0.443270846	0.64953624	0.365474818	0.367504425	0.338139952	0.451015749
GZMK	ENSG00000113088	-1.451681026	0.591194171	17.76355091	2.50E-05	0.000364469	1.804239644	1.042616589	1.339768383	1.812819237	1.411675475	2.1878505	0.831321297	0.540950823	0.943041986	0.810903748	0.798715823	0.892460099
FOSL1	ENSG00000175592	1.897899895	-0.205871042	17.76263111	2.50E-05	0.000364469	0.226434301	0.720500492	0.348699184	0.74002816	0.30708866	0	1.213402921	1.436157353	1.106497245	1.072073654	1.040193097	0.632736841
LYST	ENSG00000143669	-0.657797147	7.530410846	17.75339561	2.51E-05	0.000365917	7.735667852	7.781743146	7.995588597	7.820322481	7.800154676	7.782330993	6.960595985	7.020804761	7.35254099	6.987681889	7.107164222	7.568973693
NEFH	ENSG00000100285	2.196739355	1.266579367	17.74341215	2.53E-05	0.000367515	1.092837985	0.720500492	0.409357603	0.74002816	1.24841907	1.022048441	3.013243402	1.524359981	1.868849197	4.174647055	0.50853124	2.434035283
EPOP	ENSG00000273604	1.360626383	1.160187676	17.74103019	2.53E-05	0.000367648	1.203434113	1.372918993	0.906827632	1.191920233	0.814810621	1.288725048	2.256007186	2.691349477	1.913696895	2.145158042	1.536900954	1.651153753
MIER2	ENSG00000105556	0.695252594	4.478870083	17.73531443	2.54E-05	0.000368427	4.18300369	3.974682745	3.963492341	4.250944688	4.364111734	4.211293118	4.881417078	5.064827098	4.669498055	4.645117935	5.037977893	4.606786744
ZNF711	ENSG00000147180	1.065351645	4.866035401	17.7236309	2.55E-05	0.000370367	4.137294817	4.928054926	4.684618942	3.663663069	3.973329095	4.392147555	6.136662343	4.735887146	5.231015517	5.919637321	4.904396382	5.245834306
H2BC10	ENSG00000278588	1.566659268	0.946795473	17.71221039	2.57E-05	0.000372267	0.9308097	0.497951383	1.066018709	0.69096031	1.359282852	0.98496141	1.631408687	2.283007358	1.53745349	2.525556691	1.278745396	1.954141184
ECHDC2	ENSG00000121310	-0.660015086	6.86615998	17.69977719	2.59E-05	0.000374377	6.850826096	7.2710774	7.515996719	6.959838591	7.094692826	7.253901715	6.489315242	6.298957927	6.593983026	6.82665329	6.439424245	6.38077907
INPP1	ENSG00000151689	-0.735216549	4.314352697	17.68034474	2.61E-05	0.000377886	4.611862442	5.001499822	4.563067055	4.729214021	4.779914699	4.334345678	3.897991712	4.095349529	4.315627457	4.023279537	3.71115986	3.784913916
FOLH1	ENSG00000086205	1.669060529	1.006821811	17.66595758	2.63E-05	0.00038016	1.130653253	0.820098835	0.774730996	0.963076	0.734814801	1.194402598	1.977248811	2.231529209	2.264726614	2.690247652	1.278745396	0.794107851
HCP5B	ENSG00000281831	-1.610510836	0.070467598	17.66557005	2.63E-05	0.00038016	1.491951187	1.33973822	1.339768383	0.877948803	1.385716985	1.022048441	0.925398449	0.798476121	0.365474818	0.430973642	0.21222745	0.51416715
ORC6	ENSG00000091651	1.461529331	1.131224775	17.66131399	2.64E-05	0.000380675	0.796104157	0.820098835	0.906827632	0.787481899	1.462231906	1.460669529	2.083094652	1.309482416	2.473846106	2.08723729	2.113695197	1.810586878
CUZD1	ENSG00000138161	-1.358004487	0.287371142	17.6550302	2.65E-05	0.000381598	1.306152342	1.498499714	1.487753217	1.156212447	1.219318877	1.513713424	0.781877488	0.798476121	0.547241434	0.810903748	0.798715823	0.243061154
LINC00896	ENSG00000236499	-1.758905623	-0.660054453	17.63938103	2.67E-05	0.000384412	0.842417661	1.000774297	0.774730996	0.58751509	0.927056248	0.826274141	0.083992464	0.227247147	0.29941401	0.231520332	0.754226384	0.384972961
SPAG17	ENSG00000155761	2.416523627	0.294541151	17.63492419	2.68E-05	0.000384975	0.842417661	0.613512973	0	0.69096031	0.30708866	0.072503757	0.879126575	1.133691159	2.080324178	1.514381456	0.92450086	2.588732412
STING1	ENSG00000184584	-0.913869754	4.596358062	17.61684488	2.70E-05	0.00038831	5.109978453	4.944702176	4.863281669	5.150386422	5.18552999	4.54329966	4.20043385	4.989353166	4.211711432	4.01294627	3.140471332	3.993200019
TMEM107	ENSG00000179029	1.160562569	4.742324254	17.59198248	2.74E-05	0.000393074	4.6051624	3.675515343	3.953342747	4.673469291	3.351019088	4.141385889	5.044911199	5.77748462	4.616224415	4.151281873	5.4261302	5.688884205
FHAD1	ENSG00000142621	1.838014757	1.078937369	17.58239305	2.75E-05	0.000394715	2.539769536	1.122827584	0.523520893	0.532871113	0.997311007	0.647950135	2.520002891	2.065061324	1.845891475	1.805303004	0.964104775	2.332572214
ITGA4	ENSG00000115232	1.103723021	4.75973822	17.57115596	2.77E-05	0.000396706	4.718144076	3.832839872	3.445926862	4.399598587	4.588364872	3.77387449	5.493814671	5.235681843	5.584776354	4.9914386	3.751328107	5.443311865
SPRY4	ENSG00000187678	1.252415278	5.137102544	17.55997639	2.78E-05	0.000398695	4.15575251	4.161926318	4.389502852	4.91961508	5.224495107	3.091673237	5.663807628	6.896168706	5.892651064	4.809368865	5.185583	5.786439993
ATP11A	ENSG00000068650	-0.739207067	6.960020051	17.54500954	2.81E-05	0.000401494	7.161145207	7.383209078	7.225224063	7.207809892	7.646037259	6.971188837	6.086636758	6.595535405	6.662101162	7.147956703	6.6098438	6.274218064
GCNT4	ENSG00000176928	-1.054144173	3.252047387	17.5185116	2.85E-05	0.000406772	3.695151194	4.012021413	3.340841155	4.122681561	3.509661982	3.746435819	3.045026467	3.029481979	2.48874354	1.706168106	2.801001609	3.122183987
LGMN	ENSG00000100600	0.714563644	4.869431936	17.50908216	2.86E-05	0.000407782	4.467878229	4.487663481	4.549655504	4.670308291	4.164841578	4.783619564	5.270040125	5.641115124	5.18144454	4.815327539	5.185583	5.224750415
PTN	ENSG00000105894	0.871452042	5.608213925	17.50928269	2.86E-05	0.000407782	4.907037729	4.793612736	4.992807648	5.684627592	5.382147765	5.142644322	5.557637778	5.358745635	6.584479314	6.299243909	5.823364106	6.220793806
PTGES3L	ENSG00000267060	1.544599103	3.018305739	17.50881326	2.86E-05	0.000407782	2.699267395	1.958080842	0.523520893	3.122241511	2.557408933	1.817811902	3.363426679	3.261052993	4.08998869	3.152385222	3.981034323	3.765578756
NA	ENSG00000271474	-1.412653897	0.497500765	17.49469914	2.88E-05	0.000410462	1.756663484	1.796282471	1.37060466	1.507451248	1.128321478	1.513713424	0.443270846	0.483431131	0.853800547	1.111349874	0.841874252	0.794107851
LILRB1	ENSG00000104972	1.272500991	1.246277349	17.48515631	2.90E-05	0.000412168	0.9308097	1.083279461	1.276045193	1.043458854	1.462231906	1.405600668	2.20064082	2.396427766	1.593659229	2.339613312	2.078040638	1.622780511
FCGBP	ENSG00000275395	1.696445806	2.517464652	17.475708	2.91E-05	0.000413861	1.959390573	2.161666691	2.041556999	1.880032593	2.158092753	0.867612095	3.993390361	3.19091399	2.695505204	5.984535009	2.022850124	3.142312789
RARRES2	ENSG00000106538	-0.883518174	4.725125771	17.46088176	2.93E-05	0.000415861	5.260406235	4.724598385	4.932084246	5.490393745	5.308067586	4.844412292	4.313491314	4.583399938	4.35680979	4.377549475	3.07866881	4.130527886
BZW2	ENSG00000136261	0.970238371	4.26748892	17.46170558	2.93E-05	0.000415861	3.590492701	3.655429398	3.774661993	3.976783887	4.63868889	3.382919468	4.726699355	4.590227901	5.064503794	3.782958595	5.067823211	4.462148506
FAM102A	ENSG00000167106	0.836648957	6.307356847	17.45993834	2.93E-05	0.000415861	6.054923794	5.933650723	5.248685683	5.57057331	6.367236249	5.753058929	6.240969159	7.042126522	6.958113266	6.371796307	6.884028166	6.252390809
PDE2A	ENSG00000186642	-1.147160806	4.940649879	17.46444764	2.93E-05	0.000415861	5.047101054	5.29775025	6.128344721	5.607399896	5.509308135	4.854728309	3.566870139	5.272230305	4.711379618	3.3623038	4.166464103	4.524824859
TRIM63	ENSG00000158022	2.191089319	2.740156758	17.4509209	2.95E-05	0.000417476	0.887290533	2.142553252	4.324052358	1.563048088	1.064302857	1.817811902	3.838779234	4.912438604	3.190649139	2.372316171	1.662584205	4.165371435
TMEM255A	ENSG00000125355	-1.871648305	1.819350524	17.42055118	3.00E-05	0.000423832	2.137108715	3.001354746	3.095277885	1.944253462	1.832627529	3.168112963	1.515189975	0.596264885	1.750223007	2.200842893	0.61188193	0.892460099
ZNF516	ENSG00000101493	-0.81534905	7.803164184	17.41365447	3.01E-05	0.000425005	8.306418167	8.170878348	7.720964903	7.982665781	8.103658722	8.476390899	7.370645955	7.564846625	7.603705675	6.39187262	7.439015693	7.069133177
AGAP2-AS1	ENSG00000255737	1.15932546	2.028547134	17.4111112	3.01E-05	0.000425206	1.780647672	1.468114401	1.879484993	1.789700437	2.142675656	1.614286172	2.768688873	3.26958538	2.864941116	2.677219124	2.078040638	2.482210592
TRIM29	ENSG00000137699	1.862485671	1.573709259	17.39422707	3.04E-05	0.00042863	1.272718994	0.720500492	1.459345759	2.211104334	0.927056248	0.549777757	2.394035134	1.854336331	2.656455731	1.072073654	3.051349464	2.674167179
TDRD10	ENSG00000163239	-1.15654712	1.75335538	17.38836551	3.05E-05	0.000429212	2.191795036	2.340044188	2.4977408	2.279084502	2.545734549	2.802946377	1.764639092	1.686069754	1.750223007	1.223143593	1.112468733	1.86004255
MAMDC4	ENSG00000177943	1.107639927	2.461215734	17.38893941	3.05E-05	0.000429212	2.452880434	2.022228512	1.672332748	2.577903124	2.203379511	1.775000342	2.92489745	2.765613538	3.134919156	2.906634968	3.651764291	3.070597913
TNXB	ENSG00000168477	-1.150110417	8.71823425	17.37792271	3.06E-05	0.000431205	9.181842898	8.660385876	9.522783886	9.427944288	9.279036659	8.594012012	8.190337464	8.635123789	7.821610143	7.619107761	6.204379889	8.294021146
RGS7	ENSG00000182901	2.224659513	-0.141752387	17.35417098	3.10E-05	0.000436252	0.887290533	0.160627717	0.149733818	0.476075667	0.36137559	0.330787948	1.545134079	0.64953624	1.448812902	3.55267368	1.040193097	0.574669753
ARRB1	ENSG00000137486	-0.848633246	4.131971933	17.34991146	3.11E-05	0.000436855	4.557370091	4.36522129	4.378166419	4.203625555	4.903975238	4.638917713	3.658755988	4.583399938	3.798681938	3.261159159	3.663840641	3.752543169
GAMT	ENSG00000130005	1.210533677	1.778794058	17.33250795	3.14E-05	0.000440117	2.137108715	1.614019102	1.174850518	1.449625711	1.385716985	1.753108533	2.410395859	3.01939916	2.281933979	2.450970093	2.563826454	2.165597666
TPCN1	ENSG00000186815	-0.622519426	6.072732577	17.33257334	3.14E-05	0.000440117	6.362607917	6.369393821	6.507041777	6.225634127	6.06590415	6.568426107	5.653535409	6.135865724	5.751550503	5.664665997	5.518804125	5.783238799
LGI3	ENSG00000168481	-1.686279808	0.287442626	17.32624557	3.15E-05	0.000441191	1.804239644	1.641509387	0.577384325	1.449625711	1.648408645	0.946895778	1.013714647	0.596264885	0.547241434	0.491767892	0.50853124	0.51416715
ABCA5	ENSG00000154265	-0.906365728	5.803179872	17.31741493	3.16E-05	0.000442567	6.10446208	6.521398788	6.558167628	5.883349081	5.621999403	6.179630612	5.516664254	4.848380714	5.546130868	5.871835255	4.488451292	5.149674912
KCNA4	ENSG00000182255	1.948561445	0.972043375	17.31707381	3.16E-05	0.000442567	0.796104157	0.497951383	0.523520893	1.389385304	0.30708866	1.405600668	2.162513082	2.213953386	2.229683658	1.111349874	1.147292578	2.279032904
AKR1C3	ENSG00000196139	0.958328037	3.978515847	17.31345674	3.17E-05	0.000443031	3.688827826	3.919607528	3.61642492	3.336806753	3.602741903	3.082924429	3.651891926	5.131876106	4.679271506	4.365416885	4.047066525	4.670547202
MINAR1	ENSG00000169330	1.303412868	1.872013421	17.3065273	3.18E-05	0.000444269	1.872785526	1.528258246	1.596099459	1.742320825	1.691426956	1.194402598	2.535002767	2.813080717	2.588928503	3.084927695	1.309818819	2.528829049
KCNE4	ENSG00000152049	1.519188668	6.436504967	17.28641275	3.21E-05	0.000448613	5.935821245	5.782879758	4.121406344	5.370863779	6.717394281	4.596518295	6.174273158	7.807547911	6.662922348	5.86323269	7.841157183	7.137162665
GLIPR2	ENSG00000122694	0.787010765	5.921368687	17.28114763	3.22E-05	0.00044927	5.714019073	5.273794858	5.645301046	6.161792755	5.257076106	4.989565557	5.996043274	6.141687346	6.395833758	5.8487801	6.59020356	6.451049956
MAMDC2	ENSG00000165072	-1.339799397	7.270123521	17.28039132	3.22E-05	0.00044927	7.665348561	7.44545791	7.485506487	8.393723462	6.828759031	8.256237636	7.291704843	5.54949382	5.750005601	5.600553234	7.296493674	6.796518323
SH3GL1	ENSG00000141985	0.683121541	4.769962729	17.27453789	3.23E-05	0.000450272	4.550411517	4.352801381	4.362911262	4.67662338	4.500382438	4.262555446	5.015801281	5.54774103	5.103740353	4.833057304	5.226868757	4.992233642
GCNT1	ENSG00000187210	-1.059527008	3.777127787	17.24774218	3.28E-05	0.000456279	3.94905706	4.083918999	4.711967274	3.176721896	4.588364872	4.440891607	2.426573125	3.069123013	3.354138717	3.531112014	3.393488413	3.593501775
LAX1	ENSG00000122188	-1.277669785	0.516269257	17.21023306	3.35E-05	0.000464981	1.338828413	1.405353761	1.515612102	1.358294804	1.534892342	1.879737525	0.781877488	0.933468533	0.853800547	0.990160126	0.841874252	0.451015749
CHST1	ENSG00000175264	1.331413623	1.460776808	17.20190875	3.36E-05	0.000466626	1.272718994	1.305776316	1.400795609	1.226765528	1.385716985	1.487435247	2.162513082	3.792001898	1.674063899	2.047289859	2.65134208	2.185133795
IL6ST	ENSG00000134352	-0.780529953	9.270492878	17.19649649	3.37E-05	0.00046756	9.401485689	9.856506534	9.596579145	9.603306306	9.60089692	9.564815959	9.077417887	8.611825775	8.925802423	8.725330662	8.478025521	9.06286902
MRPL17	ENSG00000158042	0.816827138	3.331662117	17.17293517	3.41E-05	0.000472994	3.149564643	2.891156476	2.810455943	2.813909621	3.551125249	3.020150607	3.789594759	3.938316783	3.640917197	3.776864433	3.705329141	3.726113232
LOC105377623	ENSG00000250326	-1.436798086	0.687471423	17.16080859	3.43E-05	0.000475619	1.804239644	1.936048402	1.696874218	0.833424347	1.304915614	2.051003527	1.013714647	0.933468533	0.708648333	0.762379605	0.754226384	0.939231045
AFF3	ENSG00000144218	-0.926339842	6.846612872	17.15072505	3.45E-05	0.000477746	7.222625372	7.430268834	6.617219119	7.338015856	7.541540293	7.01783673	6.724211503	5.808556542	6.118970181	6.82296114	6.418193844	5.30059656
WWC2-AS2	ENSG00000251359	-1.737421444	-0.17698044	17.14828842	3.46E-05	0.000477955	1.272718994	1.042616589	0.948302229	0.921140184	1.064302857	1.405600668	0.622485501	0.700910402	0.157460577	0.15839869	0.144895141	0.74229747
NA	ENSG00000277135	-0.98900897	3.639141393	17.14632758	3.46E-05	0.000478044	4.392059786	4.539727583	4.179159627	3.750039051	3.608364731	3.923482507	2.947496282	2.678591787	3.190649139	3.992055015	3.349305133	3.20106708
LOC105378909	ENSG00000231246	-2.037164593	-0.300209101	17.13448682	3.48E-05	0.000480627	1.491951187	0.913263074	0.864125343	1.389385304	0.734814801	0.783716691	0.310094593	0.540950823	0.365474818	0.081372149	0	0.844121928
TRAF2	ENSG00000127191	0.897334886	2.870745303	17.12263851	3.50E-05	0.000483226	2.686629091	2.421590883	2.592344484	2.451028087	2.752844035	2.633557214	3.203635434	3.79791253	3.153736034	3.06506024	3.334271472	3.608048959
BHMT2	ENSG00000132840	-1.929564352	3.378218314	17.11758495	3.51E-05	0.000483697	4.332460981	3.734147901	4.339721741	3.578544827	3.716450539	4.258676214	0.925398449	2.572253189	4.220662772	2.895428146	0.453939999	2.145793355
LRATD1	ENSG00000162981	0.972647474	4.605655502	17.11809987	3.51E-05	0.000483697	4.205326281	3.565006152	4.335820322	4.341166894	4.509426094	3.619091832	4.557052512	4.868179418	5.295979331	5.311136438	4.6182395	5.956658318
BRINP1	ENSG00000078725	2.341221992	0.912923759	17.10937579	3.53E-05	0.000485384	0.973054452	0	1.459345759	0.416952365	0.250678835	0.9077985	1.484611165	2.141427287	2.119138529	4.56957307	1.309818819	1.86004255
BHLHE22	ENSG00000180828	1.928810901	-0.072598513	17.10404218	3.54E-05	0.000486339	0.359783154	0.497951383	0.285378002	0.223486941	0.814810621	0.498067167	0.970232239	0.97579786	1.067336619	2.703159576	0.754226384	1.759375498
CADM2	ENSG00000175161	2.286806384	1.334713455	17.09388747	3.56E-05	0.000488536	0.698763097	1.235355659	1.276045193	1.082030855	0.650121563	0.072503757	2.426573125	0.798476121	1.891447306	6.107393452	2.65134208	2.482210592
DLK1	ENSG00000185559	2.4649963	0.193927132	17.06922489	3.60E-05	0.000494506	0.539206275	0.720500492	0.076808601	0.152769345	0	0.826274141	0.565185728	1.831466816	2.156935918	1.223143593	1.483392692	0.984533209
N6AMT1	ENSG00000156239	-0.701428848	5.102564857	17.04776745	3.65E-05	0.000499706	5.382975197	5.497133808	5.626261311	5.163934971	5.078192058	5.820398566	4.442395987	4.656786968	4.853395831	4.803385479	5.031001939	4.714904709
ABCG1	ENSG00000160179	1.577037917	3.384369412	17.04471192	3.65E-05	0.000500091	3.004353703	2.123183187	4.304223226	2.986499625	1.691426956	1.899802479	2.690461671	4.583399938	4.496031258	3.615490092	3.751328107	4.042229924
ADHFE1	ENSG00000147576	-1.034594317	4.073688119	17.04050742	3.66E-05	0.00050078	4.299638716	5.017325317	4.753504696	4.418561485	3.585740721	4.638917713	4.625221528	3.039494818	3.354138717	3.559789881	3.43635867	3.810297522
GPC1	ENSG00000063660	0.889231629	4.919738204	17.00743272	3.72E-05	0.000509152	4.790800655	4.502731646	3.917246085	5.120587317	4.463630014	3.77387449	4.994255309	5.166553217	5.304424284	5.755790213	5.247076871	5.327217406
NA	ENSG00000254295	1.937748505	0.227273588	17.00074487	3.74E-05	0.000510522	0.359783154	0.160627717	0.629308921	1.965040473	0.512960379	0.498067167	2.143064566	0.97579786	1.593659229	0.762379605	1.588495412	1.303347948
MAP4K4	ENSG00000071054	0.570763266	7.442526887	16.94977687	3.84E-05	0.000523975	7.153703169	7.227524942	7.169869283	7.137445224	7.111618591	7.022991463	7.652227307	7.598253898	7.804222906	7.787317476	7.659340554	7.722679092
NA	ENSG00000228274	0.880863267	2.852238805	16.94317859	3.85E-05	0.00052536	2.711795946	2.655306462	2.5390471	2.19359672	2.448774106	2.875666528	3.529910305	3.352243627	3.217727085	3.394501989	3.511791032	3.0600556
ITGA1	ENSG00000213949	1.107905014	9.492895214	16.93841326	3.86E-05	0.000526241	9.09917092	8.612134862	8.657853685	10.04952429	8.79074601	8.113725521	10.20703959	9.023841117	10.2136329	9.781555371	9.637040917	10.20523809
PHPT1	ENSG00000054148	1.000732418	3.782223233	16.93393043	3.87E-05	0.000526607	3.744764491	2.958280163	2.668771277	3.644461403	3.807254577	2.680707383	4.186251725	4.381724197	4.281813673	3.916457113	4.583695847	4.094821935
SYBU	ENSG00000147642	-1.377744454	2.829553962	16.93528206	3.87E-05	0.000526607	3.94905706	3.437504324	3.537095098	3.473654101	3.485422431	2.468719294	1.977248811	2.691349477	2.561007036	1.627073831	1.214515653	2.84355646
UBE2QL1	ENSG00000215218	1.501595496	1.762579591	16.92540648	3.89E-05	0.000528097	1.462599251	1.796282471	1.430367687	1.642621511	0.46418061	1.318843528	2.89032127	2.364921491	2.211837727	3.152385222	1.662584205	2.617776461
NA	ENSG00000267731	-1.313443565	2.649372946	16.92572899	3.89E-05	0.000528097	3.15874485	3.765720499	3.40926871	3.328809748	2.773010846	2.915632271	2.309327051	1.342209064	2.80668613	2.728641831	1.755798354	1.70627915
PHC2	ENSG00000134686	0.687570621	6.49428941	16.91950014	3.90E-05	0.000529303	6.143134589	5.887038948	6.336931083	6.407484578	5.888948006	6.053204428	6.428361685	6.93624454	7.208115863	6.446644006	6.758727812	7.004624883
NHS	ENSG00000188158	-1.079854388	6.440362707	16.91559523	3.91E-05	0.000529953	6.787135091	7.54388898	6.057858823	7.028719774	6.627493477	6.968222649	5.56130558	5.27435165	6.413507535	5.768131111	7.394414735	5.27119196
SPTBN5	ENSG00000137877	1.486650231	2.071018866	16.91137002	3.92E-05	0.000530504	2.000818444	0.867432852	1.835953222	1.61658167	1.995964629	1.288725048	2.219333361	3.009245378	3.354138717	2.145158042	2.215658395	3.495191986
RPGR	ENSG00000156313	-0.908750518	4.893233848	16.91047409	3.92E-05	0.000530504	4.912475165	5.30206336	5.550855168	5.38443024	4.596875058	5.685314481	4.036190531	4.288243517	5.098893745	4.452106857	3.976200042	4.718260997
GOLGA3	ENSG00000090615	0.635537051	7.583627303	16.90324416	3.93E-05	0.000532088	7.366251475	7.121698682	7.04877863	7.458353719	7.337042423	7.052419043	7.989917664	7.85225732	7.85145247	7.535849752	8.01591415	7.936610924
LINC02202	ENSG00000245812	-1.161337823	1.815429191	16.88735173	3.97E-05	0.000536117	2.376248278	2.572036351	2.63106391	2.836646728	2.625538308	1.817811902	1.453370157	2.025306975	1.354367555	1.756586895	1.455875462	1.651153753
CSKMT	ENSG00000214756	1.212556725	4.501259448	16.85254671	4.04E-05	0.000545588	4.441792593	2.808682033	3.309355039	4.229628192	3.232228069	4.315797131	4.796827142	5.390385599	5.016480518	4.073864017	5.55491728	4.754673837
NA	ENSG00000269514	-1.503669446	0.923064578	16.82791236	4.09E-05	0.000552259	1.60372847	1.867857312	2.169820061	1.642621511	1.813282589	1.775000342	0.378218874	1.095808138	0.853800547	2.106803724	1.040193097	0.632736841
FAM20B	ENSG00000116199	-0.631170612	6.278298539	16.81055966	4.13E-05	0.000556873	6.630161773	6.714970492	6.392452437	6.778697059	6.638527113	6.193920878	5.889199087	5.772990637	6.102115269	5.685961155	5.898109417	6.27535777
FCER1A	ENSG00000179639	-1.404951414	0.814766559	16.79340736	4.17E-05	0.000561466	1.85029683	1.614019102	1.596099459	1.478828178	1.604068085	2.204078524	1.096934922	1.686069754	0.656826864	0.810903748	0.708321218	0.844121928
PROSER2	ENSG00000148426	-1.362369176	1.024710568	16.78405083	4.19E-05	0.000563776	2.295316153	1.585994804	1.857883292	1.880032593	1.995964629	1.564876008	1.05592476	1.942352842	1.067336619	0.94739057	0.708321218	0.939231045
NA	ENSG00000261646	1.34798066	1.822951743	16.77868373	4.20E-05	0.000564908	1.756663484	2.103549509	1.243096058	1.478828178	1.128321478	1.614286172	2.535002767	2.005011312	2.656455731	2.126108336	3.518456906	2.806194554
PCNX2	ENSG00000135749	0.639822545	5.489131776	16.76780878	4.22E-05	0.000567687	5.223697386	5.213251601	5.1047953	5.238395673	5.176095378	5.173877106	5.650095019	5.885512054	5.817938611	6.572476027	5.838093395	5.489220209
LANCL3	ENSG00000147036	1.290521905	2.307307417	16.74791509	4.27E-05	0.000573065	1.462599251	2.063461917	2.002713757	2.102722453	1.486860909	2.455223754	2.80626727	2.847683505	3.106225507	2.677219124	2.97586287	5.174322275
TMEM121	ENSG00000184986	1.451645759	0.830867394	16.7468009	4.27E-05	0.000573065	1.167502589	1.083279461	0.679429422	0.877948803	0.853204386	0.867612095	2.458393423	2.231529209	1.891447306	1.293132813	1.399214565	1.373143493
LOC101927571	ENSG00000266850	-1.568515416	-0.10765541	16.73555989	4.30E-05	0.000575997	0.748254442	1.198812913	1.857883292	1.260789017	1.031195745	1.093479337	0.378218874	0.423522578	0.656826864	0.491767892	0.276556906	0.74229747
EPHB3	ENSG00000182580	1.02598463	4.087575129	16.70921346	4.36E-05	0.000583095	4.011195266	3.688752277	3.149627398	3.02660356	3.831495726	3.80080103	4.904701817	5.505022244	4.18451927	4.576606601	3.795905644	4.624782485
LINC02701	ENSG00000250508	1.660751147	-0.427640081	16.71029616	4.35E-05	0.000583095	0.359783154	0.082548214	0.219149505	0.290899499	0.560144627	0.9077985	0.831321297	1.056903478	1.144622923	0.990160126	0.841874252	0.844121928
COLCA1	ENSG00000196167	1.396384493	4.502533183	16.68859411	4.40E-05	0.000588985	3.884121571	3.288966296	4.339721741	3.167783506	2.711644477	4.662597981	5.231425514	4.600409635	4.88470785	3.47198728	5.415455782	5.752467866
TRMO	ENSG00000136932	-0.868033209	3.350045033	16.67831962	4.43E-05	0.000591699	3.61070325	3.437504324	4.161634357	3.940507952	3.66881129	3.918573746	3.045026467	3.368221799	2.546841008	2.861275691	2.985517536	3.20106708
LOC101929130	ENSG00000283175	-1.374829054	3.091499215	16.65556889	4.48E-05	0.000598349	3.750847886	3.348561505	3.660763013	4.051576241	2.289899235	4.231225537	2.564542606	2.585982121	2.669590012	0.85784878	2.589377289	2.687927067
ADAP2	ENSG00000184060	0.927138841	3.420875515	16.64401939	4.51E-05	0.000601512	3.004353703	3.103729714	2.908275668	2.245494787	3.473148202	3.14308038	3.82053099	4.267094529	3.478759059	3.836677723	4.056257734	3.726113232
ADAMTS13	ENSG00000160323	1.007230998	2.888281444	16.63847876	4.52E-05	0.00060278	2.724216633	2.180530215	2.396495481	2.577903124	2.461256566	2.875666528	3.651891926	3.303219082	3.544399562	3.207797093	3.855034074	2.603327524
SLC26A4	ENSG00000091137	-1.228781188	1.077142327	16.62019097	4.57E-05	0.000608124	1.959390573	2.199150274	2.002713757	1.944253462	1.511076504	1.859389568	1.096934922	1.374209765	1.067336619	0.990160126	0.708321218	1.439717674
STAB1	ENSG00000010327	0.918887935	6.328303674	16.61101916	4.59E-05	0.000610574	5.296204171	5.667271605	5.987486513	5.992416982	6.323465852	5.539463984	6.080259808	7.160971592	7.002905865	5.814979199	6.557403268	7.0743809
RASSF9	ENSG00000198774	-1.117634601	3.776475984	16.60311185	4.61E-05	0.000612626	3.65678845	4.006746119	4.217830024	3.950965913	5.026630704	4.797055018	3.337993823	3.2780676	3.544399562	3.916457113	2.550879314	2.780738014
ZNF540	ENSG00000171817	-0.968580607	3.058122978	16.59363363	4.63E-05	0.000615195	3.47764386	3.77815858	3.763087379	3.296370934	3.224926171	3.75196546	2.980744342	2.364921491	2.060518247	3.024485211	2.589377289	2.93870166
FZD10	ENSG00000111432	1.377764001	1.410134395	16.58693632	4.65E-05	0.00061687	1.402040734	1.468114401	0.906827632	1.226765528	0.693089581	1.753108533	2.690461671	1.736181348	2.365020617	2.339613312	1.843353611	2.125713396
MASP1	ENSG00000127241	-1.834465829	7.40433976	16.57068598	4.69E-05	0.000621673	8.137643182	8.015070133	8.089812534	8.240705943	5.757217022	8.587841202	6.341443595	6.669129353	6.233955408	2.006204728	5.877516244	6.745618593
ADORA3	ENSG00000282608	1.507279158	0.916903642	16.56311067	4.71E-05	0.000623655	0.842417661	1.198812913	1.542943198	1.003827193	0.512960379	0.599698838	1.999048349	1.436157353	1.868849197	2.404294127	1.483392692	1.785208407
NMNAT3	ENSG00000163864	-1.291786439	3.73186453	16.55477914	4.73E-05	0.000625392	3.954338697	4.369337612	4.744703945	3.558167907	3.777617083	4.857295829	2.274000323	1.660345743	3.217727085	3.345931157	3.491606599	3.463543762
MAATS1	ENSG00000183833	-0.957734744	4.109982714	16.55476491	4.73E-05	0.000625392	4.518675787	4.944702176	4.539514383	4.056427192	3.982018001	5.108566802	3.631101589	3.217617303	3.486201682	4.381571103	3.81768831	3.541399468
CXXC5	ENSG00000171604	0.967820621	3.964161635	16.54621736	4.75E-05	0.000627709	3.60399781	3.635059852	3.356330219	3.167783506	4.078351097	3.411152818	3.770709509	5.763960454	4.592283982	4.238125409	4.315522879	4.624782485
KLHL30	ENSG00000168427	1.142848671	1.77193029	16.54078849	4.76E-05	0.000628999	1.780647672	2.288807807	1.569766133	1.419819906	1.411675475	1.318843528	2.442571001	2.487017366	2.782709136	2.339613312	2.497896585	2.084695072
NA	ENSG00000254615	1.113371385	1.955501788	16.53219129	4.78E-05	0.000631347	1.85029683	1.6949667	1.459345759	1.668199668	2.046544253	1.753108533	2.59348972	2.487017366	2.080324178	3.034736452	2.995108022	2.297101007
DTHD1	ENSG00000197057	-1.916187147	0.740978709	16.52939269	4.79E-05	0.000631769	1.959390573	1.528258246	0.948302229	1.693332228	1.832627529	2.327722286	0.73067883	0.079792996	1.144622923	0.231520332	0.660907254	1.112482753
NUDT11	ENSG00000196368	0.948342707	3.289059172	16.52127436	4.81E-05	0.000633968	2.748741737	3.365146127	3.029168829	2.656683259	2.802742147	2.895787787	4.205130413	3.554312194	3.810588244	4.078826268	3.645687995	2.995130834
CDH26	ENSG00000124215	-1.162872327	1.619644205	16.51789833	4.82E-05	0.000634586	1.980253206	2.586252764	2.681124523	2.005736988	2.485902083	2.1878505	1.355370642	1.133691159	1.750223007	1.65392329	1.278745396	1.70627915
RSAD2	ENSG00000134321	-1.081231611	2.836934037	16.50286476	4.86E-05	0.000639123	3.306483375	3.506406073	3.325183992	3.211931749	3.232228069	3.563573557	2.181702903	2.678591787	2.412668673	4.117921545	1.864436656	2.384195537
L1CAM	ENSG00000198910	2.285941566	3.540048708	16.48821265	4.90E-05	0.000643563	2.567607332	1.82053745	2.079381783	3.903296295	2.397735385	1.377257378	3.045026467	3.959565684	4.72716962	0.94739057	4.961769508	6.218425526
FGF11	ENSG00000161958	-1.66003198	1.78038526	16.45384102	4.98E-05	0.00065481	2.278570293	2.969169977	2.134322127	2.083839946	3.187851817	2.413962733	0.831321297	0.844891296	1.798850096	1.65392329	2.248105257	0.632736841
LIMK1	ENSG00000106683	0.759707058	4.328494219	16.42410366	5.06E-05	0.000664629	4.287135261	4.128315886	3.703779003	4.066080433	4.049707271	3.550940553	4.881417078	5.057454922	4.53602358	4.818297672	4.375498516	4.450087404
LDB2	ENSG00000169744	-0.799656344	7.868930901	16.41419465	5.09E-05	0.000667576	8.195100867	8.410185563	8.284038948	7.847864393	7.86324218	8.453877598	7.191722839	7.183157841	7.48148907	8.348690911	7.57911485	7.029154746
UNQ6494	ENSG00000237372	-1.761292659	2.499757805	16.38844823	5.16E-05	0.000676163	2.344418143	3.271476937	2.618272551	3.638003633	3.330754145	3.466014127	2.80626727	1.495554138	1.957192384	2.703159576	0.754226384	0.844121928
GREM2	ENSG00000180875	2.519879744	3.795168502	16.38493112	5.17E-05	0.000676876	2.452880434	0.720500492	4.753504696	1.642621511	1.359282852	3.126147383	3.096490095	4.720410262	6.156771923	4.537490811	2.003973917	5.236501707
SIX4	ENSG00000100625	1.184163406	2.389086074	16.38001032	5.18E-05	0.000678092	1.980253206	2.103549509	2.887103928	1.812819237	1.92564265	1.796564918	2.936241115	3.445561344	2.80668613	3.329370573	2.131197394	2.93870166
ZNF710-AS1	ENSG00000259291	1.011508892	3.896409873	16.37517596	5.20E-05	0.00067928	3.417726803	3.413785885	2.787787172	3.825863557	4.057949417	2.413962733	4.195721949	4.095349529	4.629728383	4.088699857	4.548304754	4.437924619
TRIP13	ENSG00000071539	1.174031353	1.306111502	16.37297891	5.20E-05	0.000679524	1.054004779	1.372918993	1.487753217	1.156212447	1.462231906	1.16153976	1.659057256	1.876848971	2.396960194	2.450970093	2.182464966	1.835526622
PLD1	ENSG00000075651	-0.767408487	5.582349983	16.36011575	5.24E-05	0.000683605	5.545777119	5.807359207	6.448628224	5.884713454	5.591095724	6.302474598	4.986091882	5.38450572	5.627470702	5.124573325	4.743012427	5.193741406
NEDD4	ENSG00000069869	-0.591685784	5.865251127	16.35407223	5.25E-05	0.000685241	5.983098824	6.142882106	6.416664182	6.064016894	6.079125249	6.165197381	5.514773883	5.508630855	5.686812424	5.577949107	5.202239347	5.83671601
C11orf24	ENSG00000171067	0.799322362	5.215636093	16.34936571	5.27E-05	0.000686397	5.017129853	4.597015917	4.480661319	5.804808414	4.919889688	4.363536078	5.497648155	5.51761309	5.526412863	5.136521489	5.744533665	5.853601523
NSUN7	ENSG00000179299	-1.723225655	2.492851328	16.34461689	5.28E-05	0.000687571	3.744764491	4.302024098	2.511641388	2.779117618	2.261631948	3.431971049	2.256007186	1.876848971	1.674063899	3.47198728	0.964104775	1.2671417
ZDHHC2	ENSG00000104219	-0.720098706	5.129978133	16.33834278	5.30E-05	0.000688754	5.30862961	5.23145672	5.86830414	5.303091544	5.576826735	5.513654867	4.571674003	4.54173929	5.049510536	4.873598591	4.342069524	5.119531253
LRRC55	ENSG00000183908	3.071991472	4.625075951	16.33875722	5.30E-05	0.000688754	3.355213079	1.641509387	0.219149505	3.368358729	3.515658765	0.498067167	2.59348972	5.680039767	6.260239866	3.104525265	6.746713707	5.114445504
KITLG	ENSG00000049130	-1.057218999	6.514741112	16.32781423	5.33E-05	0.00069204	6.852241437	6.118634188	7.512112457	6.856548741	6.763480909	7.252439476	5.28564466	5.009868738	6.317685395	5.447828104	6.25415288	6.667037972
LRRFIP2	ENSG00000093167	-0.685016662	6.849868671	16.31857243	5.35E-05	0.000694871	6.734384077	6.933663394	7.683079686	7.350412754	7.347166407	6.993534746	6.571633997	6.111155093	6.625498254	6.568953464	6.518861987	6.501594339
SYT2	ENSG00000143858	2.172177066	0.727152484	16.2971347	5.41E-05	0.000702219	1.306152342	0.820098835	0.467568199	0.58751509	0.36137559	0.549777757	2.123350283	1.206597518	2.588928503	3.642553982	0.841874252	0.939231045
ZC3H6	ENSG00000188177	-0.640708622	6.397371203	16.26946272	5.49E-05	0.000711984	6.572080969	6.638583643	6.93539959	6.758745569	6.440777499	6.769235134	5.720674492	5.678438702	6.365887639	6.120687665	6.011133835	6.325734416
CDH17	ENSG00000079112	1.745661433	0.989258419	16.20179959	5.69E-05	0.000736955	1.272718994	0.957682117	0.774730996	1.590063171	0.413693629	0.444433987	1.213402921	1.876848971	1.891447306	3.180357177	1.905700364	2.105350007
MYO1B	ENSG00000128641	0.739883473	6.738905445	16.2011528	5.70E-05	0.000736955	6.222982798	6.1524683	6.647437272	6.504746398	6.537522461	5.867007886	6.371001967	7.171253812	7.029892818	6.811082361	7.367438546	7.34900736
HK1	ENSG00000156515	0.729963043	6.018198931	16.19342729	5.72E-05	0.000739381	5.707778043	5.537933487	5.313601818	5.817722955	6.355581935	5.202430006	6.126795036	6.683567774	6.455819956	6.21723402	6.430616181	5.982010213
NA	ENSG00000231672	1.149300206	4.205074135	16.18442608	5.75E-05	0.000742316	3.713956687	3.814842078	3.348606474	4.19924585	3.767601058	3.038366419	4.848774272	3.850045994	5.528216586	6.056734176	4.450612938	4.301377016
CAPZB	ENSG00000077549	0.637369473	7.538696379	16.15385477	5.84E-05	0.000753798	7.361289754	7.102662912	6.794688264	7.495441819	7.287958792	7.011511386	7.985146934	7.752685764	7.926886937	7.845252379	7.760510652	7.673817731
LUM	ENSG00000139329	1.587648379	9.053843379	16.12072042	5.94E-05	0.000766487	7.291016063	7.539329231	9.202123073	8.039507744	8.388789446	7.803787082	9.668786814	10.14988673	9.798813558	9.349815936	5.790695771	9.884250579
NA	ENSG00000273771	-1.227327331	2.24315533	16.11924692	5.95E-05	0.000766487	2.686629091	3.253772954	3.184755256	2.945248931	2.473631951	2.49533745	1.863018183	1.016920544	1.845891475	2.610250935	1.925897914	1.90785892
TIMELESS	ENSG00000111602	0.829953552	3.290543508	16.11398351	5.96E-05	0.000768014	2.909650064	2.682028312	2.729506161	2.88107336	3.210210559	3.525337757	3.685890246	3.737687388	3.988827101	3.682221055	3.627304031	3.636710534
TTC12	ENSG00000149292	-1.073989671	4.13855234	16.09294952	6.03E-05	0.000775981	4.724340519	4.306324469	5.156584002	4.159218436	4.246438869	4.875141652	3.329415587	2.999019625	3.768479055	2.872749909	4.415331457	4.08445579
NA	ENSG00000272070	-1.486985889	1.937737731	16.07233669	6.10E-05	0.000783856	2.376248278	2.437361341	2.565941898	2.591335526	2.568989605	3.184563259	1.213402921	0.64953624	2.887600044	1.072073654	1.925897914	1.70627915
MLYCD	ENSG00000103150	-0.668799548	4.960542355	16.04635143	6.18E-05	0.000794062	5.461116513	5.331899394	5.335258772	5.083045863	5.030824109	5.410790712	4.680229734	4.793230107	4.53602358	4.255760639	4.478229769	5.025126459
ANO4	ENSG00000151572	1.314616547	2.324822311	16.01726379	6.28E-05	0.000805722	2.648035997	1.498499714	1.621960729	1.642621511	2.461256566	1.708302406	3.320786039	2.558392354	3.88003356	2.582568313	3.014099824	2.701556958
CABYR	ENSG00000154040	0.866421296	2.682934291	16.00685539	6.31E-05	0.000809528	2.407391279	2.483664025	2.041556999	2.550657204	2.358235343	2.770622339	3.276846617	3.01939916	3.278999938	3.312617681	3.087661494	3.171989013
GIMAP8	ENSG00000171115	-0.813344728	5.042695669	15.99691285	6.34E-05	0.000813152	5.23676037	5.593533357	5.564255622	4.828971466	5.683221669	5.443623758	4.171928799	4.955380318	4.864860804	4.165346342	4.360736731	5.019696138
LBR	ENSG00000143815	0.98923664	7.991997755	15.97691034	6.41E-05	0.000821145	7.297264541	7.508401433	6.831173504	8.158774956	7.671439989	7.093288157	8.379325736	7.648594015	8.731649918	7.839781725	9.149274099	8.545229299
ITPKB	ENSG00000143772	0.759290868	8.074790532	15.96402092	6.46E-05	0.000826108	7.710137233	7.86208081	7.478003439	7.766942478	7.231236483	7.824928742	8.352851992	8.715387994	8.620216879	7.591596189	8.242928871	8.535749308
SORBS1	ENSG00000095637	1.565088107	11.12249222	15.93679464	6.55E-05	0.00083742	10.46260844	10.65222942	8.888917697	11.44423739	9.72545735	8.631617944	11.97454346	10.88871174	11.88590577	10.71073452	11.87770635	12.02683446
ZNF831	ENSG00000124203	-1.638883474	0.321013109	15.92678144	6.58E-05	0.000841203	1.827452023	0.957682117	1.139477672	1.880032593	1.128321478	1.377257378	0.622485501	0.700910402	1.106497245	0.762379605	0.276556906	0.315761262
GJA1	ENSG00000152661	1.027614243	7.017892283	15.91648719	6.62E-05	0.00084513	5.992114464	6.412916364	7.521159521	6.060399317	6.481942933	6.517391516	7.015103398	7.599100404	7.812757738	7.21991258	5.958181879	8.003129883
AKR1A1	ENSG00000117448	0.731965606	4.126559369	15.90141764	6.67E-05	0.000851221	3.861810257	3.701868864	3.709820766	3.881593462	4.282055874	3.411152818	4.538564765	4.72351895	4.388929648	4.519354154	4.577325343	4.150541409
AMER1	ENSG00000184675	0.745107835	5.326076934	15.88599672	6.73E-05	0.000857516	4.925979767	5.262773145	4.539514383	5.267972908	4.955619558	4.734188783	5.746679033	5.530095001	5.803116414	5.56739577	6.625365726	5.372653652
ARL4C	ENSG00000188042	1.313304503	2.821038823	15.86631484	6.80E-05	0.000865805	2.772856885	1.913674264	2.618272551	2.577903124	1.626408706	2.327722286	3.814396587	3.490050141	3.500972723	5.797024471	2.77896359	2.950165449
RAMP2-AS1	ENSG00000197291	-1.235678597	2.2948527	15.85568832	6.84E-05	0.000870002	3.975273985	2.969169977	2.681124523	2.344005057	2.625538308	3.40414611	2.143064566	1.899015701	1.978458061	1.781150567	2.400220035	1.406814564
KCNA6	ENSG00000130035	1.374567511	0.9606982	15.84335636	6.88E-05	0.000875009	0.796104157	0.667998254	1.103215686	1.082030855	1.511076504	0.9077985	2.10336287	1.342209064	1.798850096	1.875425087	2.385710312	1.503354778
ANO3	ENSG00000134343	2.786270378	2.820883853	15.83520827	6.91E-05	0.000877419	0.698763097	1.437075334	2.134322127	1.419819906	1.604068085	1.377257378	0.310094593	2.716531318	4.745892293	5.783410248	4.212409647	1.152729398
RELL2	ENSG00000164620	1.200561337	0.5934062	15.83582788	6.91E-05	0.000877419	0.842417661	0.867432852	1.139477672	0.74002816	0.693089581	0.98496141	1.603219876	1.760599178	1.647757121	1.65392329	1.51039488	1.112482753
FRMD6	ENSG00000139926	0.786639618	8.464142011	15.83366902	6.92E-05	0.000877451	7.904115771	8.201503886	8.095015307	8.258707089	7.508468075	8.093178593	8.663643562	8.054651127	9.039089292	8.716601739	8.916282836	9.125036986
PREX1	ENSG00000124126	0.772007895	4.479388891	15.83014246	6.93E-05	0.000877725	4.257532091	3.868175575	4.343612639	4.089934676	4.267914412	3.981120672	4.720151777	5.684832326	4.88470785	4.975562383	4.284573394	4.938569283
WDR72	ENSG00000166415	2.114484074	-0.422715613	15.83076276	6.93E-05	0.000877725	0.226434301	0	0	0.355302199	0.7753671	0.549777757	0.73067883	0.700910402	1.027083284	0.990160126	1.076783472	2.042476312
LINC00271	ENSG00000231028	-1.101918035	1.849613014	15.81801656	6.97E-05	0.000882684	2.772856885	2.373218005	2.335282165	2.436216635	2.358235343	2.73755744	1.515189975	1.241714067	1.750223007	2.236806811	1.843353611	1.471887076
PROX1	ENSG00000117707	1.204031996	4.115894032	15.81521671	6.98E-05	0.000883307	3.61070325	3.043180449	3.745549458	2.813909621	3.435686229	4.818294837	4.941755864	4.516869833	5.057026642	4.847667464	2.97586287	4.232631226
LDLRAD2	ENSG00000187942	1.503360938	2.137353255	15.81352901	6.99E-05	0.000883411	2.021094644	1.405353761	1.027837243	2.328046739	2.046544253	0.9077985	2.830786533	2.665720273	3.0369673	1.68028218	3.216229427	3.210630972
PPIB	ENSG00000166794	0.657085335	6.861271472	15.80112924	7.04E-05	0.000888532	6.665208985	6.252801406	6.084841497	6.72867118	6.859733677	6.316536957	7.249700901	7.437644029	7.045720035	6.99557543	7.198720526	6.978971349
TNFRSF19	ENSG00000127863	1.104448778	4.290610367	15.79804441	7.05E-05	0.000889295	4.046243838	4.078900606	3.768886294	4.036924749	3.1651411	3.294744734	4.854764528	4.317340728	4.629728383	5.676171664	3.443381477	5.309524866
EFCAB6	ENSG00000186976	-0.833230923	3.773574396	15.79570545	7.06E-05	0.000889708	4.094880803	4.267151717	4.130443341	4.181592849	3.711234311	4.584171727	3.276846617	3.261052993	4.30724802	3.3623038	3.240623154	3.439343488
PNMA8B	ENSG00000204851	-1.278603102	1.559564596	15.79367774	7.06E-05	0.000889975	2.391903811	2.586252764	2.350830705	2.175874033	1.943547098	2.235997011	1.28613236	2.141427287	1.508507563	0.606171811	1.309818819	1.406814564
WDR66	ENSG00000158023	-0.938452936	3.241964689	15.76466824	7.17E-05	0.000903031	3.289867383	3.913982579	4.166035673	3.756015306	3.037582299	3.89876996	3.126509524	3.107703893	2.428207954	2.861275691	2.756583698	2.961538864
TPD52	ENSG00000076554	-1.420843924	2.155580065	15.74593136	7.24E-05	0.000911317	3.363177044	2.93625079	2.55255717	2.451028087	2.960541985	2.427847939	1.421437634	1.660345743	1.93560855	3.910902603	0.883779003	1.759375498
DDX11	ENSG00000013573	-0.954324502	4.009558798	15.72329178	7.33E-05	0.00092158	4.169442443	4.29771087	4.217830024	4.046708925	4.84566043	4.941979141	4.137945063	3.497333366	3.217727085	3.295667962	4.078982794	3.081063748
SEMA5B	ENSG00000082684	1.319922408	2.278525692	15.69364089	7.45E-05	0.00093542	2.209572664	2.373218005	1.430367687	1.294028573	2.218164608	1.614286172	2.360746328	4.123863618	3.287544573	3.014160608	2.699066287	2.741690641
LAMA1	ENSG00000101680	1.635340083	3.603827157	15.67415538	7.52E-05	0.000944105	2.22713389	2.083644946	4.080024362	3.211931749	2.591875748	2.621524899	4.557052512	4.458362086	4.13802809	3.708072525	1.427823161	4.955732553
P3H4	ENSG00000141696	0.859830406	3.421296681	15.67180665	7.53E-05	0.000944105	3.470288908	2.695205895	2.565941898	3.185605247	3.384173985	3.029287263	4.041452365	4.151825047	3.640917197	3.888468205	3.844462136	3.608048959
CFAP43	ENSG00000197748	-1.602239771	1.892382939	15.67216533	7.53E-05	0.000944105	2.760849697	3.14272865	2.605366764	2.005736988	1.712464461	3.074122242	1.814667049	1.206597518	0.603074397	2.62389557	1.370027165	1.303347948
MAST4	ENSG00000069020	0.800373584	8.096287347	15.65997695	7.58E-05	0.0009493	7.285788244	7.648363848	8.137096882	7.631283909	7.562692	7.61377336	8.083756592	8.413164119	8.952242469	8.250131331	7.991865857	8.863972022
COLGALT1	ENSG00000130309	0.662061748	6.095970565	15.64395557	7.65E-05	0.000956644	5.943809217	5.563308755	5.398344775	6.155024318	5.866834245	5.497286514	6.245535804	6.58617322	6.598282285	5.947033664	6.446432181	6.463103047
PYGB	ENSG00000100994	0.844784573	6.374647925	15.61605098	7.76E-05	0.00096938	6.31001739	5.413894891	5.809032687	6.757256646	5.927693296	5.373610465	6.790556522	6.673958233	6.709768714	6.226207189	6.74600387	7.34846598
MARCHF9	ENSG00000139266	0.875224786	2.564348281	15.61615633	7.76E-05	0.00096938	2.634938751	2.543176226	2.27135605	2.045316933	2.289899235	2.235997011	3.045026467	3.376145011	3.016552818	3.084927695	3.060513514	2.91549713
KAT2B	ENSG00000114166	-0.60126689	5.51416152	15.61255826	7.77E-05	0.000970431	5.715575122	5.831430213	5.993690129	5.769793539	5.77232288	5.651690601	4.975134957	5.13887853	5.22879886	5.045668604	5.2709588	5.770362519
TOX2	ENSG00000124191	1.12257362	3.198031413	15.5958054	7.84E-05	0.000978319	2.376248278	2.746744588	3.095277885	2.825322967	2.986681873	2.455223754	4.251273814	2.859035762	4.004460987	4.628292696	3.288207043	3.311850542
C2CD2	ENSG00000157617	-0.619549479	5.488999741	15.593694	7.85E-05	0.000978665	5.750908697	5.904163435	6.009695786	5.71255445	5.616429567	5.680972945	5.205877322	5.334551801	4.966803475	5.217497608	4.714268545	5.473417243
PCDHGA1	ENSG00000204956	-1.318247534	2.039554285	15.54897544	8.04E-05	0.001001325	2.59491813	2.746744588	2.776317801	2.49457136	2.384688502	3.192718597	0.925398449	1.808228927	2.381078792	1.072073654	1.588495412	2.125713396
ENPP2	ENSG00000136960	-1.353617785	7.539308802	15.54598951	8.05E-05	0.001002144	7.634423647	8.631972016	8.504684434	7.076067194	6.965929797	9.247162228	6.520737764	7.143670014	7.028619108	7.370666617	5.517140943	6.056823907
NA	ENSG00000258891	-1.50975875	-0.125055055	15.52140097	8.16E-05	0.001014491	1.167502589	1.405353761	0.774730996	1.043458854	0.890602827	1.377257378	0.378218874	0.227247147	0.365474818	0.712166408	0.798715823	0.451015749
DMGDH	ENSG00000132837	-1.330377765	3.02370568	15.51775969	8.17E-05	0.001015674	3.821915425	3.77815858	3.453148028	2.976297	3.390714502	3.784705488	2.143064566	2.178146036	3.845728713	3.243590199	1.340237055	2.242203347
GLI3	ENSG00000106571	-0.73209153	7.284762837	15.51243239	8.20E-05	0.001017766	7.480941555	7.714168948	7.734734067	7.875919764	7.406865635	7.30510887	6.726663424	6.384913104	6.978046342	6.518712596	7.415995338	7.173071726
SRPX	ENSG00000101955	-1.170442128	4.527890914	15.50336033	8.24E-05	0.001021886	5.341250251	4.865316909	4.865989495	6.062812043	4.509426094	4.828798624	4.512277322	4.412869565	3.440958884	3.410335557	2.484341192	4.160445012
FAM20C	ENSG00000177706	0.728046822	3.799324987	15.49647223	8.27E-05	0.001024838	3.47764386	3.437504324	3.424043934	3.876116355	3.460768648	3.33950563	3.926710858	4.309086949	3.967714838	3.981494837	4.345822338	4.489905037
NA	ENSG00000249786	-1.344366685	-0.089710078	15.4872736	8.31E-05	0.001029057	1.092837985	1.405353761	1.027837243	0.921140184	1.276943878	0.98496141	0.677596158	0.227247147	0.656826864	0.606171811	0.50853124	0.574669753
MAF	ENSG00000178573	-0.650785086	6.876081969	15.46547889	8.40E-05	0.001040203	6.976849361	7.216713847	7.219412675	6.546721089	7.336195541	7.476892364	6.632174991	6.635692214	6.430967417	6.365718526	6.795553987	6.287835468
NA	ENSG00000270141	1.03319273	2.09047789	15.46315098	8.41E-05	0.001040697	2.021094644	1.614019102	1.672332748	2.311909923	1.943547098	1.730879407	2.80626727	3.208771003	2.443581643	2.703159576	2.675401514	2.417612603
DBN1	ENSG00000113758	0.657038914	5.926691075	15.45381326	8.45E-05	0.00104506	5.633995804	5.470556457	5.735423631	5.607399896	5.872686598	5.186183323	6.00684314	6.774051669	6.522488556	6.089065267	6.092681225	6.072643832
NA	ENSG00000203392	-1.129309838	2.184289949	15.44023377	8.52E-05	0.0010518	2.511384006	3.180701056	3.333033814	2.465689022	2.410665338	2.82410027	1.93263594	2.396427766	2.020071521	1.706168106	1.427823161	1.90785892
NA	ENSG00000258181	-1.769017518	-0.645368622	15.41397885	8.63E-05	0.001065709	0.842417661	1.305776316	0.906827632	0.69096031	0.962611234	0.388729714	0.677596158	0.295682528	0.29941401	0.15839869	0.338139952	0.166502238
TMC7	ENSG00000170537	0.994401461	1.977302263	15.40638192	8.67E-05	0.001069195	1.85029683	1.614019102	1.835953222	1.742320825	2.142675656	1.796564918	2.426573125	2.626402021	2.616319831	2.481269012	3.199734742	2.450273121
CRACR2B	ENSG00000177685	-1.396665659	0.903315507	15.38252356	8.78E-05	0.001081964	2.24448392	2.022228512	1.857883292	1.191920233	2.013022295	1.348346075	0.831321297	1.241714067	0.489160418	0.990160126	1.246987939	0.892460099
LCN10	ENSG00000187922	-1.593326154	0.399708488	15.37337216	8.82E-05	0.001086397	1.167502589	1.557415332	1.900768015	1.563048088	1.128321478	1.377257378	0.622485501	0.295682528	0.656826864	0.231520332	1.002650494	1.191883692
CRB1	ENSG00000134376	-1.422796927	0.02868002	15.35078231	8.93E-05	0.001098636	1.306152342	1.405353761	0.948302229	1.260789017	1.276943878	1.022048441	0.310094593	0.844891296	0.603074397	0.15839869	0.754226384	0.574669753
NA	ENSG00000253688	-1.687999901	-0.504945986	15.34529298	8.95E-05	0.001101004	1.014097311	0.913263074	0.906827632	1.326519509	0.7753671	0.549777757	0.677596158	0.155403116	0.157460577	0.301113967	0.276556906	0.574669753
MYOCD	ENSG00000141052	0.952658836	7.487035816	15.33995023	8.98E-05	0.001103292	6.299680287	7.404425699	7.023533846	6.944874123	6.762850795	7.202830206	7.86934773	6.990156671	7.915217201	7.430121966	8.986627617	8.348100795
TNS2	ENSG00000111077	-0.68236518	7.445417205	15.32779913	9.04E-05	0.001109576	7.777984715	7.698303739	7.950375954	7.915504633	7.612855125	7.450778779	6.778790121	7.193844166	7.179708086	6.359615033	7.190917742	7.322237903
CFLAR	ENSG00000003402	-0.626977933	8.223561046	15.30954945	9.13E-05	0.001119506	8.437603138	8.445462354	8.659415406	8.642637752	8.203159917	8.600922769	7.846608171	7.953033052	7.84676235	7.877647693	7.64570486	8.085356054
RP1	ENSG00000104237	1.479945363	0.400022343	15.30198238	9.16E-05	0.001123156	0.539206275	0.720500492	0.820120457	0.833424347	0.512960379	0.867612095	0.677596158	1.808228927	1.508507563	1.186833114	2.113695197	1.406814564
CX3CR1	ENSG00000168329	1.78807697	3.269954067	15.30000122	9.17E-05	0.001123492	2.422714252	2.572036351	1.672332748	1.119598389	2.782989514	3.240705588	4.462149428	5.195946921	2.193768277	4.436727573	2.722349139	3.79130181
ACOT7	ENSG00000097021	0.970131094	2.678248855	15.28087842	9.26E-05	0.001134073	2.49697902	2.083644946	1.857883292	2.669404973	2.722055193	2.327722286	3.491978661	3.303219082	3.163053231	2.849709483	3.498366169	2.891913267
NA	ENSG00000271151	-1.53932026	0.331496315	15.27712185	9.28E-05	0.001135481	1.548922094	1.468114401	1.400795609	1.156212447	1.189619609	1.638370827	0.73067883	0.155403116	0.943041986	1.186833114	0.338139952	0.51416715
TRAF4	ENSG00000076604	1.043003821	2.269047104	15.27349045	9.30E-05	0.001136815	2.021094644	1.979781863	2.002713757	1.693332228	2.461256566	1.99614326	3.034509719	3.642356162	2.830271143	2.741216137	2.844092723	2.417612603
TRIM56	ENSG00000169871	-0.70622929	6.204045494	15.27150612	9.31E-05	0.001137159	6.395985734	6.385742026	6.589634644	6.595029985	6.620554355	6.498600866	5.373801016	5.60448745	6.100903778	4.999311668	6.098253935	6.155444757
NA	ENSG00000238039	-1.239503482	1.190473501	15.2651104	9.34E-05	0.001140164	1.894929042	1.936048402	1.813684646	2.175874033	2.203379511	1.879737525	1.05592476	1.405516027	0.708648333	2.026893541	1.076783472	1.112482753
SPP1	ENSG00000118785	2.493847977	2.169276027	15.25792864	9.38E-05	0.001143653	1.804239644	1.042616589	0.906827632	0.74002816	0.413693629	2.621524899	3.802048969	3.399656861	2.695505204	5.653067832	0.798715823	1.678979728
CIT	ENSG00000122966	1.275784074	2.531446726	15.23525812	9.49E-05	0.001156601	1.938221815	2.306089572	2.396495481	2.617830861	1.712464461	1.348346075	2.690461671	3.547311697	3.572641159	3.494443961	2.131197394	3.017098669
RERGL	ENSG00000111404	-1.31626881	2.823575474	15.22892995	9.52E-05	0.001159618	3.484961506	3.123360955	3.814457131	3.537499052	2.669233695	3.5760969	2.717011507	1.899015701	2.503488712	3.261159159	1.181295617	1.810586878
PWRN1	ENSG00000259905	-2.608268015	1.153789204	15.22450069	9.55E-05	0.001161475	2.080267522	1.557415332	2.041556999	3.48088912	1.870556197	1.939114118	1.863018183	0.423522578	2.298938525	0.081372149	0	0.688556932
ENPEP	ENSG00000138792	-0.93004884	6.591696868	15.22165812	9.56E-05	0.001162359	6.360620258	6.752487046	7.285629365	7.21596256	6.536785482	7.737740565	5.876006045	5.077030956	6.74121248	6.256086098	5.987305416	6.110174052
SHMT2	ENSG00000182199	0.660472519	4.141433231	15.21685157	9.58E-05	0.001164455	3.873009044	3.936351973	3.89089836	3.950965913	3.874129071	3.757473989	4.473872959	5.134214026	4.469991992	4.417270013	4.436603713	4.354108363
NID1	ENSG00000116962	1.075300434	9.354939723	15.2072858	9.63E-05	0.001169499	9.29193421	8.892971255	8.078183196	9.365184642	8.18845408	8.096170663	10.26526092	9.109062442	9.961755058	9.299424596	9.832340456	9.885930372
SYT17	ENSG00000103528	1.015043235	2.018394662	15.20438716	9.65E-05	0.001170426	2.173795608	1.936048402	1.79106695	1.642621511	1.712464461	1.796564918	2.535002767	3.078865389	2.62982291	2.741216137	2.09597806	2.660274789
CXCL13	ENSG00000156234	2.77074873	1.529499876	15.19453121	9.70E-05	0.001175678	3.131027101	0.613512973	0	1.260789017	0	0.867612095	2.743081563	2.248893488	1.647757121	4.224756062	2.470657225	1.998984729
DNAJB5	ENSG00000137094	0.950295444	6.262744116	15.18274755	9.76E-05	0.00118216	6.187540856	5.338213335	5.352739431	7.221912039	5.771070082	4.778210152	6.260278356	6.325797905	6.817685903	6.437980499	7.020596951	6.728244974
PYGL	ENSG00000100504	-0.708883182	5.048070945	15.16761885	9.84E-05	0.001190787	5.404358832	5.073910685	5.309629022	5.724794953	5.311518687	5.359190647	4.356344926	4.566187297	4.714551474	4.353181399	5.251084747	4.95288615
CACNA1B	ENSG00000148408	1.959851143	0.82894543	15.14123424	9.98E-05	0.00120665	0.422103374	1.437075334	0.820120457	0.223486941	0.997311007	0.647950135	2.474044197	0.933468533	1.53745349	2.814443865	1.076783472	1.954141184
PLTP	ENSG00000100979	-0.707282891	6.088548621	15.12306378	0.000100725	0.001217419	6.449331358	6.294526668	6.642707863	6.238497187	6.075070108	6.539142285	5.622272486	6.351143054	5.65579756	5.685961155	4.844646808	5.78803793
LNX1	ENSG00000072201	-1.285683793	2.488566889	15.11522022	0.000101145	0.001221584	3.121668236	2.306089572	3.537095098	3.167783506	3.364372618	2.802946377	1.603219876	2.248893488	1.978458061	1.111349874	2.231973042	2.950165449
CDO1	ENSG00000129596	1.350363173	3.338655486	15.1122769	0.000101302	0.001222586	2.854220336	3.288966296	2.335282165	2.083839946	2.247287859	3.294744734	3.194217183	5.193707007	4.229558915	3.337674627	3.208005658	4.639019184
FAM20A	ENSG00000108950	0.766884026	6.302529069	15.11006299	0.000101421	0.001223117	5.495941415	6.294526668	5.202298706	5.707937354	5.936660579	6.28827382	6.844984592	6.977191948	6.711357286	6.113451467	6.520523188	6.508395627
KCNMA1	ENSG00000156113	1.050693445	10.9416321	15.08747675	0.000102642	0.001236927	10.653648	10.57452597	9.606935437	10.92123618	9.436086887	10.14248156	11.65525457	11.21264117	11.28136174	11.21038738	11.38427342	11.32433073
ZNF185	ENSG00000147394	-1.166151031	4.581850329	15.07469799	0.000103339	0.001244411	4.912475165	5.688842367	3.917246085	4.477620211	5.078192058	5.578888539	3.850817747	3.79791253	4.336365564	5.577949107	3.371565908	3.571402214
LRRC75A	ENSG00000181350	0.957745032	3.060184603	15.07179477	0.000103498	0.001245409	2.711795946	2.62808031	2.989986021	2.451028087	3.012356555	2.547144236	3.065832728	4.401268703	3.816504751	3.142939405	3.756976209	3.471521142
NDST4	ENSG00000138653	3.215755162	1.690497833	15.05789123	0.000104263	0.001253693	0.748254442	0.372320782	0.577384325	0.833424347	2.647551422	0.072503757	3.337993823	3.368221799	1.93560855	7.757840369	0.397201521	0.451015749
NIPAL4	ENSG00000172548	2.042474873	0.982459701	15.0277885	0.00010594	0.001272912	0.748254442	1.083279461	0.948302229	1.535517467	0.1919733	0.27042139	2.041683444	1.133691159	2.473846106	1.186833114	3.311423101	1.884148828
LIFR-AS1	ENSG00000244968	-0.931489596	2.511555292	15.01978332	0.00010639	0.001277384	3.044527877	3.032837153	3.277166392	2.976297	3.037582299	2.954520656	1.712813818	2.530264663	2.412668673	2.510944672	1.864436656	2.401000822
NA	ENSG00000273291	-1.614274396	-0.355595303	14.99957247	0.000107536	0.00129019	0.9308097	1.468114401	0.629308921	1.043458854	0.962611234	0.946895778	0.163362821	0.423522578	0.365474818	0.430973642	1.040193097	0.315761262
PCED1B	ENSG00000179715	-1.029242198	3.373902731	14.98361029	0.000108449	0.001300195	3.938435422	4.185463233	3.401823964	4.333194088	3.726826755	3.30230199	3.581392966	2.881475755	2.92093482	3.142939405	2.756583698	2.063740122
ALDH1A2	ENSG00000128918	-1.513834485	6.415493792	14.98205127	0.000108539	0.001300315	7.316874718	6.979489196	6.513100666	6.687831753	7.003754317	6.535940568	6.85697165	5.575533288	4.656362933	8.885946595	3.511791032	4.754673837
PRRX2	ENSG00000167157	1.269964203	1.017408794	14.97769715	0.000108789	0.001302364	1.014097311	1.33973822	0.820120457	1.226765528	1.304915614	0.783716691	2.062537627	2.691349477	1.593659229	2.006204728	1.536900954	1.733071577
GNA14	ENSG00000156049	1.419875767	5.672702075	14.97508559	0.00010894	0.001303213	4.336511753	4.381616577	5.402080938	5.276313355	5.26955041	4.270282759	4.481636053	7.124983393	6.694589397	4.88213975	5.728812123	7.294962328
HRG	ENSG00000113905	1.165076881	5.824005165	14.95839541	0.000109908	0.00131383	6.113932864	4.600522016	4.304223226	5.36305385	5.229976627	5.322497656	5.837200773	6.805196822	6.32911198	4.117921545	6.468975693	6.532427504
DMKN	ENSG00000161249	-1.859236686	1.376439753	14.95279482	0.000110235	0.001316772	2.209572664	2.913879815	2.238298409	1.693332228	1.712464461	2.327722286	1.603219876	0.64953624	0.603074397	4.007751749	0.338139952	1.112482753
PLEKHH2	ENSG00000152527	-0.878693412	7.89941348	14.94870521	0.000110474	0.001318666	7.607438389	8.047221693	8.568830944	8.477942697	7.948280922	8.922030892	7.93053742	7.362362284	7.512344195	7.002120549	6.845448168	7.639709346
RASSF3	ENSG00000153179	0.945091237	6.597729448	14.93207339	0.000111452	0.00132937	5.661704642	6.328751301	5.883083401	6.72867118	6.212474092	5.615748744	6.443346382	6.859900392	7.382263998	5.861793929	7.204415865	7.631277306
NA	ENSG00000224950	-1.283067584	0.366779653	14.92035854	0.000112146	0.001336675	1.520717839	1.042616589	1.696874218	1.294028573	1.219318877	1.564876008	1.136811476	0.64953624	0.708648333	0.660142317	0.50853124	0.844121928
NA	ENSG00000197099	1.358993685	2.711729428	14.91315688	0.000112575	0.001340809	2.344418143	1.372918993	1.400795609	2.465689022	2.614404499	2.559810381	3.212992598	3.26958538	3.38631744	1.805303004	3.657815102	3.907588433
BAIAP3	ENSG00000007516	-1.583076483	-0.368793203	14.9084199	0.000112858	0.001342223	0.796104157	1.083279461	0.906827632	0.532871113	1.189619609	1.288725048	0.310094593	0.423522578	0.489160418	0.081372149	0.660907254	0.384972961
NABP1	ENSG00000173559	-0.726115267	5.123265754	14.90888896	0.00011283	0.001342223	5.679354405	5.363196349	5.283535706	5.841806093	5.33544797	5.161465012	4.778036946	4.296617061	4.669498055	5.038045152	4.457566865	5.245834306
NEK10	ENSG00000163491	1.138464717	1.6756106	14.90351274	0.000113152	0.001344741	1.682221542	1.122827584	2.002713757	1.260789017	1.511076504	1.589792608	2.162513082	1.984426053	2.695505204	2.481269012	2.09597806	2.728436411
BCHE	ENSG00000114200	-1.5993252	4.214737745	14.90118645	0.000113292	0.001345421	4.178497424	5.273794858	4.696837803	4.707790715	5.242686423	3.923482507	4.295986984	2.364921491	3.56563242	7.406139585	2.341284465	2.417612603
NA	ENSG00000278925	-1.205637056	1.25555977	14.89661862	0.000113566	0.001347704	2.137108715	1.979781863	2.618272551	2.359788782	1.581376062	1.589792608	1.05592476	1.405516027	1.508507563	1.111349874	1.181295617	1.191883692
DACH2	ENSG00000126733	1.918412115	1.944404964	14.89033593	0.000113945	0.001351218	1.73227382	1.668485629	1.542943198	0.921140184	0.693089581	1.433397835	3.460898512	0.700910402	2.733525518	3.770744418	1.483392692	2.972823318
PLA1A	ENSG00000144837	1.890591869	2.677323027	14.87862007	0.000114655	0.001358651	0.9308097	2.235684583	1.744739171	2.02566269	1.889153038	2.204078524	3.960435806	4.036572842	2.80668613	4.369472429	0.660907254	2.466330231
SLC47A1	ENSG00000142494	-1.050276044	4.487608859	14.86713677	0.000115355	0.001365957	3.970068575	4.631699276	5.165403976	5.13670943	4.799709188	5.528229264	4.014949158	4.385654337	4.695414884	3.094759756	3.768206507	3.471521142
CHPT1	ENSG00000111666	-0.62144894	5.040018001	14.86438437	0.000115524	0.001366961	5.474044748	5.51396428	5.256961748	5.282537199	5.061892053	5.414282221	5.158234244	4.502463835	4.59916474	4.707321972	4.65197535	4.843415058
CENPI	ENSG00000102384	0.890434678	3.113448428	14.85616747	0.000116028	0.001371935	2.931239084	3.043180449	2.366213458	3.016681604	2.52209849	2.865499674	3.595771054	2.813080717	3.544399562	3.824911807	3.812273399	3.692380014
DENND5B	ENSG00000170456	0.566776051	6.643814567	14.85428368	0.000116144	0.001372313	6.049998458	6.409922147	6.468363369	6.355295032	6.359755006	6.413931359	7.154570067	6.673154542	7.1181664	6.735324272	6.947767653	6.757085849
KLHDC8B	ENSG00000185909	-1.078699073	3.273684179	14.84627725	0.000116638	0.001377155	2.983839158	3.280248118	4.519015748	3.558167907	3.951375089	4.246975536	2.717011507	3.526104057	2.588928503	2.435578621	2.916537389	2.903753389
ILK	ENSG00000166333	0.95780684	8.313108648	14.84090149	0.000116971	0.001380089	8.160101827	7.755249356	7.041610797	8.484256565	7.704629145	7.239704267	8.791719315	8.271408622	8.933309064	7.836489348	8.968029363	8.989765688
USP35	ENSG00000118369	0.684720232	3.798052356	14.82371275	0.000118042	0.001390716	3.688827826	3.468534262	3.227495423	3.578544827	3.807254577	3.354122549	4.219129056	4.288243517	4.179936994	3.894109595	4.33075215	4.074014623
RGS16	ENSG00000143333	1.569347197	1.246203631	14.82442841	0.000117997	0.001390716	1.370780756	2.614272101	0.906827632	0.787481899	0.853204386	0.946895778	1.686185902	3.107703893	2.281933979	2.218936914	2.182464966	1.303347948
LINC01140	ENSG00000267272	-1.593276532	2.208243127	14.80598752	0.000119157	0.001402837	2.973471447	3.421735437	2.887103928	3.036457744	2.690594924	1.919592193	1.453370157	1.095808138	0.853800547	1.627073831	3.272519485	2.482210592
SLC25A27	ENSG00000153291	-0.802548403	5.24995178	14.79836385	0.000119639	0.001407505	5.241088545	5.892769725	5.858819711	5.315285039	5.135782135	5.958332378	5.031752186	4.42055197	4.890328644	5.472547554	4.375498516	4.821736226
P2RY1	ENSG00000169860	0.818724393	6.009562623	14.7898684	0.000120179	0.001412843	5.753940674	5.395847978	5.309629022	6.124167141	5.326947288	5.662007164	6.406098701	6.687552934	6.191333486	5.690831102	6.273985001	7.731425631
ARNTL2	ENSG00000029153	1.222623963	2.631588038	14.78817892	0.000120287	0.001413093	2.099464499	1.557415332	2.71756201	2.825322967	2.158092753	1.614286172	2.81857899	2.530264663	3.478759059	3.003761583	3.602421895	3.643787833
NEK6	ENSG00000119408	0.9388941	5.732293883	14.77677387	0.000121017	0.001420645	5.692056318	5.415886238	5.398344775	5.134417272	5.011857048	4.714498834	6.42433934	6.999163151	5.997930826	5.682705367	4.751525093	6.481983525
SLC25A17	ENSG00000100372	-0.805038062	5.393107788	14.77476508	0.000121146	0.001421138	5.785397552	6.054891808	5.56091716	5.572267798	5.295923302	6.101651032	5.435055432	5.332517214	4.633084717	5.203934824	4.55480441	4.366995459
RNF207	ENSG00000158286	0.798342413	4.240165003	14.76794203	0.000121585	0.001425266	4.151160178	4.088919996	3.831181798	3.391577963	4.05383423	3.643097056	4.924772173	4.321449977	4.01992727	5.058285516	4.743012427	4.501639142
MARCHF1	ENSG00000145416	0.966461982	3.384134475	14.76562363	0.000121735	0.001425997	2.909650064	3.022419166	3.176053152	2.121361008	2.924935331	3.390029773	3.699268366	3.821315838	2.985379028	3.986784588	4.311690308	3.987647954
CENPE	ENSG00000138778	1.1110167	2.35169075	14.76167355	0.00012199	0.001427964	1.85029683	2.288807807	2.041556999	2.19359672	2.127092027	1.859389568	2.649697698	1.660345743	3.270404395	3.45681958	2.844092723	3.101770366
COTL1	ENSG00000103187	0.81448044	5.091246641	14.75568914	0.000122378	0.001430454	4.693088681	4.746917663	3.922458376	4.759277213	5.090297332	4.494654213	4.950173317	5.933283932	5.694864612	4.92960714	5.52212475	5.571316836
NA	ENSG00000271993	-1.506315759	0.630914561	14.75646933	0.000122327	0.001430454	1.167502589	1.270995615	2.287605088	1.718034451	1.670078134	1.68536647	1.096934922	0.423522578	0.489160418	1.32689401	0.883779003	0.574669753
AARD	ENSG00000205002	2.377387815	1.444470803	14.73108304	0.000123985	0.001448208	1.306152342	1.083279461	0.149733818	1.260789017	0.605834433	0.946895778	2.635849669	0.844891296	4.619612276	1.898061639	4.252945382	1.191883692
SNHG15	ENSG00000232956	0.898347159	3.66487435	14.72736052	0.00012423	0.001450034	3.676097331	3.161839781	3.086017189	3.488088037	3.172751131	3.109013281	4.093041391	4.643718547	4.466233432	3.523852582	4.268846058	3.431185673
SIDT1	ENSG00000072858	-1.120319075	1.164916799	14.7178347	0.00012486	0.001455856	1.980253206	2.340044188	1.744739171	1.668199668	2.046544253	1.939114118	1.421437634	1.436157353	1.253303574	1.32689401	0.92450086	0.892460099
NDRG1	ENSG00000104419	-1.206830066	7.235453973	14.71711557	0.000124907	0.001455856	7.109410442	8.257821195	7.65712836	7.523740358	6.43049835	8.26762248	6.469932763	7.455515778	6.966784766	5.208469934	5.860565109	6.491822253
RNF157	ENSG00000141576	1.349883903	1.831941526	14.71377443	0.000125129	0.001457399	2.021094644	1.979781863	1.174850518	1.119598389	1.276943878	1.564876008	2.360746328	3.22640969	2.80668613	2.838049798	1.562928814	2.260735647
LINC01474	ENSG00000236849	-1.887224482	0.632261373	14.71162934	0.000125271	0.001458019	1.014097311	1.958080842	2.204465492	1.563048088	1.534892342	1.589792608	0.925398449	0.079792996	0.807020565	0.85784878	0	0.939231045
PPP1R13L	ENSG00000104881	1.180097181	3.801065579	14.69918642	0.000126101	0.001465586	3.093221761	3.506406073	3.641927576	3.211931749	2.986681873	3.010955719	4.930455647	4.732805023	3.798681938	4.924103124	2.639160209	3.533800266
WDR74	ENSG00000133316	1.422973741	9.304495615	14.70025031	0.00012603	0.001465586	9.375513888	6.616242233	7.605808207	8.996313938	7.360138947	8.889318138	9.550133344	10.44530804	10.06996065	8.851566242	9.856546301	9.621446769
SPEF2	ENSG00000152582	-0.758203636	5.773367859	14.69512373	0.000126373	0.001467704	5.783915057	6.194834961	6.622032687	5.546639103	5.928817259	6.505982903	5.256529143	4.842673675	5.603717706	5.769666327	5.360865851	5.30059656
GJA5	ENSG00000265107	1.202950594	4.017523813	14.68522408	0.000127038	0.001474384	3.792728192	3.421735437	3.193405185	4.641543238	2.869821342	3.029287263	3.566870139	4.742031707	4.055383236	4.023279537	5.255081521	5.30059656
NA	ENSG00000225285	1.301248135	0.776045332	14.66393064	0.000128482	0.001490076	1.130653253	1.042616589	0.864125343	0.833424347	0.927056248	0.9077985	1.05592476	1.495554138	2.080324178	1.781150567	2.371053176	1.471887076
CNTNAP2	ENSG00000174469	1.908516103	0.736520667	14.64978478	0.000129449	0.001500236	1.370780756	1.771612728	0.409357603	0.290899499	0.605834433	0.549777757	1.05592476	1.736181348	2.853476783	1.186833114	1.905700364	1.931185639
NA	ENSG00000272182	-1.140738096	0.562025907	14.63196824	0.000130679	0.001512772	1.520717839	1.498499714	1.835953222	1.294028573	1.604068085	1.318843528	0.73067883	0.97579786	0.708648333	0.94739057	0.798715823	1.112482753
NA	ENSG00000273375	-1.519726107	-0.187989228	14.6314299	0.000130716	0.001512772	1.272718994	1.372918993	1.066018709	1.119598389	0.7753671	0.867612095	0.677596158	0.227247147	0.365474818	0.660142317	0.660907254	0.085651802
PDIA5	ENSG00000065485	0.945094457	3.983435816	14.6271021	0.000131017	0.001515177	3.707715386	3.0119254	3.277166392	3.919361816	4.416332416	2.964081143	4.582543688	4.516869833	3.798681938	4.165346342	4.518688395	4.728283264
POU2AF1	ENSG00000110777	1.950347659	0.667732296	14.6193516	0.000131557	0.001519666	0.594375997	0.305149601	1.139477672	0.787481899	0.130777242	0.946895778	1.659057256	0.596264885	1.999414824	1.072073654	2.113695197	2.297101007
ADD3	ENSG00000148700	-0.660478242	6.192804305	14.61886112	0.000131591	0.001519666	6.723598404	6.614509246	6.256665226	6.523260772	6.471182688	6.264290743	6.076420064	5.826016014	5.750005601	5.826826067	4.76560219	6.039487599
TINAGL1	ENSG00000142910	0.795526334	6.221122917	14.60203897	0.000132771	0.001532209	5.844904353	5.819444912	5.872349886	7.121331377	5.507804667	5.292456164	6.63130284	6.566399189	6.599140601	5.627896131	6.798295542	6.641632337
RIMS1	ENSG00000079841	1.984752647	0.635352597	14.58077463	0.000134278	0.001548477	1.520717839	0.820098835	0.467568199	0.74002816	0.413693629	0.388729714	2.062537627	1.241714067	2.229683658	3.394501989	0.841874252	0.939231045
ALDH1L2	ENSG00000136010	0.956056735	5.257787178	14.57947781	0.00013437	0.001548477	4.805487591	4.675575957	3.869468149	5.118269379	5.553698679	3.594680414	5.727219703	5.35072602	5.55853981	5.472547554	6.109335189	5.516465596
CYP4X1	ENSG00000186377	-1.25773368	1.760347184	14.56698877	0.000135264	0.001557675	3.083613578	2.022228512	2.455216898	3.254769018	2.111338227	2.051003527	1.453370157	2.10374953	1.647757121	1.454552579	1.427823161	1.2671417
SH3RF3	ENSG00000172985	0.913430785	4.060282004	14.56007554	0.000135761	0.0015623	3.47764386	3.593437114	3.780414661	4.154701611	3.47929837	3.512363933	4.656421297	4.630530666	4.392894812	5.348598476	3.199734742	4.441990285
CCN5	ENSG00000064205	-1.766118949	2.449254773	14.55463715	0.000136153	0.001565713	2.567607332	3.093813002	3.791851637	2.245494787	4.285569686	2.885762236	1.909801266	2.178146036	1.47896896	2.525556691	0.21222745	1.373143493
SHROOM3	ENSG00000138771	1.62864741	4.705779432	14.54359969	0.000136953	0.001572699	4.080461102	2.161666691	5.134295237	5.03961007	3.062374536	2.086451319	5.396564067	5.372673578	5.222128379	4.710522739	4.570926584	5.747548737
NA	ENSG00000283141	-1.371687651	0.889603545	14.54475109	0.000136869	0.001572699	1.462599251	2.235684583	2.319564224	2.005736988	1.385716985	1.093479337	1.136811476	0.844891296	0.943041986	1.149585107	1.040193097	0.688556932
HOXA4	ENSG00000197576	-1.168435086	2.040814975	14.5308488	0.000137883	0.001582267	3.322910172	2.708264202	2.169820061	2.211104334	2.461256566	3.361375845	2.237786803	1.634154719	1.565830056	1.706168106	1.885216032	1.70627915
TPBGL	ENSG00000261594	1.686005826	0.320816981	14.52152324	0.000138567	0.001589003	0.647513465	0.720500492	0.285378002	0.877948803	0.890602827	0.27042139	1.355370642	1.607479412	2.443581643	1.514381456	1.455875462	0.51416715
SULT4A1	ENSG00000130540	2.387863171	0.536071158	14.51901372	0.000138752	0.001590005	0.698763097	0.820098835	0	0.223486941	0.250678835	1.022048441	2.162513082	0.700910402	3.016552818	2.126108336	1.112468733	0.844121928
PRKCQ	ENSG00000065675	-1.785191772	1.200225925	14.51038229	0.000139389	0.001596187	2.673879093	2.022228512	1.459345759	1.789700437	1.534892342	2.559810381	1.484611165	0.596264885	1.067336619	2.145158042	0.338139952	0.574669753
PRDM6	ENSG00000061455	-1.548370061	2.754420338	14.47328452	0.000142162	0.001626794	2.952509795	3.365146127	3.590463325	3.797169949	3.070544834	3.082924429	3.491978661	1.4661614	3.973021939	2.126108336	1.002650494	1.70627915
CLIP1	ENSG00000130779	1.199845638	8.58329873	14.45972892	0.000143188	0.00163699	7.908884279	7.739036827	7.844865584	8.7513389	7.534543303	7.590428905	9.333587228	7.373784379	9.141033494	7.417446284	9.468059953	9.563264078
SUSD4	ENSG00000143502	1.267374602	0.592533064	14.45887944	0.000143253	0.00163699	0.973054452	0.667998254	0.679429422	1.043458854	0.890602827	0.9077985	0.781877488	1.784610602	1.674063899	1.392134836	1.885216032	1.593838044
MAP1LC3B2	ENSG00000258102	-1.904163826	-0.400057869	14.45526357	0.000143528	0.00163899	0.842417661	1.557415332	1.308258587	0.833424347	0.36137559	0.98496141	0.163362821	0.889859605	0.230182522	0.15839869	0.561131857	0.243061154
PTGFR	ENSG00000122420	-0.992343037	5.056248844	14.4408786	0.000144629	0.001650402	5.528175617	5.04846485	5.908259942	4.994825835	6.94107968	5.257894453	4.16230057	4.579973799	4.748989252	3.865679426	4.608900232	5.459446207
SAMD9L	ENSG00000177409	-0.717122212	5.263183174	14.43889994	0.000144781	0.001650984	5.485034623	5.675606264	5.485445857	5.515271328	5.804519533	5.489032166	4.642637964	4.34586267	4.99577197	5.722883967	5.202239347	4.603160502
SYNJ2	ENSG00000078269	0.753343183	6.427369427	14.42496775	0.000145856	0.001662083	5.95307296	5.957087686	6.211603127	6.367056959	6.061811623	5.318776502	6.85473165	7.286617838	6.58534588	7.026724667	5.980079463	6.597662073
THSD7A	ENSG00000005108	-0.730088451	5.732927726	14.41276617	0.000146804	0.001669394	5.840632454	5.906997858	5.948417007	6.060399317	6.654920942	6.139059037	4.869632246	5.360743592	5.899635176	5.515270543	4.81787644	5.571316836
WNT5B	ENSG00000111186	-1.415326619	1.905854968	14.41334927	0.000146758	0.001669394	2.963028691	2.586252764	2.579203589	2.406129587	2.423480436	2.48208976	2.442571001	2.824707439	1.674063899	1.149585107	1.002650494	0.939231045
ZSCAN31	ENSG00000235109	0.727739175	4.723470717	14.41409176	0.0001467	0.001669394	3.975273985	4.397827635	4.505186372	4.292655448	5.357318148	4.132934284	5.060545201	4.676170286	5.197402642	5.23316137	4.971518631	5.139696842
CYP3A5	ENSG00000106258	-1.240506534	2.202952418	14.38694789	0.00014883	0.001691263	1.894929042	3.306246174	2.63106391	2.934749294	2.73239132	3.176361558	1.738959155	1.016920544	2.099861883	1.829057749	2.428808895	1.759375498
JPT1	ENSG00000189159	1.002263181	2.294375399	14.3781168	0.00014953	0.001698033	2.155568774	1.720970452	1.72100519	2.157930922	2.485902083	2.014662778	3.076124406	3.286500242	2.695505204	2.993287058	2.710754681	2.384195537
NKD1	ENSG00000140807	1.22425729	7.536916882	14.37236745	0.000149987	0.001702043	6.816434554	7.85769236	6.44229182	7.243873697	6.504733856	6.019214502	8.587448926	7.286092282	7.414803559	8.866708557	8.380319636	6.706440798
PNPLA7	ENSG00000130653	-1.001365546	5.20870547	14.36632195	0.00015047	0.001704982	5.128786669	6.113735313	6.284257165	5.087792317	4.922148918	5.960722129	4.571674003	5.267978234	5.076880237	4.183888192	3.995440726	4.704788743
VAMP2	ENSG00000220205	-0.562138354	5.612284955	14.36520012	0.000150559	0.001704982	5.827740334	5.776694439	5.943297828	5.790322019	5.900452091	5.983229484	5.294486338	5.99632901	5.331533896	5.138899294	5.210495957	5.291612656
NA	ENSG00000225670	-1.543969337	2.663158017	14.36633301	0.000150469	0.001704982	1.804239644	2.947307523	4.008302081	4.145625312	3.679534567	2.297790525	2.181702903	2.487017366	2.616319831	1.454552579	1.370027165	1.884148828
KDR	ENSG00000128052	-1.10953728	7.541883429	14.35437893	0.000151427	0.001713622	8.422200098	7.189617282	7.379108858	8.374429052	7.787199238	8.275322772	6.650369404	7.425764395	7.391706915	5.626202299	5.853992038	7.120136531
NA	ENSG00000285106	-0.898905688	4.769382788	14.34358109	0.000152298	0.001722285	4.862784332	5.111257217	6.198772314	4.747327006	5.094309956	5.515281534	3.977007176	4.901500448	4.571442589	3.986784588	3.77935006	4.617611103
SLC37A2	ENSG00000134955	1.248433324	1.538963562	14.33305071	0.000153152	0.001730748	1.57658552	1.305776316	1.542943198	0.74002816	1.534892342	1.539521503	2.579088763	2.613054153	1.93560855	2.582568313	1.427823161	2.279032904
PAIP2B	ENSG00000124374	-0.798040888	3.853668511	14.32249654	0.000154013	0.001739095	3.959601069	4.361093189	4.602569493	3.908671371	3.901867082	4.750854602	3.73867412	3.336086508	3.199731708	3.865679426	3.393488413	3.510759501
PODN	ENSG00000174348	-0.80063423	6.100919103	14.32139084	0.000154104	0.001739095	6.087737117	6.19135154	6.696942534	6.83835655	6.405686865	6.222083647	5.996043274	6.367133353	5.409934013	5.416810976	4.754351522	5.673405394
PPM1K	ENSG00000163644	-0.901707735	7.271860719	14.31952384	0.000154257	0.001739619	7.089746395	7.611913776	8.032815302	7.568997926	8.507137093	7.27325793	6.802227734	6.23613349	7.529555235	6.943478099	6.950234927	6.14425956
KIF14	ENSG00000118193	1.829845657	0.596084344	14.31440636	0.000154677	0.001743152	0.796104157	1.270995615	0.629308921	0.640164665	0.130777242	0.694639746	1.603219876	0.889859605	2.229683658	2.568525227	1.002650494	1.503354778
MALT1	ENSG00000172175	-0.60995737	5.842372574	14.29742207	0.000156078	0.001757738	6.052463228	6.365277659	6.066124494	6.14481175	5.766047983	6.278728378	5.986526614	5.108286139	5.526412863	5.631277842	5.419022704	5.516465596
GIMAP2	ENSG00000106560	-0.936179925	2.401918643	14.28916421	0.000156765	0.001763036	3.034588726	3.235849016	2.643742854	2.564344482	3.09478172	3.074122242	1.839045164	2.411926586	2.381078792	2.08723729	1.843353611	2.417612603
LRATD2	ENSG00000168672	-0.836480806	4.15037224	14.28941439	0.000156744	0.001763036	4.205326281	4.413858556	4.592794822	4.321151652	4.660503762	5.021966105	3.90378146	4.288243517	3.731380629	3.516556437	2.811895649	3.847554681
FHOD1	ENSG00000135723	0.710370984	4.030829725	14.27198152	0.000158202	0.001777981	3.6632535	4.012021413	3.703779003	3.336806753	3.92006717	3.701418702	4.313491314	4.807949057	4.58190092	4.033539318	4.429547754	4.189754329
H4C1	ENSG00000278637	1.179003985	1.066417518	14.26468424	0.000158817	0.001783661	0.973054452	1.16132045	0.906827632	1.260789017	1.276943878	1.318843528	1.421437634	2.639627525	2.040436622	1.875425087	2.041482541	1.622780511
PRKAA2	ENSG00000162409	-0.894594171	4.453462717	14.26264496	0.000158989	0.001784368	4.793750028	4.536070391	5.700957493	5.212551998	4.75478344	4.406243286	3.499645194	4.133244438	4.0703159	4.980873891	3.73996513	4.042229924
SLC25A25	ENSG00000148339	0.836534649	5.013061375	14.25367281	0.000159749	0.001791664	4.316143188	5.41190079	4.400750899	4.391943082	4.545044249	4.750854602	5.488045278	5.864544009	5.673834707	5.255247216	5.108153971	4.409139558
CLIC2	ENSG00000155962	-0.778501378	4.299154476	14.22296603	0.000162377	0.001819502	4.403689693	4.811875645	4.916495465	4.233916762	4.596875058	4.965968541	4.273803615	3.827107823	3.962388142	4.405468256	3.43635867	3.593501775
NA	ENSG00000273489	-1.53674851	1.24967396	14.22207551	0.000162454	0.001819502	2.060811656	2.682028312	1.768089012	1.507451248	3.187851817	1.66206	1.136811476	1.206597518	1.321459973	0.606171811	1.662584205	0.632736841
FAM229B	ENSG00000203778	0.753831386	4.335311092	14.20751279	0.000163716	0.001832381	4.24896126	4.231415488	3.340841155	4.238192623	3.521630725	4.013709303	4.625221528	4.241299578	4.794663128	4.835991196	4.79059992	4.864772948
LINC02593	ENSG00000223764	1.542965866	2.360026601	14.20123519	0.000164263	0.001837246	2.22713389	1.083279461	0.629308921	2.083839946	2.158092753	2.068836292	2.535002767	4.258547355	2.864941116	3.655897891	2.182464966	3.017098669
NRXN3	ENSG00000021645	1.317742659	6.009074068	14.19456092	0.000164846	0.001842513	4.240339207	4.31061206	6.008470867	5.683060135	6.364746809	3.878690541	5.817399569	6.376050618	6.566160158	7.012531366	5.867108368	6.815445922
SCRG1	ENSG00000164106	1.350774211	2.554624673	14.18149946	0.000165995	0.001853534	2.360420992	3.083827654	1.066018709	2.406129587	1.92564265	1.348346075	3.165587808	3.039494818	3.345980627	2.568525227	3.931946705	3.006156564
NA	ENSG00000223727	-1.596132382	-0.238992358	14.18076749	0.000166059	0.001853534	1.014097311	1.405353761	1.243096058	0.833424347	0.890602827	0.783716691	0.443270846	0.079792996	0.428642694	1.293132813	0.397201521	0.451015749
TENM3	ENSG00000218336	-0.81127926	6.057767702	14.17716132	0.000166378	0.001855822	6.988480657	6.707673826	5.792047742	6.681565643	5.610838144	6.326762929	5.601047711	6.215305291	5.506421624	5.259624101	5.571038199	5.704198704
TGFBR1	ENSG00000106799	1.09736942	7.733918118	14.17225327	0.000166812	0.0018594	7.287881645	6.875521839	6.985441282	8.699563162	6.853828434	6.728445168	8.254330294	7.318833962	8.554031986	6.910457284	8.310741209	9.023053467
HOXD8	ENSG00000175879	-0.696468824	3.761765821	14.16927007	0.000167077	0.001861081	4.00611809	4.147617619	3.842224825	4.221012615	4.416332416	4.089917241	3.421082418	3.959565684	3.456198007	3.295667962	3.422209659	3.422981465
NA	ENSG00000260597	-1.973348267	0.644890992	14.16550921	0.000167411	0.001863535	1.916737815	2.199150274	1.696874218	0.877948803	1.75364094	1.127910863	0.163362821	0.227247147	1.28778422	1.756586895	0.50853124	0.632736841
CCR10	ENSG00000184451	-1.431720653	0.451140125	14.15759175	0.000168117	0.001870119	1.60372847	1.557415332	0.906827632	1.326519509	1.92564265	1.433397835	0.73067883	0.483431131	0.603074397	0.367504425	1.147292578	1.028456039
NRG3	ENSG00000185737	2.030595896	0.10085573	14.15372553	0.000168463	0.001872692	0.226434301	1.122827584	0.727866995	0.223486941	0.130777242	0.549777757	1.515189975	0.97579786	1.321459973	2.254458068	0.397201521	1.534150741
SLF2	ENSG00000119906	-0.717608934	7.369459133	14.15239774	0.000168582	0.00187274	8.141700051	7.627034322	7.262694883	7.579988637	7.385739241	8.356512376	7.169666328	6.564666831	7.151900063	7.12054673	6.864540158	7.011480676
BCAP29	ENSG00000075790	-0.736940137	6.418341314	14.14916788	0.000168872	0.001874683	6.478951713	6.595307728	6.942472309	6.885459986	6.601650284	6.799588867	5.900825802	5.505022244	6.716903551	5.2791574	6.318590084	6.146752664
GAB3	ENSG00000160219	-0.783830186	3.285323997	14.11803206	0.00017169	0.001904675	3.744764491	3.873981623	3.864060485	3.7013163	3.737128875	3.346832601	2.677001254	3.344187686	3.016552818	3.075028167	2.576658436	3.238948027
NLN	ENSG00000123213	0.680075287	4.969383	14.1146723	0.000171997	0.001906786	4.796693384	4.24492052	4.708954046	4.61548375	5.200498198	4.297006998	5.121440151	4.97115956	5.376282132	5.259624101	5.563000256	5.372653652
ALPL	ENSG00000162551	1.286520604	2.194480369	14.10175564	0.000173182	0.001918622	2.328235791	1.305776316	2.411401424	1.766205122	1.626408706	1.487435247	3.388418941	2.442433486	3.994057243	2.677219124	2.371053176	2.687927067
GIMAP7	ENSG00000179144	-0.966330095	2.977337492	14.0851986	0.000174713	0.001933757	3.140325646	3.022419166	3.703779003	3.237786437	3.711234311	3.893776244	2.474044197	2.753498641	3.016552818	1.920348493	2.414585279	2.93870166
ARSJ	ENSG00000180801	-1.262502155	2.650196897	14.08442813	0.000174785	0.001933757	3.6632535	3.0119254	3.20200356	3.750039051	2.647551422	2.944896391	2.343809383	2.457448388	2.040436622	2.753681795	0.754226384	1.835526622
NOVA2	ENSG00000104967	-1.013979858	3.752382216	14.0721928	0.000175926	0.001945061	3.906093088	3.808792571	4.366740201	3.859559156	4.416332416	4.764597214	3.602906718	4.031564959	3.370317794	2.163959486	2.906408223	3.132283493
SPEG	ENSG00000072195	0.736994396	8.154326723	14.06409541	0.000176685	0.001952132	7.749785275	8.002204987	7.424360236	8.082352124	7.815731459	7.339029933	8.474549038	8.215372853	8.606623165	8.090078507	9.194851571	8.556523668
TRIL	ENSG00000255690	1.333579397	4.165971315	14.0593277	0.000177133	0.001955765	3.417726803	3.280248118	3.293350486	4.172684681	3.938040515	2.413962733	4.575306339	5.711693486	4.934523624	4.645117935	2.215658395	4.873830417
ETV5	ENSG00000244405	0.93530216	4.58421448	14.0491744	0.000178092	0.001965025	3.927735004	3.721322821	4.426660243	4.407213682	4.494321684	3.695691496	5.35067304	5.85039407	4.595728463	5.178733641	3.931946705	4.961408566
CHST15	ENSG00000182022	1.016291737	5.766799947	14.04362313	0.000178618	0.001969504	5.107610091	5.557908645	5.163204032	4.403411159	5.035005361	5.859343487	5.743453984	6.707315268	6.359823094	7.175434831	4.993216226	5.895711686
SEPTIN3	ENSG00000100167	2.026303413	-0.469013133	14.03795979	0.000179157	0.001974112	0.226434301	0.720500492	0.523520893	0.355302199	0.130777242	0	0.781877488	1.275996119	1.067336619	2.322979626	0.50853124	0.688556932
NA	ENSG00000246792	-1.252777251	0.975970657	14.02468622	0.000180426	0.001985418	2.060811656	2.063461917	1.459345759	1.857974251	1.851716503	1.614286172	1.136811476	0.64953624	0.708648333	1.731597741	1.214515653	1.028456039
NA	ENSG00000259124	1.455087017	0.060359867	14.02590938	0.000180309	0.001985418	0.647513465	0.556888946	0.467568199	0.640164665	0.962611234	0.27042139	2.181702903	1.241714067	1.321459973	0.903314247	1.040193097	1.2671417
TOB1	ENSG00000141232	0.645485114	5.333287946	14.00616692	0.000182212	0.002003719	4.920593086	5.00414949	4.997754426	5.270062544	5.206071479	4.416725435	5.229121556	5.565173831	5.829687692	5.500553435	5.953270281	5.650749779
HECW1	ENSG00000002746	2.57854054	2.183719184	14.00018065	0.000182793	0.002008403	2.511384006	1.042616589	0.285378002	1.119598389	0.130777242	1.775000342	3.155917024	3.602387001	2.503488712	4.332555461	0.50853124	2.780738014
EMP1	ENSG00000134531	-0.815146085	6.994178563	13.99865383	0.000182942	0.002008403	7.058206225	7.783286556	7.266798862	7.916838947	7.078072767	6.905101565	6.8703391	7.133772892	6.610252495	6.006837036	6.457747969	6.084395964
OPLAH	ENSG00000178814	0.965017558	2.586712269	13.9979848	0.000183007	0.002008403	2.59491813	2.063461917	2.022266102	2.328046739	2.0954105	2.703716921	3.065832728	3.344187686	3.134919156	3.425997236	3.224406584	2.297101007
ARSB	ENSG00000113273	0.655693363	5.501607961	13.9910625	0.000183682	0.002014458	5.333163978	5.012069417	5.411379233	5.145841816	5.072101117	5.080273592	6.06095807	5.976921745	6.060342916	5.285610167	5.204307934	5.935186022
CIART	ENSG00000159208	1.289968845	2.709408826	13.96709961	0.000186038	0.002038929	1.43263772	2.498773802	2.455216898	2.102722453	3.695471503	1.708302406	2.878609244	4.128561653	2.656455731	3.295667962	3.26461127	3.615267912
TSPAN15	ENSG00000099282	1.06467124	5.241021338	13.93180073	0.000189564	0.002074876	4.574621087	4.393791916	4.157219572	5.359132974	5.382147765	4.17881712	5.331470429	5.372673578	5.96235061	4.604402758	6.779688137	6.030065652
TPD52L2	ENSG00000101150	0.492939797	6.131077855	13.93172587	0.000189572	0.002074876	5.983098824	5.779790413	5.811844171	5.895582239	6.000058156	5.830887102	6.358408175	6.501780265	6.452024243	6.183078637	6.386661823	6.32903113
NES	ENSG00000132688	0.900014245	6.915496906	13.91972457	0.000190786	0.002086768	6.589157986	6.151273504	5.959869175	6.734736422	7.05045641	5.989094571	7.113939899	7.326521288	7.443283403	5.891710642	7.983458747	7.38693516
LRRC2	ENSG00000163827	1.551207385	4.876959392	13.91563192	0.000191202	0.002089917	2.278570293	4.06373983	5.2277854	3.551311138	3.416584027	4.683004093	5.398615736	4.939426583	6.683301546	4.432856998	5.007502093	6.840302527
SAE1	ENSG00000142230	0.595795129	5.634778771	13.91168532	0.000191604	0.00209291	5.533478652	5.253894745	4.929497785	5.515271328	5.653615251	4.994238996	5.943610048	5.846121884	5.864371522	5.826826067	6.206445411	5.810225174
CDC6	ENSG00000094804	1.29510337	1.186261673	13.90238069	0.000192554	0.002101892	1.203434113	1.305776316	0.906827632	0.74002816	1.189619609	1.539521503	2.274000323	1.342209064	2.332357896	2.356057403	2.131197394	1.373143493
FEN1	ENSG00000168496	0.913959281	1.792317769	13.89696688	0.00019311	0.002106547	1.656528788	1.557415332	1.900768015	1.449625711	1.995964629	1.753108533	2.274000323	2.427260671	2.546841008	2.306151921	2.442893647	2.559091621
MAFG-DT	ENSG00000265688	1.10576051	0.79252386	13.88869254	0.000193962	0.00211443	1.014097311	1.198812913	0.774730996	1.082030855	0.927056248	1.093479337	1.78986991	1.942352842	1.253303574	1.543390488	1.905700364	1.564303044
IER5	ENSG00000162783	1.042241565	4.665183542	13.88516049	0.000194327	0.002116996	4.227308734	4.43757581	3.727795713	4.641543238	3.737128875	3.923482507	4.500862974	5.675231233	5.469348637	3.97085679	5.918412772	4.639019184
KMT5A	ENSG00000183955	-0.623645103	5.212272373	13.87753443	0.000195117	0.002122773	5.682540383	5.55067691	4.980365985	5.866875155	5.264217482	5.563247761	4.890192954	4.70790809	5.101319084	4.788317536	4.857847987	5.104219903
ERFL	ENSG00000268041	1.415410318	-0.169863422	13.87780106	0.000195089	0.002122773	0.594375997	0.613512973	0.219149505	0.152769345	0.560144627	0.783716691	1.421437634	0.933468533	1.181766951	0.990160126	1.112468733	0.844121928
RNF125	ENSG00000101695	-0.727698773	3.975901686	13.86102189	0.000196839	0.002138659	4.696244506	4.513930381	4.032607848	4.056427192	4.246438869	4.427131972	3.802048969	3.743824303	3.607183039	3.854148611	2.97586287	3.719429394
KIF5B	ENSG00000170759	0.8601838	8.699615228	13.86119076	0.000196821	0.002138659	8.056164808	8.347666023	7.974100929	8.621516557	8.364282571	7.935670903	9.693856395	7.640393566	9.109905192	9.165599553	9.091911525	9.013010892
REC8	ENSG00000100918	0.905426439	3.25337422	13.8593978	0.000197009	0.002139086	3.073940977	3.0119254	2.469531252	3.158789393	2.888427596	2.865499674	3.116572291	3.26958538	3.768479055	4.307408665	4.166464103	3.608048959
HLA-DQB1	ENSG00000179344	-1.483972235	3.598590079	13.8545043	0.000197523	0.002143239	4.871185904	3.832839872	2.705518146	4.785808663	3.20279608	4.440891607	3.045026467	5.143528001	2.229683658	2.928790782	1.965464017	2.91549713
USP54	ENSG00000166348	-0.633163213	5.593360982	13.85014771	0.000197981	0.002146789	5.721782585	5.628299539	6.136217335	6.151628155	5.332053705	6.150618293	4.907586162	5.231320511	5.465588399	5.438206692	5.216657553	5.357666672
COL8A2	ENSG00000171812	1.319418942	2.807101727	13.82837913	0.000200288	0.002169782	2.24448392	1.82053745	2.455216898	2.421251542	3.09478172	1.919592193	3.126509524	4.600409635	3.144358273	3.509223205	1.843353611	3.93091949
MRPS6	ENSG00000243927	0.770791632	4.877720147	13.82763651	0.000200367	0.002169782	4.445548114	4.610989476	4.612278384	4.172684681	4.357449212	4.831412665	5.146073514	5.814399874	5.22879886	4.915807528	4.474806438	5.675133486
DCDC1	ENSG00000170959	-1.672872126	1.035622811	13.82591654	0.000200551	0.002170331	2.118409385	2.557678453	1.542943198	1.260789017	1.064302857	2.633557214	0.879126575	0.540950823	1.067336619	2.047289859	0.841874252	0.74229747
OR51B5	ENSG00000167355	-1.185640432	1.188697255	13.82432866	0.00020072	0.002170728	2.173795608	2.421590883	1.768089012	2.02566269	1.943547098	1.513713424	1.213402921	1.016920544	1.508507563	1.293132813	1.399214565	0.632736841
MFAP5	ENSG00000197614	1.601429039	9.674635958	13.81779888	0.000201419	0.002176844	8.852602139	8.807952185	7.701009711	10.65189638	8.898653513	7.347272874	10.25354808	8.972993163	10.44242285	8.707018654	11.53379986	10.78279764
MDGA1	ENSG00000112139	-0.866873594	3.952670617	13.81343993	0.000201887	0.002180458	4.392059786	4.180786469	4.711967274	3.892485688	4.118308814	4.728590451	3.184737044	4.046536759	3.593465369	2.993287058	3.319079502	4.068765565
ADAM23	ENSG00000114948	1.201877215	4.328368799	13.80146926	0.000203177	0.002192946	4.209749649	3.348561505	2.729506161	4.271950804	4.141762797	2.73755744	4.977882	4.531133402	4.856270627	5.07328159	5.796192123	3.692380014
PDK3	ENSG00000067992	-0.739822843	4.021403937	13.79691937	0.00020367	0.002196812	4.72742879	4.768896905	4.080024362	4.212345278	3.731987011	4.552834971	3.832722096	3.668400049	3.680383793	3.932993473	3.564275065	3.571402214
HMGCLL1	ENSG00000146151	-1.464389285	0.333634911	13.78935844	0.000204491	0.002204216	1.130653253	1.844391382	1.72100519	1.326519509	1.064302857	1.288725048	0.505515706	0.36101811	0.853800547	0.231520332	1.002650494	0.939231045
ATF4	ENSG00000128272	0.648147559	7.084921371	13.77634622	0.000205913	0.002217698	6.760246971	6.855119563	6.614806299	6.829173699	6.850273652	6.553462727	7.15699611	7.695654591	7.264389005	6.460018007	7.63769078	7.51933233
DOK6	ENSG00000206052	1.04006652	4.637131217	13.77542571	0.000206013	0.002217698	3.816125026	3.820866324	4.355222763	4.325176977	4.821658103	3.613027592	5.361231741	5.030096658	5.304424284	6.544948509	3.784889724	4.777376105
MMP2	ENSG00000087245	0.878911997	8.761015968	13.76453114	0.000207212	0.002229128	8.196494465	8.236008294	8.549379392	8.648874134	8.138322958	7.803787082	9.252816851	9.829106078	8.88784754	9.310277716	7.860633595	9.175203299
PPARG	ENSG00000132170	-1.002286467	4.200035766	13.75717413	0.000208025	0.002236404	4.822916803	4.648733207	4.819250645	4.207992004	4.267914412	4.905230105	2.343809383	3.655436873	3.983577929	2.715956964	3.941898754	4.208968217
EQTN	ENSG00000120160	-1.748229951	0.39362819	13.73574956	0.000210411	0.002260571	1.272718994	2.437361341	1.79106695	0.921140184	0.560144627	1.939114118	0.505515706	0.798476121	0.708648333	0.903314247	0.21222745	0.632736841
TAP1	ENSG00000168394	0.689022672	4.985502641	13.72208283	0.000211948	0.002275583	4.553894999	5.025173438	4.355222763	4.887308854	4.475985143	4.546485104	4.96409418	5.400132455	5.785126394	5.078245841	5.602749485	5.054633269
SIPA1L2	ENSG00000116991	0.790492271	5.184252742	13.71816754	0.00021239	0.002278834	4.543419217	4.762651215	4.921710463	4.605588794	5.287185796	4.549663531	5.316356332	5.975618597	5.872913741	5.851682224	4.901849387	4.95288615
PALM	ENSG00000099864	0.549939827	5.345715383	13.70717623	0.000213637	0.002290706	5.181533243	5.180829174	4.802386275	5.181804023	5.001211037	5.119302749	5.495732686	5.827461477	5.683578923	5.591901201	5.758678813	5.302833822
SPON2	ENSG00000159674	0.679637232	6.761234699	13.6939916	0.000215142	0.002305331	6.616900498	6.28910496	6.004789855	6.714163206	6.605169777	6.015771047	6.875504286	7.366842575	7.363190694	7.038234397	6.443808192	7.079609604
RBM43	ENSG00000184898	-0.772840884	4.502137141	13.68767705	0.000215866	0.00231158	5.161122327	5.197131466	4.161634357	4.537829052	4.784888841	5.055892021	4.195721949	4.137912073	4.18451927	4.397546439	3.415082774	4.21373197
VAX2	ENSG00000116035	1.452997728	0.247808143	13.68535465	0.000216133	0.002312925	0.842417661	0.667998254	0.820120457	0.355302199	0.7753671	0.388729714	1.659057256	1.760599178	1.620961729	0.903314247	0.754226384	1.230003368
NOSTRIN	ENSG00000163072	-0.854647233	4.991480263	13.67839238	0.000216936	0.00231848	4.87397559	4.969318326	5.846533102	5.470541607	5.69251589	5.161465012	4.237585095	4.33370796	5.026724379	3.859925539	4.512023593	5.11189589
NA	ENSG00000237781	-0.984988898	1.931189689	13.67958744	0.000216798	0.00231848	2.482428751	2.868069495	2.753101837	2.406129587	2.275834822	2.521473377	1.686185902	2.178146036	1.508507563	1.65392329	1.483392692	2.125713396
NA	ENSG00000272625	-1.617607183	-0.189597906	13.66689088	0.000218269	0.002331199	0.887290533	1.083279461	1.459345759	1.119598389	0.890602827	0.9077985	0.622485501	0.295682528	0.365474818	0	0.453939999	1.303347948
TIGD4	ENSG00000169989	-1.254244509	-0.004147291	13.63902823	0.000221532	0.002364504	0.887290533	1.122827584	1.139477672	1.260789017	1.24841907	1.226533503	0.622485501	0.423522578	0.428642694	1.072073654	0.61188193	0.574669753
MFSD4B	ENSG00000173214	0.622367	5.083215759	13.63535997	0.000221965	0.002367582	4.618531512	4.582905688	4.932084246	4.407213682	4.92665679	5.129959393	5.416950631	5.356744906	5.091593167	5.6396976	5.5237822	5.252794349
PDE4B	ENSG00000184588	0.96110282	3.332268996	13.63100344	0.000222481	0.002371534	3.2981993	2.468394322	2.959884348	3.194434234	2.545734549	3.151472928	3.320786039	4.54173929	4.268926349	3.910902603	3.256659467	3.615267912
NA	ENSG00000248544	3.139365711	1.684492282	13.62366616	0.000223352	0.002379268	0.698763097	0.556888946	0.523520893	0.69096031	0.46418061	3.074122242	1.28613236	0.540950823	6.335306726	6.040292802	1.181295617	1.230003368
IFT122	ENSG00000163913	-0.52444373	5.340104027	13.6102234	0.000224957	0.002393245	5.676161376	5.703589258	5.562587357	5.485006561	5.528711958	5.65759481	4.893106423	5.289114366	4.879065071	5.190243325	5.204307934	5.049313088
IGFL2	ENSG00000204866	1.200832085	2.162056782	13.6111006	0.000224852	0.002393245	1.402040734	1.746513787	2.303673151	1.742320825	1.276943878	2.547144236	2.360746328	2.159903477	2.887600044	2.814443865	3.199734742	3.142312789
PHLDB1	ENSG00000019144	-0.621512998	7.933267124	13.5951863	0.000226766	0.002410922	8.299171878	8.408936364	7.939490749	8.266054533	8.308812533	7.962151936	7.606363723	8.037267497	7.590818026	7.580268007	7.374344864	7.373693738
SCLY	ENSG00000132330	0.609425129	3.845789603	13.58884075	0.000227534	0.002417513	3.624021351	3.662155833	3.673184727	3.488088037	3.695471503	3.569848817	4.113171316	4.041563402	4.404725332	4.320036852	4.212409647	3.9987308
TCEAL5	ENSG00000204065	1.266291142	1.591855405	13.57914706	0.000228712	0.00242845	1.73227382	1.270995615	1.066018709	1.419819906	1.889153038	1.16153976	2.781324076	2.348906521	2.040436622	3.441490719	1.755798354	2.125713396
GNB3	ENSG00000111664	0.635629392	4.146911434	13.57743912	0.00022892	0.002429083	3.927735004	3.996137309	4.139424083	3.650890397	3.767601058	3.784705488	4.549685819	4.109677018	4.473740786	4.369472429	4.570926584	4.767690273
ANO1	ENSG00000131620	1.125875736	7.81316082	13.57284423	0.000229481	0.002433456	7.588880689	6.673126097	5.631044853	7.569422197	7.767859365	5.924453448	8.078966956	8.166811437	8.526322849	8.034013865	8.776078303	7.595223248
CCR1	ENSG00000163823	1.055644528	2.097736116	13.56931464	0.000229913	0.002436455	2.041089821	1.771612728	2.041556999	1.590063171	1.7331996	2.121048985	2.703797663	3.235148817	1.957192384	3.152385222	2.456842221	2.528829049
STARD8	ENSG00000130052	-0.782696068	4.721803776	13.55720133	0.000231402	0.00245064	5.363256602	4.862399318	5.208712714	4.94075753	4.850413346	5.144747675	3.982488936	5.057454922	4.79166278	3.789027123	4.004965689	4.433847464
EML5	ENSG00000165521	-1.393837924	1.430524987	13.55159404	0.000232094	0.002456381	2.784764964	1.890947661	2.469531252	1.590063171	1.648408645	2.547144236	1.213402921	0.798476121	1.217978614	2.200842893	0.92450086	1.503354778
LINC00894	ENSG00000235703	-0.529275771	5.580450437	13.54332194	0.000233119	0.002465634	5.949110066	5.950233897	5.720539421	5.831938146	5.579691845	5.983229484	5.522320548	5.052519126	5.188305353	5.356792902	5.433202852	5.344695599
TGFBR3	ENSG00000069702	-0.717189783	7.749789506	13.54108418	0.000233398	0.002465825	7.694441336	8.415420418	8.384716668	7.882763836	7.606547606	8.192343862	7.542852197	7.263310336	7.273558104	6.689019542	7.473300746	7.604774999
SGCA	ENSG00000108823	0.996810022	4.044654485	13.54074855	0.000233439	0.002465825	3.339152034	3.262652102	3.648233418	4.395775912	3.878789266	2.49533745	4.481636053	3.964829365	4.477479863	3.938463739	5.049530044	4.802891514
NBL1	ENSG00000158747	0.847131075	6.022384311	13.52489597	0.000235419	0.002485135	5.568342652	5.395847978	5.497719898	5.701758149	5.993627487	5.384331525	6.935379295	6.579325994	5.994020525	7.228310996	5.125723113	6.140511807
NA	ENSG00000260249	1.637941251	2.827679525	13.51969966	0.000236072	0.002490417	2.173795608	3.528660966	1.962795692	2.359788782	1.943547098	1.348346075	4.364764989	2.728959306	2.84192062	4.896263596	3.828457538	1.86004255
NA	ENSG00000272588	-1.019210816	2.466686731	13.51139367	0.000237119	0.00249985	2.963028691	3.133077303	2.287605088	3.094209875	3.195343299	3.264113506	2.083094652	1.580301574	2.138161003	2.126108336	2.88593401	2.349986043
FZD7	ENSG00000155760	0.914742325	5.447586607	13.50424494	0.000238024	0.002507774	4.360580407	5.247199904	4.995283157	5.483206353	5.112229922	4.334345678	6.216754198	6.217511947	6.067802945	5.663014814	4.397361794	5.575023905
XXYLT1	ENSG00000173950	0.698768991	4.213892798	13.5021087	0.000238296	0.002509012	3.959601069	3.641881706	3.768886294	4.163721165	4.37404818	3.472727396	4.335077229	4.819617043	4.392894812	4.735876403	4.426006791	4.628354852
HLA-A	ENSG00000206503	0.758228821	7.887772159	13.49635266	0.000239028	0.002513731	7.451362448	7.646669043	7.595647733	7.695274563	7.29712689	7.115443146	7.718604943	8.621648474	8.853550379	7.619533493	8.106907055	8.34782996
C5orf66	ENSG00000224186	1.622066039	-0.394006831	13.49616668	0.000239051	0.002513731	0.294648865	0.305149601	0.285378002	0.355302199	0.693089581	0.498067167	0.622485501	0.844891296	1.217978614	3.055022964	0.883779003	0.984533209
PGM5-AS1	ENSG00000224958	1.759965697	5.117739497	13.49472003	0.000239236	0.002514051	4.657911212	5.325557697	2.959884348	3.551311138	2.802742147	4.430584203	6.242112176	4.506078843	7.335130177	4.940552573	3.812273399	6.507425975
EMILIN2	ENSG00000132205	-0.828294166	4.847269218	13.49343252	0.0002394	0.00251416	4.994235642	4.911213339	5.602102754	5.652950234	4.852783944	5.091221359	3.971504508	4.385654337	4.717716372	3.776864433	4.50867961	5.101652137
NA	ENSG00000277214	-1.289166576	0.175769886	13.48962574	0.000239886	0.002517648	1.203434113	1.405353761	1.174850518	0.921140184	1.486860909	1.433397835	0.565185728	0.227247147	0.547241434	0.94739057	0.841874252	0.688556932
COL13A1	ENSG00000197467	0.884266304	2.623840364	13.48440418	0.000240555	0.002523043	2.482428751	2.083644946	2.5390471	2.617830861	2.23279972	2.342458468	2.89032127	3.19091399	3.579616014	3.094759756	2.601984992	3.346965308
TMSB15A	ENSG00000158164	1.70734726	0.291190998	13.48305456	0.000240728	0.002523239	1.014097311	0.497951383	0.679429422	0.152769345	0.1919733	1.022048441	1.484611165	1.607479412	1.253303574	2.145158042	1.181295617	0.892460099
OSBPL3	ENSG00000070882	0.90409142	3.972881277	13.48154814	0.000240921	0.002523647	4.05610329	3.022419166	3.596997654	3.237786437	4.63868889	3.117605768	4.232993172	4.569646294	4.156804724	4.833057304	4.200023455	4.180050567
GARS1	ENSG00000106105	0.550512929	5.742870945	13.47956935	0.000241175	0.00252403	5.386886779	5.354916655	5.261082045	5.788865347	5.714841381	5.232408025	6.045328566	5.811481166	5.951637572	5.953802225	6.236067845	6.031415418
SGSM1	ENSG00000167037	-1.04972769	2.061026698	13.4788593	0.000241266	0.00252403	2.407391279	2.655306462	2.887103928	2.390847447	2.690594924	2.964081143	1.909801266	1.784610602	2.156935918	2.106803724	0.883779003	1.733071577
FAM155B	ENSG00000130054	1.724040884	-0.274302568	13.46974824	0.000242441	0.002533073	0.481842647	0.372320782	0.149733818	0.476075667	1.462231906	0.207418193	0.622485501	1.133691159	1.28778422	0.85784878	1.613616811	0.74229747
FAM162B	ENSG00000183807	-1.274033952	1.602770567	13.47086943	0.000242296	0.002533073	2.673879093	2.483664025	2.204465492	2.245494787	2.173346837	2.121048985	0.925398449	1.342209064	1.750223007	0.606171811	2.215658395	1.503354778
ZNF93	ENSG00000184635	1.065009699	4.97230508	13.4679233	0.000242677	0.002533918	4.557370091	5.251666581	3.176053152	4.523886657	4.180024846	4.289421881	5.622272486	4.071149578	5.769961424	6.021086193	5.18976515	4.978303836
PGBD1	ENSG00000137338	0.706208036	3.879081605	13.46203311	0.00024344	0.002540262	3.738655336	3.648671454	3.641927576	3.618455051	3.652575432	3.346832601	4.389734277	3.815500507	4.332241723	4.088699857	4.986019892	4.241988816
RTN2	ENSG00000125744	0.995126872	2.628917395	13.45356368	0.000244541	0.002550127	2.553755577	2.271316514	1.621960729	2.706910571	2.448774106	2.121048985	3.294583295	3.344187686	3.304483502	2.690247652	3.577103075	2.632082122
RGMA	ENSG00000182175	-0.846293797	5.292496745	13.4463156	0.000245488	0.002558365	6.422905098	5.150055904	5.20015435	5.62383346	5.937777581	5.799189924	5.233725798	5.519402845	4.567939563	4.530263486	4.300131128	4.941444045
GIPC3	ENSG00000179855	0.90582422	3.407333195	13.4349653	0.000246978	0.00257225	3.140325646	3.244838821	2.668771277	3.451728765	3.142067147	2.559810381	3.665587547	3.642356162	4.207214848	3.261159159	4.561274916	3.959562533
GPRIN1	ENSG00000169258	1.378821425	-0.080843236	13.40464226	0.000251002	0.002612503	0.422103374	0.497951383	0.467568199	0.416952365	1.031195745	0.599698838	1.096934922	1.711343116	1.28778422	0.990160126	0.883779003	0.984533209
IFFO2	ENSG00000169991	0.910379887	3.843827194	13.39354615	0.000252492	0.00262633	3.281487067	3.381542264	3.523438764	4.595625503	3.371003317	3.020150607	4.009589586	4.329633527	4.123783482	3.3623038	4.574129511	4.721609494
XKR9	ENSG00000221947	1.507034749	0.564617115	13.38868194	0.000253147	0.002631475	0.647513465	1.305776316	0.988617757	0.476075667	0.890602827	0.27042139	1.955114816	1.056903478	1.750223007	1.852427687	1.002650494	1.622780511
SEMA4D	ENSG00000187764	-0.764621115	3.899189924	13.38685912	0.000253393	0.002632359	4.550411517	3.952904304	4.40820117	3.914026496	4.180024846	4.587268289	3.184737044	4.031564959	3.493606107	3.905326624	3.288207043	3.439343488
STMN1	ENSG00000117632	0.746777356	5.930483378	13.36472933	0.000256401	0.002660221	5.486858158	5.323437589	6.447724726	5.351259109	5.836013309	5.064805794	5.665512576	6.736844927	6.071518543	6.470439861	6.20850798	6.263919992
ADCY4	ENSG00000129467	-0.750233672	5.341522012	13.36512377	0.000256347	0.002660221	5.174761639	5.537933487	5.986242583	5.575650814	6.002195358	5.64576213	4.921922017	5.30164899	5.206442926	3.976185618	4.56771653	5.083548665
NAB1	ENSG00000138386	-0.524763425	6.006713472	13.35731135	0.000257417	0.002665686	6.133854189	6.366307801	6.215854831	6.315381285	6.382083347	6.108133112	5.751503129	5.716382207	5.766909207	5.894527762	5.276868019	5.885298815
SEPTIN8	ENSG00000164402	0.552452515	5.52499156	13.35754615	0.000257385	0.002665686	5.485034623	5.208664198	5.077018588	5.426255658	5.27839505	5.008169161	5.935154101	6.061655437	5.583042018	5.737078646	5.548418133	5.852074616
THBS2	ENSG00000186340	1.121221028	8.380126598	13.35808499	0.000257311	0.002665686	6.314131581	7.65891151	8.77215418	7.585872213	7.968096664	7.505818286	8.562502626	9.452151751	8.923919644	8.155540764	7.833826959	9.331027379
GPRASP1	ENSG00000198932	-0.572717065	6.029748939	13.35412437	0.000257855	0.002668138	6.033873988	6.331918623	6.604303863	5.989883504	6.137651262	6.594051882	5.792649758	5.939981164	5.688426461	5.52621068	5.546788761	5.892744241
GDF10	ENSG00000266524	-1.582778642	1.293472239	13.35321152	0.00025798	0.002668138	2.099464499	1.720970452	2.350830705	0.58751509	2.831873092	2.441600779	0.73067883	1.634154719	1.448812902	0.712166408	1.147292578	0.844121928
B4GALT5	ENSG00000158470	0.645411937	6.896327044	13.3490618	0.000258552	0.002672358	6.640847519	6.662262893	6.160683811	6.695626311	6.846710089	6.169335916	6.880651046	7.324987096	7.137792434	7.563107187	7.344644699	6.762785477
RAP1A	ENSG00000116473	0.664787995	7.310672293	13.34086132	0.000259685	0.002682373	6.946029124	7.078352313	6.747010329	7.231594935	7.015440086	6.68646829	7.399105653	6.619930203	7.686397271	7.763244835	7.915640744	7.711776055
HLX	ENSG00000136630	1.161936444	1.489261553	13.33929804	0.000259902	0.002682914	1.338828413	1.270995615	1.79106695	1.326519509	1.581376062	1.194402598	2.256007186	3.252469844	2.575035316	1.706168106	1.945816599	2.125713396
HMGB3	ENSG00000029993	0.950552037	2.88345105	13.33663877	0.00026027	0.002685025	2.711795946	2.820756708	2.84380492	2.328046739	2.247287859	2.427847939	3.294583295	3.575112148	3.718799421	3.92199032	2.65134208	2.93870166
PNPLA3	ENSG00000100344	1.443568004	-0.254408653	13.33411455	0.000260621	0.002686945	0.481842647	0.436503147	0.219149505	0.355302199	0.560144627	0.783716691	1.545134079	0.933468533	1.144622923	1.223143593	0.708321218	0.74229747
ZNF83	ENSG00000167766	-0.645502525	6.791780026	13.31513784	0.000263272	0.002711724	6.878177869	7.837777449	6.854539863	7.261310495	6.754000182	7.277098204	6.353128141	6.153260586	6.642251148	6.762564328	6.294519421	6.490841394
TRG-AS1	ENSG00000281103	-1.440793323	-0.182354057	13.31453713	0.000263356	0.002711724	1.306152342	0.720500492	1.066018709	0.787481899	0.997311007	1.405600668	0.443270846	1.016920544	0.365474818	0.367504425	0.61188193	0.315761262
ETV1	ENSG00000006468	1.065909005	3.539033308	13.31217535	0.000263688	0.002713432	2.909650064	3.133077303	3.095277885	3.122241511	3.78259914	2.597154965	4.171928799	4.109677018	3.522849537	5.558541966	3.032844861	4.388221393
NEURL1B	ENSG00000214357	0.658161984	6.989566455	13.30304276	0.000264976	0.002724965	6.455862976	7.160221282	6.363043268	6.874514385	6.650158621	6.28827382	6.856225369	7.422898667	7.349993717	6.99360609	7.62191476	7.295524158
LRFN1	ENSG00000128011	1.144157374	2.139707684	13.29862816	0.0002656	0.00272967	1.462599251	2.356726446	1.487753217	1.478828178	2.436182702	1.879737525	2.92489745	3.533207966	2.745979508	2.388393748	2.790024679	2.434035283
CYP4V2	ENSG00000145476	-0.857755213	5.125851991	13.27435942	0.000269061	0.002761798	5.22588278	5.547047404	6.275118361	5.06871208	5.66175017	5.460608778	4.818444132	5.059916502	4.481209275	4.229226291	4.065390758	5.607965723
ENAH	ENSG00000154380	1.002611397	9.009273999	13.27433385	0.000269064	0.002761798	8.389186438	8.498573851	8.413691704	9.402214714	7.889746038	8.182139807	9.996194016	8.33934827	9.769757445	8.686237549	9.346075097	9.64323991
RACGAP1	ENSG00000161800	0.808217276	2.90757151	13.25702676	0.00027156	0.002785664	2.511384006	2.808682033	2.426154933	2.706910571	2.358235343	3.240705588	3.380136199	3.336086508	3.394251213	3.62230381	3.240623154	3.20106708
POMP	ENSG00000132963	0.569193718	4.96475076	13.25197141	0.000272293	0.002791434	4.820026517	4.393791916	4.770946757	4.8374512	4.789845892	4.555999455	5.201183194	5.120129338	5.450448664	4.967558274	5.415455782	5.316185021
FLRT1	ENSG00000126500	1.140605138	3.073982556	13.23437319	0.000274862	0.002815998	3.347204906	3.199318924	1.596099459	2.083839946	2.822227987	2.121048985	3.73867412	3.883783594	3.93000823	3.501852508	3.114308038	3.257521922
ELN	ENSG00000049540	0.941504164	6.425225471	13.23279188	0.000275094	0.002816608	5.877241992	5.981495182	6.278171066	6.396048965	5.198635643	5.571089346	6.872555016	7.985442868	6.895209279	6.308779031	5.644483162	7.255080346
WDR63	ENSG00000162643	1.414000042	1.391916833	13.21987122	0.000276997	0.002834316	1.491951187	0.720500492	0.523520893	1.389385304	1.486860909	1.539521503	2.062537627	1.374209765	2.532534502	2.306151921	3.042126831	1.931185639
SLC25A2	ENSG00000120329	-1.466181111	-0.305712858	13.21494175	0.000277726	0.002840002	1.130653253	1.000774297	0.679429422	1.119598389	1.219318877	0.826274141	0.622485501	0	0.365474818	0.660142317	0.561131857	0.243061154
GLUL	ENSG00000135821	-0.847944795	7.931046758	13.21040568	0.000278399	0.002845103	8.187832379	8.156956277	8.74299048	8.337043189	7.778185431	8.311582217	7.189354544	8.432290089	7.557644566	6.90278237	6.826771642	7.866497993
ENO2	ENSG00000111674	0.682635909	4.626036338	13.19958519	0.000280011	0.002857262	4.061007863	4.166664521	5.010047666	3.919361816	4.149496818	4.659659117	4.690314289	5.077030956	4.998376853	4.9914386	4.983613115	4.941444045
PSRC1	ENSG00000134222	1.235186415	1.571935874	13.20007638	0.000279938	0.002857262	1.43263772	1.746513787	1.308258587	1.191920233	1.359282852	1.589792608	1.839045164	2.753498641	2.616319831	3.055022964	1.483392692	1.954141184
LINC00893	ENSG00000241769	-0.672937887	3.693389876	13.19890044	0.000280113	0.002857262	3.990778465	4.053543406	3.953342747	4.002147942	3.982018001	4.338026941	3.396654402	3.172833178	3.244306153	3.894109595	3.525092122	3.414730336
PSAT1	ENSG00000135069	1.579354979	0.636789012	13.18510325	0.000282183	0.002876579	1.804239644	0.720500492	0	0.833424347	0.7753671	0.694639746	1.321166824	1.634154719	1.144622923	1.68028218	2.113695197	1.622780511
B3GALT1	ENSG00000172318	1.434294739	0.82692351	13.17778183	0.000283288	0.002886039	0.887290533	0.556888946	1.243096058	0.921140184	1.486860909	0.444433987	1.574469289	2.025306975	1.47896896	2.861275691	1.562928814	1.622780511
ABCC8	ENSG00000006071	-1.835939593	3.156068725	13.17098535	0.000284317	0.002894721	4.654670316	4.37753519	2.319564224	2.465689022	2.603184099	4.770057813	3.096490095	1.784610602	1.822562509	3.516556437	1.709943983	1.564303044
IL2RA	ENSG00000134460	1.479876528	0.445731212	13.16536474	0.000285171	0.002901609	0.887290533	0.234697586	1.209376788	0.787481899	0.7753671	0.388729714	0.831321297	1.660345743	1.750223007	1.543390488	1.147292578	1.810586878
RBPMS2	ENSG00000166831	-0.812901061	5.501213402	13.15331413	0.000287011	0.002918512	6.249004317	5.768925313	5.210844396	6.345419642	5.6454342	5.676618303	5.292280993	5.069721036	5.079342835	4.533881674	6.089327238	4.704788743
SMARCB1	ENSG00000099956	0.724141908	5.511101393	13.14236455	0.000288693	0.002933792	5.119413211	4.92246288	5.2277854	5.223376513	5.385426326	4.982526889	6.238680404	6.181793912	5.415791946	6.414620199	5.328989265	5.372653652
HFE	ENSG00000010704	-0.857610192	2.736294406	13.13565153	0.00028973	0.002942492	3.583692441	3.445324601	3.076696664	2.731383343	3.337540803	3.10036931	2.394035134	2.836241211	2.518084703	2.554344103	2.059877385	2.528829049
TEAD1	ENSG00000187079	0.75885785	8.890990846	13.12333884	0.00029164	0.002960054	8.222446625	8.544803351	8.557359051	8.441787077	8.246173456	8.752056116	8.770685483	8.51781554	9.495728927	9.357748311	9.19693077	9.667858292
IPCEF1	ENSG00000074706	-1.211930286	3.00295165	13.11773467	0.000292514	0.002967078	3.8896459	3.952904304	3.739655785	3.663663069	3.09478172	2.65732491	1.839045164	3.391862076	2.93187742	1.756586895	2.022850124	2.867937459
NINJ2-AS1	ENSG00000177406	-0.94693491	2.324311693	13.11577964	0.000292819	0.002968334	2.909650064	2.708264202	2.643742854	3.837183093	2.63658685	3.109013281	1.712813818	2.316333173	2.193768277	2.126108336	2.113695197	2.279032904
COLGALT2	ENSG00000198756	-1.272534482	2.505560969	13.11043603	0.000293655	0.002974967	2.808290248	2.708264202	3.048368258	3.682612521	2.371522552	3.625130688	1.999048349	3.286500242	1.913696895	1.65392329	1.340237055	2.513456336
ERN1	ENSG00000178607	-0.744762159	5.783752503	13.10797225	0.000294042	0.002975193	5.735652488	6.209833344	6.622032687	5.869633906	6.348039854	5.851638153	5.53543296	5.612893954	5.992714733	5.298429758	5.019299864	4.687769558
NA	ENSG00000237978	1.744178303	-0.4618221	13.10874655	0.00029392	0.002975193	0.226434301	0.436503147	0.076808601	0.532871113	0.693089581	0.207418193	0.443270846	0.700910402	0.899111188	1.149585107	1.821957892	1.071081054
ARMH1	ENSG00000198520	-1.319444401	1.244495245	13.10023611	0.000295259	0.002985656	2.311869866	2.498773802	1.339768383	1.835573401	1.462231906	2.534365903	0.925398449	0.97579786	1.144622923	1.423681242	1.662584205	0.892460099
EML2	ENSG00000125746	0.74472358	3.32798155	13.09065202	0.000296773	0.002999115	3.386808514	3.297632106	2.71756201	3.036457744	2.782989514	3.109013281	3.699268366	3.756020369	3.706107531	3.329370573	3.896563745	4.015197051
MPP6	ENSG00000105926	-0.617305042	4.959965208	13.08035556	0.000298409	0.00301192	5.438680674	5.299908417	4.960233418	5.307167504	5.337142112	5.222484404	5.013125566	4.313219741	4.736561328	4.915807528	4.608900232	4.278823781
KCNE3	ENSG00000175538	1.132509096	3.63959859	13.08047695	0.000298389	0.00301192	3.363177044	3.001354746	2.116240155	2.996630605	4.545044249	3.047388797	3.595771054	3.809661639	4.717716372	3.695204693	5.031001939	4.0206443
POU2F2	ENSG00000028277	0.926328104	2.286217598	13.07803625	0.000298779	0.00301379	2.407391279	2.161666691	2.350830705	1.61658167	1.907513206	2.014662778	2.936241115	2.91449457	2.561007036	3.084927695	2.442893647	3.091454206
WDFY2	ENSG00000139668	-0.59551487	6.00696739	13.07547142	0.000299188	0.003016058	6.25436689	6.480122023	6.121562403	6.047056713	6.099231723	6.635027305	5.933739946	5.688018544	5.524606881	6.131474361	5.42967086	5.479363659
RAD51AP1	ENSG00000111247	1.454031687	0.967101769	13.06357378	0.000301094	0.003033405	0.698763097	1.198812913	1.139477672	0.963076	0.7753671	1.194402598	2.913463884	1.206597518	1.999414824	2.481269012	1.733053339	1.028456039
FGR	ENSG00000000938	-1.070614243	2.584291833	13.05519116	0.000302445	0.003045134	2.898733183	3.123360955	3.814457131	3.564992243	2.614404499	2.855260664	1.93263594	2.411926586	2.708290296	1.454552579	2.428808895	2.260735647
ADCY2	ENSG00000078295	-1.053954903	4.765181045	13.04906689	0.000303436	0.003053227	5.612441689	4.911213339	4.013196104	5.681490973	4.191308343	5.841299937	3.838779234	3.70030737	4.035229505	4.887805892	4.311690308	4.46614657
DNMBP	ENSG00000107554	-0.551421889	6.129543426	13.03971634	0.000304954	0.00306662	6.346629442	6.566913971	6.349562625	6.19516666	6.555825644	6.29681105	5.837200773	6.191929311	6.023732103	5.607437695	5.485170618	5.86727144
CBLN4	ENSG00000054803	1.429426492	1.122177868	13.03356412	0.000305958	0.003072929	1.014097311	1.270995615	0.948302229	0.532871113	1.626408706	1.127910863	2.237786803	2.159903477	1.750223007	3.916457113	1.843353611	1.338667755
STRA6	ENSG00000137868	1.917066405	4.161654899	13.0343898	0.000305823	0.003072929	4.615200831	3.600458164	2.060593349	1.507451248	0.30708866	3.746435819	5.165481781	4.790268211	4.72716962	4.745270322	4.411755386	4.89474596
DEPDC7	ENSG00000121690	1.11077968	0.645015233	13.01486345	0.000309028	0.003101862	0.887290533	1.083279461	0.988617757	0.963076	0.927056248	0.783716691	1.839045164	1.016920544	1.448812902	1.852427687	1.455875462	1.70627915
LPCAT2	ENSG00000087253	-0.670184328	6.225238909	13.00950017	0.000309915	0.003108849	6.744327653	6.41092091	6.054301844	6.967584953	6.475804052	6.44157	6.051861449	5.979524514	5.698072945	5.424627999	5.662650879	6.504513104
NCAM2	ENSG00000154654	1.261751106	2.894534096	13.00821189	0.000310128	0.00310908	2.155568774	2.868069495	1.487753217	2.536838826	2.995290969	2.051003527	2.621867427	3.172833178	3.902458506	5.414850085	3.596133724	3.346965308
PGAP4	ENSG00000165152	-0.78536536	3.858114453	13.00231501	0.000311106	0.003116974	4.507940156	4.012021413	4.152791236	4.194852809	4.37074363	4.174705732	3.814396587	3.172833178	3.620771504	4.053842552	2.699066287	3.3642073
RGS6	ENSG00000182732	-1.150139935	2.279530983	12.9735381	0.000315924	0.00316331	3.167867011	2.32316677	3.968540487	3.140631182	2.52209849	2.703716921	1.814667049	2.141427287	2.281933979	2.466199092	1.51039488	1.503354778
TSPYL2	ENSG00000184205	-0.543256982	6.172045065	12.96965043	0.000316581	0.003167944	6.249004317	6.501845761	6.595357077	6.291920734	6.155044069	6.718594512	6.010872336	5.961205744	6.054096623	5.850231892	5.52212475	5.923602103
CRLF1	ENSG00000006016	2.285943001	0.117481773	12.9522173	0.000319543	0.003193692	0.594375997	0.372320782	0.409357603	0.787481899	0.36137559	0	0.443270846	2.925335017	1.565830056	0.762379605	0.708321218	2.701556958
SLC39A7	ENSG00000112473	0.584966616	5.485845105	12.94877182	0.000320131	0.003193692	5.33721278	5.068857296	4.788180462	5.274232759	5.623388509	5.062582509	5.631024804	6.070227734	5.804605505	5.565629351	5.65963877	5.803920703
LRRC8A	ENSG00000136802	0.786574077	6.310674372	12.94921144	0.000320056	0.003193692	6.007439965	5.724627678	5.876384318	6.501192752	5.596764037	5.743375469	6.148902324	7.232545609	6.981341909	5.711746288	6.439424245	6.952140885
SLC38A4	ENSG00000139209	2.07814454	4.093118626	12.95173576	0.000319625	0.003193692	1.491951187	2.62808031	3.97357103	2.88107336	4.599700667	1.058205931	2.842891646	3.850045994	3.924540211	5.338289555	6.279881862	5.284837823
FAM222A	ENSG00000139438	1.300541887	-0.104169349	12.95059371	0.00031982	0.003193692	0.539206275	0.667998254	0.629308921	0.58751509	0.1919733	0.647950135	1.38878229	1.133691159	1.28778422	1.186833114	0.798715823	0.794107851
GPR4	ENSG00000177464	1.218143575	2.341736505	12.94690955	0.00032045	0.00319492	1.872785526	1.936048402	2.238298409	1.718034451	2.247287859	2.138041576	2.360746328	4.34586267	3.902458506	2.236806811	2.639160209	3.229570629
CCL16	ENSG00000275152	-1.523439487	0.897481213	12.94079103	0.000321499	0.003203425	1.203434113	1.6949667	2.221481126	1.693332228	2.029880635	1.83875051	0.781877488	1.056903478	0.365474818	0.367504425	1.246987939	1.976737185
PLAAT4	ENSG00000133321	-1.131269203	1.790893439	12.93853619	0.000321887	0.003204711	2.952509795	2.695205895	1.459345759	2.480202467	2.142675656	2.633557214	1.321166824	1.942352842	1.868849197	1.756586895	1.455875462	1.338667755
COLCA2	ENSG00000214290	1.166813403	2.788446173	12.93775826	0.00032202	0.003204711	2.49697902	2.063461917	2.729506161	2.045316933	1.462231906	3.047388797	3.106566136	3.117190033	3.654193053	2.322979626	3.639585999	3.797661545
GAS1RR	ENSG00000226237	-0.818654949	3.25209426	12.93186905	0.000323035	0.003212852	3.756905736	3.668851052	3.963492341	3.756015306	2.568989605	3.873626714	2.59348972	3.059314401	3.144358273	2.906634968	2.956357519	3.132283493
DCAF12	ENSG00000198876	0.503019285	5.421328619	12.92845978	0.000323624	0.003216751	5.203878422	5.140453614	5.136539673	5.311231981	5.13188337	5.175935445	5.902272575	5.639470249	5.760785332	5.54605464	5.723052453	5.437214661
CORO2A	ENSG00000106789	-1.417642567	1.303429004	12.91992799	0.000325102	0.003229482	2.021094644	2.62808031	2.579203589	2.064707017	1.648408645	1.377257378	0.925398449	1.095808138	1.978458061	1.423681242	0.50853124	1.191883692
BST2	ENSG00000130303	-0.972564451	2.894891865	12.91214428	0.000326457	0.003240969	3.131027101	3.133077303	3.48872144	3.203209518	3.630639427	3.637133092	2.291771814	3.438011313	2.794747443	2.554344103	1.662584205	2.482210592
NA	ENSG00000213981	-1.416621364	-0.216892119	12.89069178	0.00033022	0.003276339	1.520717839	1.270995615	1.066018709	0.69096031	0.7753671	1.022048441	0.565185728	0.295682528	0.758672743	0.550103566	0.21222745	0.51416715
GPRC5D-AS1	ENSG00000247498	-1.886616838	0.558339314	12.88763155	0.000330761	0.00327971	1.872785526	1.235355659	2.022266102	1.590063171	0.927056248	1.564876008	0.083992464	0.540950823	0.428642694	3.566871153	1.181295617	0.384972961
ENDOD1	ENSG00000149218	-0.56650426	5.471656544	12.8864543	0.000330969	0.003279783	5.729504543	5.570477604	5.741334583	5.850210942	6.150233729	5.492339574	5.272279704	5.340638403	5.158336625	4.824219657	5.140922537	5.404253758
NA	ENSG00000267922	1.423538353	0.460786928	12.88524796	0.000331182	0.003279909	0.294648865	0.820098835	0.906827632	0.69096031	0.560144627	1.257964368	1.175615411	0.933468533	1.725280695	1.571827698	2.078040638	1.406814564
NA	ENSG00000277152	-0.841734074	4.143837756	12.88231125	0.000331702	0.00328307	4.907037729	4.381616577	4.863281669	5.113622303	3.742252478	3.863445423	3.932386715	3.561278885	3.913541605	3.441490719	3.745657806	4.004240459
TNFRSF11B	ENSG00000164761	-1.564141341	0.580650517	12.8791574	0.000332262	0.003286616	1.092837985	2.04299252	2.002713757	1.718034451	0.927056248	1.487435247	0.378218874	0.97579786	1.28778422	0.990160126	0.50853124	0.315761262
HTR7	ENSG00000148680	1.499002944	-0.016378997	12.87620194	0.000332787	0.003289819	0.796104157	0.613512973	0.679429422	0.152769345	0.413693629	0.549777757	1.096934922	1.524359981	0.603074397	1.875425087	1.147292578	1.028456039
SPOCD1	ENSG00000134668	1.524013043	2.00480802	12.86760682	0.000334319	0.003302965	1.014097311	2.04299252	2.999881941	1.119598389	0.7753671	1.796564918	2.92489745	2.936094616	3.370317794	2.271895971	2.639160209	1.70627915
NA	ENSG00000272983	-0.781867523	3.650234679	12.86203038	0.000335317	0.003310821	4.090090232	4.628268222	3.703779003	4.168209884	4.033080358	3.821986174	2.980744342	2.925335017	3.296038898	3.587908782	3.371565908	3.810297522
SLC35D1	ENSG00000116704	0.688484942	5.891597072	12.84313114	0.00033872	0.003342409	5.377087865	5.673943179	5.8804075	5.511743544	5.308067586	5.502216549	6.908994511	5.821670914	6.667839674	5.733936321	5.971603185	6.38077907
KIF3C	ENSG00000084731	0.633311664	3.88120458	12.84092492	0.00033912	0.003344119	3.569994998	3.543309098	3.635594051	3.488088037	3.762566847	3.858327707	4.205130413	4.751199757	4.13802809	4.251372	4.060831473	4.155501708
TIMM8B	ENSG00000150779	0.875003267	2.450020166	12.83991543	0.000339303	0.003344119	2.311869866	2.063461917	2.022266102	2.480202467	2.410665338	2.220126037	2.743081563	3.490050141	2.853476783	2.664071866	3.303725851	2.806194554
SSPO	ENSG00000197558	-0.878429796	3.240540505	12.83594578	0.000340024	0.003349201	3.8896459	4.161926318	2.980021753	3.785530784	3.460768648	3.643097056	2.635849669	2.665720273	3.56563242	2.690247652	3.105480428	2.903753389
C1RL	ENSG00000139178	-0.674472763	5.048686745	12.83294721	0.000340569	0.003352552	5.547525515	5.264984234	5.723528573	5.141282849	5.244493002	5.218495764	4.434418253	5.007320189	4.833110244	5.080721575	4.087973527	4.53247136
DDIAS	ENSG00000165490	1.248585797	1.174908899	12.82455124	0.000342101	0.003365602	1.73227382	0.913263074	1.339768383	0.877948803	0.962611234	1.257964368	2.256007186	1.133691159	1.957192384	2.356057403	2.199157143	1.70627915
TAF1D	ENSG00000166012	0.630615578	7.952593724	12.80473526	0.000345743	0.003399391	7.624932615	7.111290827	7.536113018	7.868008733	7.458366522	7.905286931	8.241242422	8.401565635	8.367392713	7.84707133	8.391029219	8.096683173
SLC25A18	ENSG00000182902	-1.710836089	0.417782946	12.80337323	0.000345995	0.003399822	1.520717839	1.844391382	1.400795609	2.262387399	0.512960379	1.257964368	0.677596158	0.227247147	0.758672743	1.32689401	0.338139952	0.74229747
BSG	ENSG00000172270	0.642972989	6.804255945	12.78385831	0.000349623	0.003431346	6.663597623	6.157237616	6.354391613	6.815646587	6.437622477	6.338755458	6.711063741	7.838344274	7.279995502	6.811082361	6.995731779	7.267733887
MT1F	ENSG00000198417	1.937990131	0.417340123	12.78417738	0.000349563	0.003431346	1.630370166	0.497951383	0.149733818	0.532871113	0.605834433	0.599698838	0.677596158	2.025306975	1.93560855	0.990160126	0.61188193	2.105350007
SCARF2	ENSG00000244486	0.720566428	3.882008863	12.78178409	0.000350011	0.003433091	3.61070325	3.714867272	3.481676584	3.961348612	3.515658765	3.192718597	4.304765697	4.531133402	4.528834223	4.197639849	3.557818031	4.175174099
RPRM	ENSG00000177519	1.187679249	3.39115163	12.7781527	0.000350691	0.003437698	2.511384006	2.979978208	2.71756201	2.406129587	4.278533483	2.885762236	3.055467105	3.117190033	4.400792595	4.58011055	4.371822206	3.293967363
MIR1915HG	ENSG00000204682	1.184783408	1.848860322	12.77094041	0.000352046	0.003448104	1.73227382	2.04299252	1.459345759	1.766205122	1.691426956	1.058205931	2.92489745	2.946774564	2.175469637	1.423681242	2.76781704	2.417612603
CYP21A2	ENSG00000231852	1.706998788	-0.095916834	12.77025617	0.000352175	0.003448104	0.481842647	1.16132045	0.679429422	0.152769345	0.36137559	0.27042139	1.355370642	0.64953624	0.853800547	1.484777135	0.754226384	1.785208407
MCFD2	ENSG00000180398	-0.466208064	6.35802239	12.75264059	0.000355507	0.003478646	6.530252035	6.53428845	6.652935392	6.574040746	6.675824278	6.537542315	6.192125852	6.176132214	6.062833881	5.930658366	6.08259578	6.279907611
NA	ENSG00000231496	-1.828337067	0.176851681	12.75122395	0.000355776	0.003479198	0.973054452	1.042616589	2.041556999	1.449625711	1.332355318	1.226533503	0.505515706	0.540950823	0.080877445	1.149585107	0	0.844121928
MBP	ENSG00000197971	-1.298378332	5.48330788	12.74699926	0.000356581	0.00348498	6.180797458	6.874798133	6.424032935	5.299004035	4.859872458	5.90597136	5.305462776	4.109677018	4.128547329	5.155435087	2.524631159	5.273475253
PAFAH2	ENSG00000158006	0.606056231	3.704374928	12.74547664	0.000356871	0.003485733	3.65678845	3.280248118	3.333033814	3.421966827	3.64164912	3.569848817	4.009589586	3.922172168	4.009634859	4.127532042	4.101355437	4.140569352
SAV1	ENSG00000151748	-0.573102174	5.117384024	12.74371039	0.000357208	0.003486942	5.23892608	5.169070854	5.864247017	5.186236917	5.491162281	5.558522269	4.89891577	4.947425503	4.844736911	4.970231248	4.624432259	4.824853218
PRKCH	ENSG00000027075	-0.681298998	5.435923657	12.73509517	0.000358858	0.00350095	5.605744343	5.781335912	5.761834257	5.797583399	5.826395936	5.592821711	4.771718766	5.686426315	5.637532047	4.519354154	4.793350896	5.159584444
TCEAL7	ENSG00000182916	0.629482546	4.463878509	12.73311559	0.000359238	0.003502567	4.178497424	4.043274404	4.508656164	4.345136836	3.812135502	4.191081449	4.72342928	4.796185935	4.815492647	5.248656891	4.621339202	4.617611103
STEAP2	ENSG00000157214	-0.777436169	4.8484925	12.73096969	0.00035965	0.003504497	4.664371244	5.375527472	5.229889106	5.3650103	5.248099387	5.171815825	5.05014138	4.095349529	4.400792595	4.707321972	3.393488413	4.50940919
NFATC2	ENSG00000101096	-0.708499608	5.077146108	12.72901534	0.000360026	0.00350607	5.322991981	5.884165001	5.261082045	5.515271328	4.703168187	5.583547897	5.158234244	4.965918965	4.52160886	4.818297672	4.379165482	4.470133584
S100A4	ENSG00000196154	-1.208087392	3.227651727	12.72119913	0.000361534	0.003518657	3.768945657	3.468534262	3.244243148	4.455755525	4.350755778	2.925453082	1.909801266	3.642356162	2.995845315	1.898061639	2.801001609	2.855798463
ACVRL1	ENSG00000139567	-0.753086557	4.739436674	12.71343113	0.000363039	0.0035312	5.531713139	4.955694573	4.785322436	5.294904913	5.084257391	4.764597214	4.339355924	5.330479754	4.557379159	4.277505788	3.790408199	4.246644948
NA	ENSG00000250889	-1.303698439	0.04882936	12.70238688	0.000365189	0.003550003	1.338828413	1.405353761	0.727866995	1.326519509	0.927056248	1.405600668	0.781877488	0.889859605	0.428642694	0.606171811	0.561131857	0.315761262
UTRN	ENSG00000152818	-0.631086104	8.780298012	12.70117112	0.000365427	0.0035502	9.045431654	9.23008138	9.109614371	8.900423985	8.90780255	9.15912113	8.44333545	8.30551905	8.511354511	8.640402618	7.971970168	8.629640966
ALDH1B1	ENSG00000137124	1.434927884	6.630490103	12.68808757	0.000367992	0.003573003	6.011246037	5.439570453	5.163204032	7.131710917	6.142503668	4.312058632	5.375885289	6.631560983	7.663602466	5.861793929	7.932896452	7.733500348
RAB39B	ENSG00000155961	1.454532307	0.430019288	12.68549998	0.000368502	0.003575827	0.887290533	0.372320782	1.027837243	0.833424347	0.650121563	0.647950135	1.863018183	1.436157353	0.853800547	3.225804646	1.278745396	1.439717674
SERPING1	ENSG00000149131	-0.731610108	7.418514048	12.68388138	0.000368821	0.003576799	7.747505327	7.375043768	8.148818715	7.888555877	7.369688913	7.677996083	6.973729197	7.750782515	7.119961659	6.851512398	6.17936017	7.017623156
SLC4A8	ENSG00000050438	1.062543675	1.875241072	12.67737789	0.000370106	0.003587133	1.959390573	1.528258246	1.879484993	1.693332228	1.793674725	1.589792608	2.564542606	2.213953386	2.193768277	3.981494837	2.906408223	2.260735647
GLB1L2	ENSG00000149328	2.447959195	6.714660558	12.65806305	0.000373949	0.003621885	3.856178095	4.759518202	3.768886294	6.879997566	3.351019088	6.387530239	7.613447314	6.17044821	8.460307787	2.884133588	6.130157924	8.629863747
SLC49A3	ENSG00000169026	-1.123115432	1.196827698	12.6571349	0.000374135	0.003621885	2.173795608	2.083644946	2.041556999	2.005736988	2.188441322	1.257964368	1.013714647	1.524359981	1.593659229	0.85784878	1.147292578	1.191883692
AK3	ENSG00000147853	-0.562139522	6.193034918	12.6495754	0.000375651	0.003634407	6.563466056	6.556120568	6.408329096	6.321439199	6.432084532	6.431267459	5.555800374	5.867357418	6.310366527	5.989813646	5.476638282	6.127948514
FAT1	ENSG00000083857	0.798038503	9.183007485	12.63962809	0.000377655	0.003651634	9.054067198	8.474174938	8.375006756	9.48235349	8.646194689	8.393024627	9.601802554	9.559555574	9.357872102	9.463740611	8.99785146	9.931555243
ANKRD42	ENSG00000137494	-0.591195716	4.059472732	12.63458699	0.000378675	0.003659329	4.336511753	4.352801381	4.430323884	4.267773978	4.172453186	4.753613617	3.862756636	3.911307839	3.712467432	3.701652955	3.855034074	3.93091949
ASTN1	ENSG00000152092	1.321182213	2.473792385	12.63184714	0.00037923	0.003662531	2.24448392	2.708264202	1.744739171	2.005736988	2.173346837	1.348346075	2.830786533	3.154522886	3.693302994	5.641375671	2.822708043	2.145793355
GZMA	ENSG00000145649	-1.873415897	-0.304942835	12.62197223	0.000381239	0.003679755	1.707464731	0.771158981	0.820120457	0.416952365	0.962611234	1.83875051	0.163362821	0.483431131	0.807020565	0.367504425	0.07426585	0.451015749
NA	ENSG00000273113	1.366630712	0.174725645	12.6208432	0.000381469	0.003679804	0.887290533	1.235355659	0.467568199	0.74002816	0.30708866	0.388729714	1.659057256	1.095808138	1.067336619	1.111349874	1.399214565	1.303347948
HPSE2	ENSG00000172987	-1.066053358	3.339714863	12.61801348	0.000382047	0.003683205	3.576859975	3.925210631	3.394340601	3.767894056	4.482123255	3.821986174	2.958664322	4.021496738	3.096532722	2.067401835	2.022850124	3.112013282
CACHD1	ENSG00000158966	-0.595300957	6.735937555	12.60766578	0.000384168	0.003701467	7.071634387	7.270527274	6.778970043	6.831298012	6.801406566	7.184033619	6.48738867	5.902069798	6.258067693	6.857299871	6.391208811	6.503540838
SDK2	ENSG00000069188	1.526951949	3.358927091	12.60371082	0.000384982	0.003706086	4.270293616	2.746744588	1.921741622	2.719198848	2.669233695	2.282588502	4.304765697	4.321449977	3.486201682	6.99557543	1.778190338	3.877883802
IL12RB2	ENSG00000081985	1.259184234	0.644406437	12.60313204	0.000385101	0.003706086	0.748254442	1.16132045	0.948302229	0.787481899	0.890602827	0.867612095	1.453370157	2.316333173	1.28778422	1.111349874	1.483392692	2.185133795
AMZ1	ENSG00000174945	1.35006038	3.178831807	12.59015124	0.000387785	0.003729718	1.959390573	3.053450117	2.832774027	2.064707017	4.681993682	1.638370827	3.346521355	3.838622496	3.913541605	4.369472429	3.844462136	2.513456336
SBSPON	ENSG00000164764	1.480774228	4.459046408	12.58350297	0.000389167	0.003740807	2.952509795	3.235849016	4.477123457	4.701610881	3.636154776	1.539521503	6.017562758	5.584109705	4.733437547	4.233682712	4.042448868	5.027833973
ADAM11	ENSG00000073670	0.855246978	3.258579324	12.57048798	0.000391886	0.003762522	3.044527877	3.103729714	2.411401424	2.902783959	3.371003317	2.71508552	2.936241115	3.792001898	4.050371136	4.033539318	3.443381477	3.726113232
GBP4	ENSG00000162654	-0.799235919	4.885082745	12.57091102	0.000391798	0.003762522	4.82868006	5.226926931	5.509890395	4.843076792	5.253492119	5.57577392	4.181493199	5.320249066	4.800645169	4.401512784	3.663840641	4.400808653
MARCKS	ENSG00000277443	0.696372052	6.666245988	12.56692226	0.000392635	0.003767495	6.370531277	6.482974174	6.500957335	6.077204273	6.362253066	6.026076853	7.038317746	7.531534499	6.836005223	7.363567809	5.972817135	6.689441206
GTDC1	ENSG00000121964	-0.602218997	4.615374391	12.5506444	0.00039607	0.003798225	4.970972254	5.035571627	4.868692248	5.002387083	4.937865231	4.64189909	4.093041391	4.304942284	4.35680979	4.904672007	4.123386427	4.400808653
NUDCD1	ENSG00000120526	-0.608055408	4.431026001	12.54937496	0.000396339	0.003798577	4.392059786	4.658857856	4.980365985	5.009908908	4.840891805	4.50778755	4.291577514	3.844345552	4.264604865	4.174647055	4.288478584	4.105114127
IGFBP7	ENSG00000163453	0.964133038	8.653720469	12.53672558	0.000399031	0.003819897	8.501685787	7.590915909	7.963709975	8.689840026	8.070179803	7.500900565	8.826425808	9.692509479	9.29569601	8.306744105	8.238141243	9.529870279
TPM4	ENSG00000167460	0.774452366	9.566932622	12.53743144	0.00039888	0.003819897	9.102742813	9.2967069	8.249978849	9.559342362	9.218397904	8.821086458	10.17941207	9.727188527	9.936594329	9.723625306	9.843001266	9.90363539
HAUS7	ENSG00000213397	1.10441907	2.085186426	12.52655384	0.000401209	0.0038385	1.402040734	2.103549509	2.022266102	2.121361008	1.534892342	1.899802479	1.839045164	3.126614205	2.782709136	2.554344103	3.43635867	2.434035283
IGF1R	ENSG00000140443	0.690545413	8.06289599	12.51126272	0.000404506	0.003867779	7.499125194	7.593557416	7.957375809	7.664627134	7.30969257	8.018868463	8.329114064	8.998721338	8.381430376	8.100485765	7.920681909	8.619804394
CERCAM	ENSG00000167123	0.775874271	5.505860231	12.50123123	0.000406684	0.003886329	5.156547084	5.02778002	4.31615338	5.607399896	5.560966105	4.42367146	5.740221709	6.471591232	5.760785332	5.763515636	5.644483162	5.855126814
NA	ENSG00000259488	-0.990984332	1.210720655	12.4763898	0.000412128	0.00393605	1.916737815	1.746513787	2.022266102	2.139761836	1.832627529	2.138041576	1.631408687	0.933468533	1.28778422	1.293132813	1.076783472	1.503354778
NFIB	ENSG00000147862	-0.768782071	8.072883835	12.47441449	0.000412564	0.003937913	8.190911979	8.339034124	8.697538892	8.520473565	8.546476927	7.905907124	7.372734788	7.561810362	8.096343054	6.916013506	7.402094838	8.266201627
ANKRD46	ENSG00000186106	-0.547941655	4.60143435	12.46910752	0.000413738	0.003946557	4.769984471	4.916849075	5.055829366	4.605588794	4.992637301	4.963587472	4.473872959	4.206172814	4.286083992	4.397546439	4.512023593	4.296894486
NR2E3	ENSG00000278570	1.404182175	0.762629301	12.46813779	0.000413953	0.003946557	1.370780756	0.720500492	0.409357603	1.260789017	0.693089581	0.826274141	2.274000323	1.686069754	1.144622923	1.68028218	2.059877385	1.191883692
ZNF728	ENSG00000269067	-1.627734413	1.307697198	12.46695793	0.000414214	0.003946748	1.707464731	1.844391382	1.72100519	1.985532225	2.533964924	2.584813868	0.310094593	0.798476121	0.758672743	0.990160126	2.524631159	1.998984729
TRPC4	ENSG00000133107	-1.42937659	5.775427398	12.45703714	0.00041642	0.003965454	6.570362097	5.793640661	6.015804833	6.485991334	5.525743688	6.68430089	3.915291712	3.878215165	5.304424284	2.972107061	6.009951715	6.711501859
CMTM3	ENSG00000140931	0.596363767	4.514112292	12.44958759	0.000418084	0.003978982	4.434252094	4.118567309	4.347493071	4.477620211	4.090455042	4.018305305	4.716866812	5.198183363	4.881889219	4.573094122	4.725834911	4.840337956
ZBTB16	ENSG00000109906	-0.996774265	7.716682636	12.44071344	0.000420075	0.003989925	8.028888675	8.335356446	8.895393307	8.193044164	7.230780883	7.907146712	6.405078538	7.28188093	7.487527709	5.831243681	7.148037578	7.915567046
ME3	ENSG00000151376	0.698194111	5.462720619	12.44011187	0.000420211	0.003989925	4.6481666	4.87113445	5.427966621	4.892743714	5.748331673	5.099920148	5.658680661	5.662329568	6.087509799	6.24177718	5.5237822	5.451401591
PKIG	ENSG00000168734	0.647530895	5.353612256	12.44031938	0.000420164	0.003989925	4.763981404	4.876928626	5.350807563	5.345325379	4.917626915	4.954023703	5.516664254	6.58617322	5.605427379	5.698911328	5.284709514	5.842879087
CARD9	ENSG00000187796	1.086709694	0.055599166	12.44283588	0.000419598	0.003989925	0.748254442	0.497951383	0.820120457	0.69096031	0.605834433	0.647950135	1.136811476	1.241714067	1.106497245	1.454552579	1.076783472	1.028456039
PACC1	ENSG00000065600	0.846559722	2.343695574	12.42008242	0.000424741	0.004027216	2.376248278	2.04299252	2.4977408	1.789700437	2.111338227	2.1878505	2.92489745	3.069123013	2.656455731	3.189561927	2.733851159	2.646247321
TMEM53	ENSG00000126106	-0.876055784	1.877179693	12.41957806	0.000424856	0.004027216	2.553755577	2.600330454	2.116240155	2.465689022	2.485902083	2.645490007	1.738959155	1.831466816	2.040436622	1.423681242	1.800240083	1.954141184
CATSPER2	ENSG00000166762	-0.91905182	3.684595744	12.41948542	0.000424877	0.004027216	3.895149156	3.996137309	4.125931919	4.056427192	4.38063466	4.145593197	3.638065044	2.999019625	2.315744976	4.328394649	2.699066287	3.518480714
STXBP5L	ENSG00000145087	1.29937558	4.641644476	12.41833911	0.000425138	0.004027352	3.306483375	3.628205587	4.519015748	4.131902893	3.973329095	4.089917241	4.373136194	5.69119774	5.822355736	2.928790782	4.450612938	6.599483258
PLEKHH1	ENSG00000054690	1.084008449	2.91704483	12.41707596	0.000425426	0.004027742	3.140325646	1.614019102	2.411401424	2.550657204	2.625538308	2.547144236	3.588599921	2.870299387	3.593465369	4.471103244	2.76781704	3.692380014
HSF4	ENSG00000102878	0.662936414	3.703453243	12.41420653	0.00042608	0.0040316	3.167867011	3.832839872	3.445926862	3.220601563	3.441997834	3.563573557	4.025608937	3.970073912	4.198179415	3.73974876	4.315522879	4.115333414
CYFIP2	ENSG00000055163	0.805531605	4.466308466	12.4120281	0.000426577	0.00403397	4.24896126	3.985449908	4.042216644	4.061261886	3.973329095	4.334345678	4.589744912	5.209313863	5.206442926	5.641375671	3.971349507	4.327983596
KCTD10	ENSG00000110906	0.582431744	7.206335824	12.40168736	0.000428946	0.004054024	7.067375332	7.070156886	6.537934178	7.232666812	6.789081445	6.535139027	7.679483481	7.572624942	7.582161855	7.314451966	7.230531668	7.42183428
LINCR-0001	ENSG00000253641	-0.991339393	1.810315378	12.39997362	0.00042934	0.004055401	2.021094644	2.271316514	3.038800482	2.522886812	2.410665338	2.534365903	1.28613236	1.808228927	1.798850096	1.731597741	1.483392692	2.063740122
PYHIN1	ENSG00000163564	-1.446289098	0.467480744	12.39790102	0.000429817	0.004057559	1.894929042	0.771158981	1.243096058	1.478828178	1.462231906	1.796564918	0.781877488	0.64953624	1.647757121	0.85784878	0.338139952	0.574669753
PIK3C2G	ENSG00000139144	1.68617169	2.238240627	12.38616065	0.000432528	0.004080794	2.567607332	1.958080842	1.174850518	2.005736988	0.693089581	1.405600668	4.278267661	2.084535109	2.575035316	3.580930269	1.51039488	3.3642073
SLC4A11	ENSG00000088836	1.31292474	-0.229731443	12.38122377	0.000433673	0.004089237	0.422103374	0.613512973	0.467568199	0.152769345	0.734814801	0.549777757	1.05592476	1.275996119	0.758672743	1.186833114	0.708321218	1.191883692
SLC39A14	ENSG00000104635	0.624677847	5.810583654	12.3669891	0.000436992	0.004118156	5.669754039	5.264984234	5.343054114	6.171886239	5.578260001	4.875141652	5.886277709	6.153260586	5.970333503	5.897339392	6.246143062	6.309136888
C4A	ENSG00000244731	1.997189818	2.089040992	12.36211976	0.000438133	0.004126531	1.520717839	0.720500492	1.139477672	2.245494787	1.332355318	1.377257378	1.863018183	3.518964994	3.874372433	0.231520332	2.310888539	3.398085143
CCT3	ENSG00000163468	0.536862293	6.632453093	12.36087104	0.000438426	0.004126913	6.439007266	6.198309992	6.06022528	6.291920734	6.628877305	6.442425233	6.799901033	7.023329621	7.016462443	6.600351116	7.126928	6.675695821
P3H3	ENSG00000110811	0.58191781	4.857751114	12.35871907	0.000438932	0.004129294	4.718144076	4.258300304	4.573044528	4.868123975	4.744607064	4.289421881	4.950173317	5.413668363	5.208694173	4.999311668	5.220750711	5.088744308
PAXX	ENSG00000148362	0.770955527	2.539458999	12.35568584	0.000439645	0.004133628	2.360420992	2.306089572	2.426154933	2.550657204	2.397735385	2.235997011	2.842891646	3.069123013	2.864941116	3.321018444	3.248663592	2.767839294
NSMF	ENSG00000165802	0.54370875	5.09670078	12.34063003	0.000443205	0.004164704	4.981357876	4.784393848	4.782458737	4.884583727	4.749704225	4.887754855	5.380044825	5.400132455	5.691649128	5.383107836	5.336553249	4.94431309
NA	ENSG00000250057	-1.238596989	-0.21453202	12.33721365	0.000444017	0.004169935	1.092837985	1.000774297	0.906827632	1.043458854	0.853204386	1.288725048	0.565185728	0.295682528	0.230182522	0.606171811	0.660907254	0.74229747
BOK	ENSG00000176720	1.057900822	5.062445635	12.32882224	0.000446018	0.004186316	5.251852513	4.048418042	3.301374955	5.321343356	4.749704225	3.569848817	5.281203417	5.937306001	5.08670551	4.95141559	5.696845542	5.622368513
NA	ENSG00000261754	-1.459516654	-0.197777598	12.32531216	0.000446857	0.004191787	0.973054452	1.042616589	0.948302229	0.833424347	1.159296078	1.919592193	0.083992464	0.700910402	0.29941401	0.430973642	0.50853124	0.794107851
KLHL15	ENSG00000174010	-0.567670748	4.667564329	12.3199463	0.000448144	0.004201443	4.754929706	5.224656693	4.785322436	5.113622303	4.824076385	5.017381769	4.586148793	4.179254832	4.290341708	4.471103244	4.59635308	4.336744521
LINC02033	ENSG00000279727	-1.343289084	-0.299051485	12.30714621	0.000451227	0.004227928	1.167502589	1.122827584	0.906827632	0.58751509	1.276943878	0.826274141	0.677596158	0.483431131	0.428642694	0.550103566	0.144895141	0.51416715
NA	ENSG00000223930	2.342093568	1.434785051	12.30503305	0.000451738	0.004230292	0.647513465	0.613512973	1.276045193	1.003827193	1.385716985	0.27042139	1.28613236	2.978348079	3.296038898	0.810903748	0.397201521	4.501639142
PCDH17	ENSG00000118946	0.90824517	4.943139629	12.29931513	0.000453125	0.004240841	4.15575251	4.826920097	4.161634357	4.012170008	5.17987663	4.511052289	5.491894102	5.037609602	5.845688019	5.677807866	5.13659616	3.829046368
RTN3	ENSG00000133318	-0.558743876	6.134304514	12.26607543	0.000461267	0.004314579	6.496255299	6.323456931	6.061407054	6.624727916	6.665747574	6.126342406	5.516664254	5.714820993	5.720333697	5.904344587	6.028750376	6.13046994
RMI2	ENSG00000175643	1.418793528	1.080223593	12.26359002	0.000461882	0.004317858	0.698763097	0.613512973	1.400795609	1.766205122	0.890602827	1.022048441	2.181702903	2.380760633	2.080324178	2.047289859	1.638308252	0.794107851
PXK	ENSG00000168297	-0.646774038	5.830657483	12.24686228	0.000466041	0.004354247	5.676161376	6.247220295	6.531978904	5.778627251	6.384543076	6.034041891	5.757910267	5.808556542	5.252996761	5.478192391	4.944548392	5.539416131
NFASC	ENSG00000163531	0.858564115	7.663410018	12.22496005	0.000471544	0.004403143	7.290494132	7.083998921	7.3523232	7.515397008	6.605872647	7.17067715	8.405322423	8.388404903	8.366132683	7.968681511	6.310931079	7.44531526
SLC31A1	ENSG00000136868	0.580800688	4.711237865	12.2213881	0.000472448	0.004409062	4.754929706	4.314886946	4.116866529	4.495591015	4.605335338	4.341698835	5.249725905	5.035109632	4.931800749	5.169459321	4.815171878	4.815481966
LINC00908	ENSG00000266256	-1.444295607	0.748577064	12.2181597	0.000473266	0.004414177	2.099464499	2.180530215	1.339768383	1.294028573	1.462231906	1.638370827	0.622485501	0.155403116	1.144622923	0.550103566	1.076783472	1.2671417
ENO1	ENSG00000074800	0.603549068	6.529128761	12.21016404	0.000475299	0.004430607	6.352642127	5.901323432	6.030361859	6.420712562	6.785363282	5.803190366	6.399966876	6.96542324	6.887501219	6.820741307	6.950851087	6.694562149
LRRC4C	ENSG00000148948	1.437136958	2.462068236	12.1932406	0.00047963	0.004468433	2.344418143	2.180530215	1.459345759	2.311909923	1.907513206	1.405600668	2.878609244	3.26958538	3.125417875	3.75842595	0.50853124	3.447455435
CBX7	ENSG00000100307	-0.707523317	5.844701475	12.18806256	0.000480963	0.00447589	6.065944701	5.973405144	6.422194272	5.953939581	5.933304377	6.442425233	5.160654137	6.031871888	5.497242306	4.389580883	5.306056415	5.776815025
SMPDL3A	ENSG00000172594	-1.002893148	3.691896629	12.1880045	0.000480978	0.00447589	4.320239972	4.289045534	4.296214627	4.07088294	3.275279974	4.323245191	3.921012583	3.376145011	3.067057403	3.329370573	1.483392692	3.101770366
KCNIP1	ENSG00000182132	-1.501894739	1.270639836	12.1789484	0.000483319	0.004495113	2.808290248	2.306089572	0.988617757	2.005736988	1.276943878	2.65732491	1.250225899	1.405516027	1.144622923	1.072073654	0.397201521	1.338667755
MARS1	ENSG00000166986	0.59186765	5.776833937	12.17723271	0.000483764	0.00449669	5.620769886	5.224656693	5.147709775	5.777158717	5.752146383	5.311305276	6.116859776	5.951958388	5.902419381	5.918253751	6.745293683	6.086994599
METTL4	ENSG00000101574	-0.615908771	4.385048528	12.17405011	0.00048459	0.004501808	4.733585568	4.708441956	4.717974915	4.667140351	4.403453382	4.965968541	4.352116394	3.674838217	4.01992727	4.043726651	4.051669449	4.458139332
LONRF1	ENSG00000154359	-0.693250141	5.955551951	12.1687825	0.00048596	0.004511974	5.942480956	6.941287618	6.517412918	6.372902156	6.094231314	5.9305619	5.792649758	5.352735107	5.55146206	5.873264042	4.737309283	5.789634099
LOC101928882	ENSG00000285336	-1.595866848	1.769060885	12.15861014	0.000488618	0.004534073	1.548922094	3.476188575	2.705518146	2.139761836	2.658433291	2.508464597	1.545134079	1.607479412	3.0369673	1.111349874	0.276556906	1.152729398
PLD5	ENSG00000180287	-1.475413898	2.589184396	12.15367954	0.000489911	0.004543495	3.289867383	3.180701056	3.629232599	3.725883349	2.831873092	2.220126037	3.276846617	2.427260671	1.321459973	2.306151921	0.561131857	1.678979728
DNAH14	ENSG00000185842	1.347562905	4.490393984	12.14588771	0.000491962	0.004559929	4.445548114	3.902666457	2.079381783	3.530543103	3.812135502	4.018305305	6.018897128	4.763333894	5.18144454	7.499766043	4.078982794	4.145563996
NA	ENSG00000211677	1.73169896	-0.213923127	12.14025194	0.000493451	0.004568546	0.294648865	0.372320782	0.348699184	0.921140184	0.30708866	0.498067167	0.677596158	0.64953624	1.999414824	1.571827698	1.309818819	0.451015749
NA	ENSG00000270607	1.223015296	0.618511992	12.14108244	0.000493231	0.004568546	1.092837985	0.913263074	0.864125343	0.787481899	1.096667236	0.599698838	1.05592476	1.241714067	1.565830056	1.781150567	2.414585279	1.70627915
ADAMTS16	ENSG00000145536	2.302196243	2.373872208	12.13821078	0.000493991	0.00457096	0.154833597	1.198812913	1.672332748	2.508798553	2.046544253	0.388729714	2.768688873	3.482729962	3.471277841	6.028799548	0.841874252	3.20106708
NA	ENSG00000227911	1.076534907	3.817596542	12.11789098	0.000499404	0.004618423	2.686629091	3.51386258	3.067315532	3.203209518	3.990654889	3.397105207	4.418329208	3.154522886	4.58537025	4.600957385	4.899297887	2.891913267
C9orf170	ENSG00000204446	-1.210218809	0.699562387	12.11661148	0.000499746	0.004618979	1.682221542	1.641509387	1.879484993	1.507451248	0.997311007	1.939114118	1.096934922	0.540950823	1.144622923	0.660142317	1.214515653	0.794107851
ATP8B4	ENSG00000104043	1.18656584	6.885983792	12.10389917	0.000503165	0.004647947	4.862784332	6.513051348	7.196468121	6.563856404	6.118076766	5.269507264	7.053371991	7.369325627	7.150144136	8.545015101	7.805831776	5.936627494
NA	ENSG00000272885	-1.20828875	0.316526984	12.09560481	0.000505408	0.004666031	1.306152342	1.528258246	1.066018709	1.535517467	1.385716985	1.226533503	0.622485501	0.36101811	0.899111188	1.392134836	0.660907254	0.74229747
CASC1	ENSG00000118307	-1.26647597	1.168509662	12.09123164	0.000506595	0.004674347	1.73227382	2.468394322	1.879484993	2.045316933	1.385716985	2.154836349	1.05592476	0.596264885	1.144622923	2.026893541	0.964104775	1.406814564
FHDC1	ENSG00000137460	-1.060853385	1.577989709	12.08911708	0.00050717	0.00467701	2.261627774	2.022228512	2.592344484	2.436216635	1.832627529	2.38578486	2.062537627	1.736181348	1.386541231	1.359883178	0.964104775	1.503354778
SMARCA2	ENSG00000080503	-0.525167007	7.507205325	12.06812149	0.000512914	0.004725575	7.843496049	7.761135542	7.750938967	7.586710769	7.749211379	7.806114599	7.446482747	7.279770635	7.060129296	7.323364852	6.8625768	7.328290757
KCNK2	ENSG00000082482	1.483241587	1.137269722	12.06775472	0.000513014	0.004725575	0.842417661	1.235355659	0.523520893	1.082030855	1.462231906	1.257964368	2.181702903	1.309482416	1.565830056	4.907463955	2.550879314	1.651153753
EGFL7	ENSG00000172889	-0.731013873	4.758603754	12.06214555	0.00051456	0.004737144	4.667590446	4.778215032	5.238273389	5.26588024	5.492683184	4.996570051	4.118160215	4.704765545	4.89313085	3.682221055	4.349565416	4.358416865
CMTM4	ENSG00000183723	0.681586028	5.709999923	12.05805098	0.000515692	0.004744887	5.449942207	5.773591807	4.887471058	5.689319771	5.265997316	4.602652181	5.883350402	5.725714182	6.250439227	6.107393452	5.70417312	6.326834158
UBQLN3	ENSG00000175520	-1.092319112	0.986893038	12.04654692	0.000518884	0.004771573	2.118409385	2.161666691	1.569766133	1.563048088	1.92564265	1.460669529	0.970232239	0.97579786	1.321459973	1.111349874	1.483392692	0.794107851
GSTZ1	ENSG00000100577	-0.738130956	3.036449393	12.03435473	0.000522289	0.004800184	3.410059128	3.226802843	3.739655785	3.065622773	3.539399698	3.735312543	2.458393423	2.978348079	2.909908588	2.950611484	2.76781704	2.793522431
LINC01841	ENSG00000266913	1.299483653	-0.380477989	12.03171851	0.000523028	0.004804275	0.698763097	0.372320782	0.409357603	0.416952365	0.413693629	0.444433987	1.096934922	0.64953624	1.253303574	0.550103566	1.076783472	0.984533209
FGD5	ENSG00000154783	-0.649192646	5.4742636	12.02034093	0.000526231	0.004830976	5.658472266	5.68719448	5.901677016	5.617282481	5.873854225	5.807179746	4.700328841	5.781964649	5.302317676	4.344966376	5.257075763	5.174322275
SCGB2B2	ENSG00000205209	-1.00929012	1.538639442	12.01298432	0.000528312	0.004847358	2.060811656	2.271316514	2.350830705	1.985532225	2.029880635	2.559810381	1.355370642	1.206597518	1.565830056	1.293132813	2.215658395	1.564303044
ADAMTS8	ENSG00000134917	1.530246966	3.364881754	12.00888573	0.000529475	0.004855304	4.532866811	2.235684583	1.569766133	2.755447894	1.332355318	3.672552569	4.295986984	2.988720876	3.354138717	4.455926197	3.511791032	4.345452565
FGD4	ENSG00000139132	-0.697780314	5.047085326	11.99898614	0.000532295	0.004878426	5.455540179	5.215539843	5.784911237	5.556945279	5.001211037	5.117161941	4.223765247	5.017487482	4.767432679	4.600957385	4.276731157	5.229462424
NA	ENSG00000272072	-0.98469912	2.065754801	11.99182016	0.000534346	0.004894475	2.865477965	2.682028312	2.681124523	2.480202467	2.831873092	2.342458468	1.955114816	1.170604828	1.93560855	1.65392329	2.576658436	1.954141184
CA5B	ENSG00000169239	-0.498234052	5.193062382	11.98426197	0.000536517	0.004911614	5.413974869	5.480104671	5.565921961	5.378631656	5.50177508	5.344625247	5.196473743	4.879372157	4.847628996	5.09793377	4.734449234	4.983891909
KCNJ2	ENSG00000123700	1.144116908	1.644856105	11.98080895	0.000537512	0.004917968	1.756663484	1.720970452	1.209376788	1.003827193	1.219318877	2.204078524	2.143064566	2.90357205	2.575035316	2.200842893	1.905700364	2.260735647
FAM110D	ENSG00000197245	-1.380788222	1.718437277	11.94088102	0.000549155	0.00502168	1.780647672	2.468394322	2.787787172	2.564344482	2.669233695	2.154836349	1.603219876	2.396427766	1.47896896	0.301113967	0.883779003	1.651153753
NA	ENSG00000272076	-1.251005212	0.192448775	11.93031536	0.000552278	0.005047416	1.054004779	1.437075334	1.400795609	0.69096031	1.411675475	1.564876008	0.925398449	0.36101811	0.489160418	0.85784878	0.708321218	0.688556932
CAMK4	ENSG00000152495	1.052502726	3.761339239	11.92793212	0.000552985	0.005051052	2.94191364	3.093813002	2.787787172	4.250944688	4.098468287	2.895787787	4.137945063	4.600409635	3.522849537	5.406979757	3.936931311	4.160445012
LOC101929243	ENSG00000272288	1.152143952	-0.132712184	11.9260306	0.00055355	0.005053385	0.539206275	0.667998254	0.774730996	0.476075667	0.46418061	0.549777757	1.096934922	1.309482416	1.217978614	0.762379605	1.147292578	0.844121928
UVRAG	ENSG00000198382	-0.489778354	5.850461447	11.91770742	0.000556029	0.00507318	6.079301361	6.220126248	5.885754349	6.186342168	5.925442739	6.223079363	5.56313599	5.830348065	5.607135028	5.487551649	5.359010128	5.770362519
SFRP1	ENSG00000104332	1.637054975	8.725200836	11.91501234	0.000556834	0.005077689	7.380544713	7.769725405	8.100199386	6.961132543	9.29066775	6.795578412	9.627396848	9.942503291	9.26573726	10.76600487	6.45340624	7.551675256
ARVCF	ENSG00000099889	0.999256077	3.356650851	11.90516986	0.000559784	0.005101743	2.711795946	2.389523177	3.847714802	3.414429411	2.860427448	2.508464597	3.096490095	4.43958089	3.731380629	3.38651956	4.087973527	4.05290282
ZNF827	ENSG00000151612	0.545680409	6.687621022	11.90197122	0.000560746	0.005107662	6.398894094	6.665614138	6.210538241	6.604997376	6.352234766	6.117801949	6.812266969	6.524237422	7.103723338	7.186396146	7.069077416	6.874548048
ARG2	ENSG00000081181	1.27912102	1.81541976	11.8869481	0.000565287	0.005146156	1.894929042	1.405353761	1.243096058	1.812819237	0.962611234	1.939114118	1.999048349	2.70399534	3.096532722	2.145158042	1.562928814	3.20106708
EMID1	ENSG00000186998	0.936267384	2.907840306	11.87911086	0.00056767	0.005164978	2.686629091	3.073772711	2.396495481	2.121361008	2.711644477	2.521473377	3.610007261	2.753498641	3.270404395	4.088699857	3.762602286	2.927146048
PCDHB8	ENSG00000120322	-1.151043064	2.377189175	11.85321282	0.00057562	0.00523439	2.608382068	3.262652102	3.26900575	2.8700943	2.603184099	3.134638724	0.970232239	1.309482416	1.868849197	2.200842893	2.511325798	2.617776461
NA	ENSG00000268707	1.569536422	-0.084158798	11.81707013	0.000586901	0.005334013	0.294648865	1.198812913	0.076808601	0.787481899	0.512960379	0.330787948	1.05592476	1.342209064	1.106497245	1.65392329	0.841874252	0.794107851
[truncated: 1,261 more rows]
